# Supplementary material for: Osteo‐F, a Newly Developed Herbal Formula, Ameliorates Osteoarthritis Through the NF‐κB/IκB/JNK Pathway Based on Network Pharmacology
Source: Food Sci Nutr. 2025 May 11;13(5):e70239. doi: 10.1002/fsn3.70239 (PMC12066244; doi:10.1002/fsn3.70239)
Supplement: Supplementary file 2 — Functional enrichment analysis (Common genes of Osteo‐F and Osteoarthritis) [file FSN3-13-e70239-s001.xlsx]

## Sheet: 1
supplementary 1. Osteo-F(Schisandra chinensis (Turcz.) Baill, Lycium chinense Mill., radix of Eucommia ulmoides Oliv.) in TM-MC database supplementary
LATIN	COMMON	KOREAN	CHINESE	COMPOUND	PMID
Schisandrae Fructus	Schisandra Fruit	오미자	五味子	R-(-)-3,7-dimethyl-1,6-octadiene	12597252
Schisandrae Fructus	Schisandra Fruit	오미자	五味子	benzoylgomisin H	15556508
Schisandrae Fructus	Schisandra Fruit	오미자	五味子	benzoylgomisin H	18849034
Schisandrae Fructus	Schisandra Fruit	오미자	五味子	benzoylgomisin H	19222029
Schisandrae Fructus	Schisandra Fruit	오미자	五味子	benzoylgomisin H	19259942
Schisandrae Fructus	Schisandra Fruit	오미자	五味子	benzoylgomisin H	22200318
Schisandrae Fructus	Schisandra Fruit	오미자	五味子	benzoylgomisin H	23880331
Schisandrae Fructus	Schisandra Fruit	오미자	五味子	benzoylgomisin H	23993568
Schisandrae Fructus	Schisandra Fruit	오미자	五味子	benzoylgomisin H	29383841
Schisandrae Fructus	Schisandra Fruit	오미자	五味子	benzoylgomisin H	30666780
Schisandrae Fructus	Schisandra Fruit	오미자	五味子	benzoylgomisin H	30934777
Schisandrae Fructus	Schisandra Fruit	오미자	五味子	trans-1,2-bis-(1-methylethenyl)-cyclobutane	12597252
Schisandrae Fructus	Schisandra Fruit	오미자	五味子	α-neoclovene	12597252
Schisandrae Fructus	Schisandra Fruit	오미자	五味子	citric acid	18849034
Schisandrae Fructus	Schisandra Fruit	오미자	五味子	citric acid	21894347
Schisandrae Fructus	Schisandra Fruit	오미자	五味子	citric acid	22393736
Schisandrae Fructus	Schisandra Fruit	오미자	五味子	citric acid	29053630
Schisandrae Fructus	Schisandra Fruit	오미자	五味子	citric acid	29218469
Schisandrae Fructus	Schisandra Fruit	오미자	五味子	citric acid	30666780
Schisandrae Fructus	Schisandra Fruit	오미자	五味子	benzoic acid	21682319
Schisandrae Fructus	Schisandra Fruit	오미자	五味子	benzoylgomisin U	30666780
Schisandrae Fructus	Schisandra Fruit	오미자	五味子	benzoyl isogomisin O	18849034
Schisandrae Fructus	Schisandra Fruit	오미자	五味子	benzoyl isogomisin O	23993568
Schisandrae Fructus	Schisandra Fruit	오미자	五味子	benzoyl isogomisin O	29053630
Schisandrae Fructus	Schisandra Fruit	오미자	五味子	benzoylisogomisin O	15556508
Schisandrae Fructus	Schisandra Fruit	오미자	五味子	benzoylisogomisin O	23880331
Schisandrae Fructus	Schisandra Fruit	오미자	五味子	benzoylisogomisin O	29383841
Schisandrae Fructus	Schisandra Fruit	오미자	五味子	benzoylisogomisin O	30666780
Schisandrae Fructus	Schisandra Fruit	오미자	五味子	angeloylgomisin O	15556508
Schisandrae Fructus	Schisandra Fruit	오미자	五味子	angeloylgomisin O	18849034
Schisandrae Fructus	Schisandra Fruit	오미자	五味子	angeloylgomisin O	19222029
Schisandrae Fructus	Schisandra Fruit	오미자	五味子	angeloylgomisin O	23880331
Schisandrae Fructus	Schisandra Fruit	오미자	五味子	angeloylgomisin O	29383841
Schisandrae Fructus	Schisandra Fruit	오미자	五味子	angeloylgomisin O	30610837
Schisandrae Fructus	Schisandra Fruit	오미자	五味子	β-tocopherol	18773416
Schisandrae Fructus	Schisandra Fruit	오미자	五味子	schisantherin E	18442518
Schisandrae Fructus	Schisandra Fruit	오미자	五味子	schisantherin E	21894347
Schisandrae Fructus	Schisandra Fruit	오미자	五味子	α-himachalene	18773416
Schisandrae Fructus	Schisandra Fruit	오미자	五味子	6-O-benzoylgomisin O	18849034
Schisandrae Fructus	Schisandra Fruit	오미자	五味子	benzoyl gomisin O	29053630
Schisandrae Fructus	Schisandra Fruit	오미자	五味子	benzoylgomisin O	15556508
Schisandrae Fructus	Schisandra Fruit	오미자	五味子	benzoylgomisin O	23880331
Schisandrae Fructus	Schisandra Fruit	오미자	五味子	benzoylgomisin O	23993568
Schisandrae Fructus	Schisandra Fruit	오미자	五味子	benzoylgomisin O	30666780
Schisandrae Fructus	Schisandra Fruit	오미자	五味子	(-)-gomisin J	20458670
Schisandrae Fructus	Schisandra Fruit	오미자	五味子	gomisin J	15556508
Schisandrae Fructus	Schisandra Fruit	오미자	五味子	gomisin J	17613177
Schisandrae Fructus	Schisandra Fruit	오미자	五味子	gomisin J	18849034
Schisandrae Fructus	Schisandra Fruit	오미자	五味子	gomisin J	19222029
Schisandrae Fructus	Schisandra Fruit	오미자	五味子	gomisin J	21894347
Schisandrae Fructus	Schisandra Fruit	오미자	五味子	gomisin J	22200318
Schisandrae Fructus	Schisandra Fruit	오미자	五味子	gomisin J	22814992
Schisandrae Fructus	Schisandra Fruit	오미자	五味子	gomisin J	23772112
Schisandrae Fructus	Schisandra Fruit	오미자	五味子	gomisin J	23880331
Schisandrae Fructus	Schisandra Fruit	오미자	五味子	gomisin J	23993568
Schisandrae Fructus	Schisandra Fruit	오미자	五味子	gomisin J	24783510
Schisandrae Fructus	Schisandra Fruit	오미자	五味子	gomisin J	25113775
Schisandrae Fructus	Schisandra Fruit	오미자	五味子	gomisin J	25423829
Schisandrae Fructus	Schisandra Fruit	오미자	五味子	gomisin J	29053630
Schisandrae Fructus	Schisandra Fruit	오미자	五味子	gomisin J	29383841
Schisandrae Fructus	Schisandra Fruit	오미자	五味子	gomisin J	29933678
Schisandrae Fructus	Schisandra Fruit	오미자	五味子	gomisin J	30610837
Schisandrae Fructus	Schisandra Fruit	오미자	五味子	gomisin J	30666780
Schisandrae Fructus	Schisandra Fruit	오미자	五味子	gomisin J	30987393
Schisandrae Fructus	Schisandra Fruit	오미자	五味子	gomisin J	31625256
Schisandrae Fructus	Schisandra Fruit	오미자	五味子	α-calacorene	22018714
Schisandrae Fructus	Schisandra Fruit	오미자	五味子	α-calacorene	23442721
Schisandrae Fructus	Schisandra Fruit	오미자	五味子	schisantherin	17313143
Schisandrae Fructus	Schisandra Fruit	오미자	五味子	schisantherin	19359796
Schisandrae Fructus	Schisandra Fruit	오미자	五味子	schisantherin	29933678
Schisandrae Fructus	Schisandra Fruit	오미자	五味子	schisantherin	30821573
Schisandrae Fructus	Schisandra Fruit	오미자	五味子	schisantherin	30987393
Schisandrae Fructus	Schisandra Fruit	오미자	五味子	(+)-α-longipinene	23442721
Schisandrae Fructus	Schisandra Fruit	오미자	五味子	longipinene	12597252
Schisandrae Fructus	Schisandra Fruit	오미자	五味子	longipinene	18773416
Schisandrae Fructus	Schisandra Fruit	오미자	五味子	tricyclo[5.4.0.0(2,8)]undec-9-ene, 2,6,6,9-tetramethyl	22018714
Schisandrae Fructus	Schisandra Fruit	오미자	五味子	tricyclo[5.4.0.0(2,8)]undec-9-ene, 2,6,6,9-tetramethyl	23442721
Schisandrae Fructus	Schisandra Fruit	오미자	五味子	α-longipinene	21981283
Schisandrae Fructus	Schisandra Fruit	오미자	五味子	butanedioic acid, dimethyl ester	28816401
Schisandrae Fructus	Schisandra Fruit	오미자	五味子	(+)-gomisin M2	18849034
Schisandrae Fructus	Schisandra Fruit	오미자	五味子	(+)-gomisin M2	23880331
Schisandrae Fructus	Schisandra Fruit	오미자	五味子	(+)-gomisin M2	29383841
Schisandrae Fructus	Schisandra Fruit	오미자	五味子	gomisin M2	15556508
Schisandrae Fructus	Schisandra Fruit	오미자	五味子	gomisin M2	19222029
Schisandrae Fructus	Schisandra Fruit	오미자	五味子	gomisin M2	23993568
Schisandrae Fructus	Schisandra Fruit	오미자	五味子	gomisin M2	30666780
Schisandrae Fructus	Schisandra Fruit	오미자	五味子	vitamin C	18849034
Schisandrae Fructus	Schisandra Fruit	오미자	五味子	9-hexadecenoic acid, methyl ester	28816401
Schisandrae Fructus	Schisandra Fruit	오미자	五味子	(E,Z)-2,6-nonadienal	12597252
Schisandrae Fructus	Schisandra Fruit	오미자	五味子	methyl 4-fluoro-3-phenoxybenzoate	18773416
Schisandrae Fructus	Schisandra Fruit	오미자	五味子	schisandrene	18849034
Schisandrae Fructus	Schisandra Fruit	오미자	五味子	(+)-gomisin A	20458670
Schisandrae Fructus	Schisandra Fruit	오미자	五味子	gomisin A	1812283
Schisandrae Fructus	Schisandra Fruit	오미자	五味子	gomisin A	15556508
Schisandrae Fructus	Schisandra Fruit	오미자	五味子	gomisin A	16035362
Schisandrae Fructus	Schisandra Fruit	오미자	五味子	gomisin A	17252354
Schisandrae Fructus	Schisandra Fruit	오미자	五味子	gomisin A	17396597
Schisandrae Fructus	Schisandra Fruit	오미자	五味子	gomisin A	17490493
Schisandrae Fructus	Schisandra Fruit	오미자	五味子	gomisin A	18284817
Schisandrae Fructus	Schisandra Fruit	오미자	五味子	gomisin A	18773416
Schisandrae Fructus	Schisandra Fruit	오미자	五味子	gomisin A	18849034
Schisandrae Fructus	Schisandra Fruit	오미자	五味子	gomisin A	20082284
Schisandrae Fructus	Schisandra Fruit	오미자	五味子	gomisin A	20810329
Schisandrae Fructus	Schisandra Fruit	오미자	五味子	gomisin A	20945134
Schisandrae Fructus	Schisandra Fruit	오미자	五味子	gomisin A	20981871
Schisandrae Fructus	Schisandra Fruit	오미자	五味子	gomisin A	23828909
Schisandrae Fructus	Schisandra Fruit	오미자	五味子	gomisin A	23993568
Schisandrae Fructus	Schisandra Fruit	오미자	五味子	gomisin A	24151225
Schisandrae Fructus	Schisandra Fruit	오미자	五味子	schisandrol B	15556508
Schisandrae Fructus	Schisandra Fruit	오미자	五味子	schisandrol B	17613177
Schisandrae Fructus	Schisandra Fruit	오미자	五味子	schisandrol B	17629436
Schisandrae Fructus	Schisandra Fruit	오미자	五味子	schisandrol B	18442518
Schisandrae Fructus	Schisandra Fruit	오미자	五味子	schisandrol B	18849034
Schisandrae Fructus	Schisandra Fruit	오미자	五味子	schisandrol B	19222029
Schisandrae Fructus	Schisandra Fruit	오미자	五味子	schisandrol B	20862967
Schisandrae Fructus	Schisandra Fruit	오미자	五味子	schisandrol B	20872910
Schisandrae Fructus	Schisandra Fruit	오미자	五味子	schisandrol B	21764275
Schisandrae Fructus	Schisandra Fruit	오미자	五味子	schisandrol B	21894347
Schisandrae Fructus	Schisandra Fruit	오미자	五味子	schisandrol B	21901991
Schisandrae Fructus	Schisandra Fruit	오미자	五味子	schisandrol B	22200318
Schisandrae Fructus	Schisandra Fruit	오미자	五味子	schisandrol B	22368854
Schisandrae Fructus	Schisandra Fruit	오미자	五味子	schisandrol B	23415446
Schisandrae Fructus	Schisandra Fruit	오미자	五味子	schisandrol B	23416367
Schisandrae Fructus	Schisandra Fruit	오미자	五味子	schisandrol B	23584938
Schisandrae Fructus	Schisandra Fruit	오미자	五味子	schisandrol B	23772112
Schisandrae Fructus	Schisandra Fruit	오미자	五味子	schisandrol B	23880331
Schisandrae Fructus	Schisandra Fruit	오미자	五味子	schisandrol B	24574919
Schisandrae Fructus	Schisandra Fruit	오미자	五味子	schisandrol B	24650174
Schisandrae Fructus	Schisandra Fruit	오미자	五味子	schisandrol B	24783510
Schisandrae Fructus	Schisandra Fruit	오미자	五味子	schisandrol B	25113775
Schisandrae Fructus	Schisandra Fruit	오미자	五味子	schisandrol B	25423829
Schisandrae Fructus	Schisandra Fruit	오미자	五味子	schisandrol B	26773892
Schisandrae Fructus	Schisandra Fruit	오미자	五味子	schisandrol B	26790284
Schisandrae Fructus	Schisandra Fruit	오미자	五味子	schisandrol B	27328727
Schisandrae Fructus	Schisandra Fruit	오미자	五味子	schisandrol B	27611098
Schisandrae Fructus	Schisandra Fruit	오미자	五味子	schisandrol B	28384001
Schisandrae Fructus	Schisandra Fruit	오미자	五味子	schisandrol B	28821392
Schisandrae Fructus	Schisandra Fruit	오미자	五味子	schisandrol B	29053630
Schisandrae Fructus	Schisandra Fruit	오미자	五味子	schisandrol B	29383841
Schisandrae Fructus	Schisandra Fruit	오미자	五味子	schisandrol B	29706012
Schisandrae Fructus	Schisandra Fruit	오미자	五味子	schisandrol B	29933678
Schisandrae Fructus	Schisandra Fruit	오미자	五味子	schisandrol B	30610837
Schisandrae Fructus	Schisandra Fruit	오미자	五味子	schisandrol B	30666780
Schisandrae Fructus	Schisandra Fruit	오미자	五味子	schisandrol B	30685187
Schisandrae Fructus	Schisandra Fruit	오미자	五味子	schisandrol B	30934777
Schisandrae Fructus	Schisandra Fruit	오미자	五味子	schisandrol B	30987393
Schisandrae Fructus	Schisandra Fruit	오미자	五味子	schisandrol B	31087615
Schisandrae Fructus	Schisandra Fruit	오미자	五味子	schisandrol B	31625256
Schisandrae Fructus	Schisandra Fruit	오미자	五味子	schizandrol B	1418549
Schisandrae Fructus	Schisandra Fruit	오미자	五味子	schizandrol B	21130851
Schisandrae Fructus	Schisandra Fruit	오미자	五味子	schizandrol B	21757327
Schisandrae Fructus	Schisandra Fruit	오미자	五味子	schizandrol B	22792122
Schisandrae Fructus	Schisandra Fruit	오미자	五味子	schizandrol B	22814992
Schisandrae Fructus	Schisandra Fruit	오미자	五味子	schizandrol B	25095337
Schisandrae Fructus	Schisandra Fruit	오미자	五味子	schizandrol B	25857162
Schisandrae Fructus	Schisandra Fruit	오미자	五味子	schizandrol B	27459903
Schisandrae Fructus	Schisandra Fruit	오미자	五味子	schizandrol B	28675628
Schisandrae Fructus	Schisandra Fruit	오미자	五味子	schizantherin B	29933678
Schisandrae Fructus	Schisandra Fruit	오미자	五味子	schizantherin B	30987393
Schisandrae Fructus	Schisandra Fruit	오미자	五味子	wuweizi alcohol B	15556508
Schisandrae Fructus	Schisandra Fruit	오미자	五味子	wuweizi alcohol B	18849034
Schisandrae Fructus	Schisandra Fruit	오미자	五味子	wuweizichun B	2363357
Schisandrae Fructus	Schisandra Fruit	오미자	五味子	benzoylgomisin Q	30666780
Schisandrae Fructus	Schisandra Fruit	오미자	五味子	3,4-dihydrocoumarin, 4,4-dimethyl-6-ethyl	22018714
Schisandrae Fructus	Schisandra Fruit	오미자	五味子	3,4-dihydrocoumarin, 4,4-dimethyl-6-ethyl	23442721
Schisandrae Fructus	Schisandra Fruit	오미자	五味子	dimethoxydurene	12597252
Schisandrae Fructus	Schisandra Fruit	오미자	五味子	β-maaliene	18773416
Schisandrae Fructus	Schisandra Fruit	오미자	五味子	β-maaliene	23442721
Schisandrae Fructus	Schisandra Fruit	오미자	五味子	epizonarene	18773416
Schisandrae Fructus	Schisandra Fruit	오미자	五味子	epizonarene	21981283
Schisandrae Fructus	Schisandra Fruit	오미자	五味子	β-neoclovene	21981283
Schisandrae Fructus	Schisandra Fruit	오미자	五味子	1H-indazole, 3,6-dimethyl	18773416
Schisandrae Fructus	Schisandra Fruit	오미자	五味子	bicyclo[3.1.0]hexane, 6-isopropylidene-1-methyl	18773416
Schisandrae Fructus	Schisandra Fruit	오미자	五味子	nigranoic acid	24220992
Schisandrae Fructus	Schisandra Fruit	오미자	五味子	nigranoic acid	30666780
Schisandrae Fructus	Schisandra Fruit	오미자	五味子	oxacyclotetradeca-4,11-diyne	18773416
Schisandrae Fructus	Schisandra Fruit	오미자	五味子	cyclohexyldichlorophosphine	18773416
Schisandrae Fructus	Schisandra Fruit	오미자	五味子	cyclohexanecarboxamide, n-(2,5-dichlorophenyl)	18773416
Schisandrae Fructus	Schisandra Fruit	오미자	五味子	6-methylene-bicyclo[3.1.0]hexane	18773416
Schisandrae Fructus	Schisandra Fruit	오미자	五味子	7-acetyl-2-hydroxy-2-methyl-5-isopropyl-bicyclo[4.3.0]nonane	12597252
Schisandrae Fructus	Schisandra Fruit	오미자	五味子	3-tridecen-1-yne	18773416
Schisandrae Fructus	Schisandra Fruit	오미자	五味子	4,8-dimethyl-1,7-nonadien-4-ol	12597252
Schisandrae Fructus	Schisandra Fruit	오미자	五味子	isoaromadendrene epoxide	12597252
Schisandrae Fructus	Schisandra Fruit	오미자	五味子	isoledene	21981283
Schisandrae Fructus	Schisandra Fruit	오미자	五味子	isoledene	22018714
Schisandrae Fructus	Schisandra Fruit	오미자	五味子	isoledene	23442721
Schisandrae Fructus	Schisandra Fruit	오미자	五味子	aromadendrene epoxide	12597252
Schisandrae Fructus	Schisandra Fruit	오미자	五味子	aromadendrene oxide	18773416
Schisandrae Fructus	Schisandra Fruit	오미자	五味子	gomisin R	15556508
Schisandrae Fructus	Schisandra Fruit	오미자	五味子	gomisin R	17613177
Schisandrae Fructus	Schisandra Fruit	오미자	五味子	gomisin R	18849034
Schisandrae Fructus	Schisandra Fruit	오미자	五味子	gomisin R	30610837
Schisandrae Fructus	Schisandra Fruit	오미자	五味子	gomisin R	30666780
Schisandrae Fructus	Schisandra Fruit	오미자	五味子	(-)-gomisin G	20458670
Schisandrae Fructus	Schisandra Fruit	오미자	五味子	gomisin G	15556508
Schisandrae Fructus	Schisandra Fruit	오미자	五味子	gomisin G	17613177
Schisandrae Fructus	Schisandra Fruit	오미자	五味子	gomisin G	18849034
Schisandrae Fructus	Schisandra Fruit	오미자	五味子	gomisin G	19222029
Schisandrae Fructus	Schisandra Fruit	오미자	五味子	gomisin G	22200318
Schisandrae Fructus	Schisandra Fruit	오미자	五味子	gomisin G	22814992
Schisandrae Fructus	Schisandra Fruit	오미자	五味子	gomisin G	23772112
Schisandrae Fructus	Schisandra Fruit	오미자	五味子	gomisin G	23880331
Schisandrae Fructus	Schisandra Fruit	오미자	五味子	gomisin G	23993568
Schisandrae Fructus	Schisandra Fruit	오미자	五味子	gomisin G	25423829
Schisandrae Fructus	Schisandra Fruit	오미자	五味子	gomisin G	27611098
Schisandrae Fructus	Schisandra Fruit	오미자	五味子	gomisin G	29053630
Schisandrae Fructus	Schisandra Fruit	오미자	五味子	gomisin G	29383841
Schisandrae Fructus	Schisandra Fruit	오미자	五味子	gomisin G	29687144
Schisandrae Fructus	Schisandra Fruit	오미자	五味子	gomisin G	30610837
Schisandrae Fructus	Schisandra Fruit	오미자	五味子	gomisin G	30934777
Schisandrae Fructus	Schisandra Fruit	오미자	五味子	gomisin G	31625256
Schisandrae Fructus	Schisandra Fruit	오미자	五味子	corosolic acid	24211986
Schisandrae Fructus	Schisandra Fruit	오미자	五味子	corosolic acid	24220992
Schisandrae Fructus	Schisandra Fruit	오미자	五味子	(-)-schisantherin C	20458670
Schisandrae Fructus	Schisandra Fruit	오미자	五味子	angeloylgomisin P	15556508
Schisandrae Fructus	Schisandra Fruit	오미자	五味子	angeloylgomisin P	18849034
Schisandrae Fructus	Schisandra Fruit	오미자	五味子	angeloylgomisin P	23993568
Schisandrae Fructus	Schisandra Fruit	오미자	五味子	angeloylgomisin P	30610837
Schisandrae Fructus	Schisandra Fruit	오미자	五味子	angeloylgomisin P	30666780
Schisandrae Fructus	Schisandra Fruit	오미자	五味子	gomisin B	15556508
Schisandrae Fructus	Schisandra Fruit	오미자	五味子	gomisin B	18849034
Schisandrae Fructus	Schisandra Fruit	오미자	五味子	gomisin B	19259942
Schisandrae Fructus	Schisandra Fruit	오미자	五味子	gomisin B	22814992
Schisandrae Fructus	Schisandra Fruit	오미자	五味子	gomisin B	23993568
Schisandrae Fructus	Schisandra Fruit	오미자	五味子	schisantherin B	15556508
Schisandrae Fructus	Schisandra Fruit	오미자	五味子	schisantherin B	17613177
Schisandrae Fructus	Schisandra Fruit	오미자	五味子	schisantherin B	18442518
Schisandrae Fructus	Schisandra Fruit	오미자	五味子	schisantherin B	18849034
Schisandrae Fructus	Schisandra Fruit	오미자	五味子	schisantherin B	19222029
Schisandrae Fructus	Schisandra Fruit	오미자	五味子	schisantherin B	21894347
Schisandrae Fructus	Schisandra Fruit	오미자	五味子	schisantherin B	22200318
Schisandrae Fructus	Schisandra Fruit	오미자	五味子	schisantherin B	23772112
Schisandrae Fructus	Schisandra Fruit	오미자	五味子	schisantherin B	23880331
Schisandrae Fructus	Schisandra Fruit	오미자	五味子	schisantherin B	24151225
Schisandrae Fructus	Schisandra Fruit	오미자	五味子	schisantherin B	27611098
Schisandrae Fructus	Schisandra Fruit	오미자	五味子	schisantherin B	29383841
Schisandrae Fructus	Schisandra Fruit	오미자	五味子	schisantherin B	29687144
Schisandrae Fructus	Schisandra Fruit	오미자	五味子	schisantherin B	30610837
Schisandrae Fructus	Schisandra Fruit	오미자	五味子	schisantherin B	30685187
Schisandrae Fructus	Schisandra Fruit	오미자	五味子	schisantherin B	31625256
Schisandrae Fructus	Schisandra Fruit	오미자	五味子	schisantherin C	15556508
Schisandrae Fructus	Schisandra Fruit	오미자	五味子	schisantherin C	17396597
Schisandrae Fructus	Schisandra Fruit	오미자	五味子	schisantherin C	18442518
Schisandrae Fructus	Schisandra Fruit	오미자	五味子	schisantherin C	19259942
Schisandrae Fructus	Schisandra Fruit	오미자	五味子	schisantherin C	21894347
Schisandrae Fructus	Schisandra Fruit	오미자	五味子	schisantherin C	23880331
Schisandrae Fructus	Schisandra Fruit	오미자	五味子	schisantherin C	23993568
Schisandrae Fructus	Schisandra Fruit	오미자	五味子	schisantherin C	27611098
Schisandrae Fructus	Schisandra Fruit	오미자	五味子	schisantherin C	29383841
Schisandrae Fructus	Schisandra Fruit	오미자	五味子	wuweizi ester B	15556508
Schisandrae Fructus	Schisandra Fruit	오미자	五味子	wuweizi ester B	18849034
Schisandrae Fructus	Schisandra Fruit	오미자	五味子	gomisin E	15556508
Schisandrae Fructus	Schisandra Fruit	오미자	五味子	gomisin E	18849034
Schisandrae Fructus	Schisandra Fruit	오미자	五味子	gomisin E	19222029
Schisandrae Fructus	Schisandra Fruit	오미자	五味子	gomisin E	22200318
Schisandrae Fructus	Schisandra Fruit	오미자	五味子	gomisin E	22814992
Schisandrae Fructus	Schisandra Fruit	오미자	五味子	gomisin E	23880331
Schisandrae Fructus	Schisandra Fruit	오미자	五味子	gomisin E	30610837
Schisandrae Fructus	Schisandra Fruit	오미자	五味子	gomisin E	30666780
Schisandrae Fructus	Schisandra Fruit	오미자	五味子	gomisin E	30934777
Schisandrae Fructus	Schisandra Fruit	오미자	五味子	γ-himachalene	21981283
Schisandrae Fructus	Schisandra Fruit	오미자	五味子	anwulignan	19803136
Schisandrae Fructus	Schisandra Fruit	오미자	五味子	anwulignan	30666780
Schisandrae Fructus	Schisandra Fruit	오미자	五味子	4,6,6-trimethyl-2-(3-methylbuta-1,3-dienyl)-3-oxatricyclo[5.1.0.0 (2,4)]octane	22018714
Schisandrae Fructus	Schisandra Fruit	오미자	五味子	4,6,6-trimethyl-2-(3-methylbuta-1,3-dienyl)-3-oxatricyclo[5.1.0.0(2,4)]octane	23442721
Schisandrae Fructus	Schisandra Fruit	오미자	五味子	(-)-tigloyl-gomisin P	20458670
Schisandrae Fructus	Schisandra Fruit	오미자	五味子	schizandrer B	15556508
Schisandrae Fructus	Schisandra Fruit	오미자	五味子	tigloylgomisin P	15556508
Schisandrae Fructus	Schisandra Fruit	오미자	五味子	tigloylgomisin P	18849034
Schisandrae Fructus	Schisandra Fruit	오미자	五味子	tigloylgomisin P	23880331
Schisandrae Fructus	Schisandra Fruit	오미자	五味子	tigloylgomisin P	23993568
Schisandrae Fructus	Schisandra Fruit	오미자	五味子	tigloylgomisin P	29383841
Schisandrae Fructus	Schisandra Fruit	오미자	五味子	tigloylgomisin P	30666780
Schisandrae Fructus	Schisandra Fruit	오미자	五味子	tigloylgomisin O	23880331
Schisandrae Fructus	Schisandra Fruit	오미자	五味子	tigloylgomisin O	29383841
Schisandrae Fructus	Schisandra Fruit	오미자	五味子	tigloylgomisin H	15556508
Schisandrae Fructus	Schisandra Fruit	오미자	五味子	tigloylgomisin H	18442518
Schisandrae Fructus	Schisandra Fruit	오미자	五味子	tigloylgomisin H	18849034
Schisandrae Fructus	Schisandra Fruit	오미자	五味子	tigloylgomisin H	19222029
Schisandrae Fructus	Schisandra Fruit	오미자	五味子	tigloylgomisin H	19259942
Schisandrae Fructus	Schisandra Fruit	오미자	五味子	tigloylgomisin H	21894347
Schisandrae Fructus	Schisandra Fruit	오미자	五味子	tigloylgomisin H	22200318
Schisandrae Fructus	Schisandra Fruit	오미자	五味子	tigloylgomisin H	22814992
Schisandrae Fructus	Schisandra Fruit	오미자	五味子	tigloylgomisin H	23880331
Schisandrae Fructus	Schisandra Fruit	오미자	五味子	tigloylgomisin H	25113775
Schisandrae Fructus	Schisandra Fruit	오미자	五味子	tigloylgomisin H	29383841
Schisandrae Fructus	Schisandra Fruit	오미자	五味子	tigloylgomisin H	29687144
Schisandrae Fructus	Schisandra Fruit	오미자	五味子	tigloylgomisin H	30610837
Schisandrae Fructus	Schisandra Fruit	오미자	五味子	tigloylgomisin H	30666780
Schisandrae Fructus	Schisandra Fruit	오미자	五味子	gomisin O	15556508
Schisandrae Fructus	Schisandra Fruit	오미자	五味子	gomisin O	18849034
Schisandrae Fructus	Schisandra Fruit	오미자	五味子	gomisin O	23880331
Schisandrae Fructus	Schisandra Fruit	오미자	五味子	gomisin O	29383841
Schisandrae Fructus	Schisandra Fruit	오미자	五味子	gomisin O	30610837
Schisandrae Fructus	Schisandra Fruit	오미자	五味子	gomisin O	30666780
Schisandrae Fructus	Schisandra Fruit	오미자	五味子	(-)-gomisin L2	18849034
Schisandrae Fructus	Schisandra Fruit	오미자	五味子	(-)-gomisin L2	23880331
Schisandrae Fructus	Schisandra Fruit	오미자	五味子	gomisin L2	15556508
Schisandrae Fructus	Schisandra Fruit	오미자	五味子	gomisin L2	23993568
Schisandrae Fructus	Schisandra Fruit	오미자	五味子	gomisin L2	30666780
Schisandrae Fructus	Schisandra Fruit	오미자	五味子	(+)-gomisin K2	18849034
Schisandrae Fructus	Schisandra Fruit	오미자	五味子	(+)-gomisin K2	23880331
Schisandrae Fructus	Schisandra Fruit	오미자	五味子	(+)-gomisin K2	29383841
Schisandrae Fructus	Schisandra Fruit	오미자	五味子	(+)-gomisin K2	30666780
Schisandrae Fructus	Schisandra Fruit	오미자	五味子	(-)-gomisin K1	18849034
Schisandrae Fructus	Schisandra Fruit	오미자	五味子	(-)-gomisin K1	23880331
Schisandrae Fructus	Schisandra Fruit	오미자	五味子	(-)-gomisin K1	29383841
Schisandrae Fructus	Schisandra Fruit	오미자	五味子	(-)-gomisin K1	30666780
Schisandrae Fructus	Schisandra Fruit	오미자	五味子	gomisin K	30934777
Schisandrae Fructus	Schisandra Fruit	오미자	五味子	gomisin K1	15556508
Schisandrae Fructus	Schisandra Fruit	오미자	五味子	gomisin K1	23993568
Schisandrae Fructus	Schisandra Fruit	오미자	五味子	gomisin K1	29053630
Schisandrae Fructus	Schisandra Fruit	오미자	五味子	gomisin K2	15556508
Schisandrae Fructus	Schisandra Fruit	오미자	五味子	gomisin K2	23993568
Schisandrae Fructus	Schisandra Fruit	오미자	五味子	gomisin H	15556508
Schisandrae Fructus	Schisandra Fruit	오미자	五味子	gomisin H	18849034
Schisandrae Fructus	Schisandra Fruit	오미자	五味子	gomisin H	22814992
Schisandrae Fructus	Schisandra Fruit	오미자	五味子	gomisin H	30610837
Schisandrae Fructus	Schisandra Fruit	오미자	五味子	gomisin H	30666780
Schisandrae Fructus	Schisandra Fruit	오미자	五味子	(-)-gomisin D	20458670
Schisandrae Fructus	Schisandra Fruit	오미자	五味子	gomisin D	15556508
Schisandrae Fructus	Schisandra Fruit	오미자	五味子	gomisin D	18849034
Schisandrae Fructus	Schisandra Fruit	오미자	五味子	gomisin D	19222029
Schisandrae Fructus	Schisandra Fruit	오미자	五味子	gomisin D	19259942
Schisandrae Fructus	Schisandra Fruit	오미자	五味子	gomisin D	22200318
Schisandrae Fructus	Schisandra Fruit	오미자	五味子	gomisin D	22814992
Schisandrae Fructus	Schisandra Fruit	오미자	五味子	gomisin D	23880331
Schisandrae Fructus	Schisandra Fruit	오미자	五味子	gomisin D	23993568
Schisandrae Fructus	Schisandra Fruit	오미자	五味子	gomisin D	25423829
Schisandrae Fructus	Schisandra Fruit	오미자	五味子	gomisin D	27611098
Schisandrae Fructus	Schisandra Fruit	오미자	五味子	gomisin D	29383841
Schisandrae Fructus	Schisandra Fruit	오미자	五味子	gomisin D	29933678
Schisandrae Fructus	Schisandra Fruit	오미자	五味子	gomisin D	30610837
Schisandrae Fructus	Schisandra Fruit	오미자	五味子	gomisin D	30666780
Schisandrae Fructus	Schisandra Fruit	오미자	五味子	gomisin D	30934777
Schisandrae Fructus	Schisandra Fruit	오미자	五味子	gomisin D	30987393
Schisandrae Fructus	Schisandra Fruit	오미자	五味子	epigomisin O	15556508
Schisandrae Fructus	Schisandra Fruit	오미자	五味子	epigomisin O	17613177
Schisandrae Fructus	Schisandra Fruit	오미자	五味子	epigomisin O	18849034
Schisandrae Fructus	Schisandra Fruit	오미자	五味子	epigomisin O	23880331
Schisandrae Fructus	Schisandra Fruit	오미자	五味子	epigomisin O	29383841
Schisandrae Fructus	Schisandra Fruit	오미자	五味子	epigomisin O	30666780
Schisandrae Fructus	Schisandra Fruit	오미자	五味子	pregomisin	15556508
Schisandrae Fructus	Schisandra Fruit	오미자	五味子	pregomisin	17613177
Schisandrae Fructus	Schisandra Fruit	오미자	五味子	pregomisin	18849034
Schisandrae Fructus	Schisandra Fruit	오미자	五味子	pregomisin	21894347
Schisandrae Fructus	Schisandra Fruit	오미자	五味子	pregomisin	23880331
Schisandrae Fructus	Schisandra Fruit	오미자	五味子	pregomisin	29053630
Schisandrae Fructus	Schisandra Fruit	오미자	五味子	pregomisin	29383841
Schisandrae Fructus	Schisandra Fruit	오미자	五味子	pregomisin	30610837
Schisandrae Fructus	Schisandra Fruit	오미자	五味子	pregomisin	30666780
Schisandrae Fructus	Schisandra Fruit	오미자	五味子	α-cubebene	21981283
Schisandrae Fructus	Schisandra Fruit	오미자	五味子	clivonine	18773416
Schisandrae Fructus	Schisandra Fruit	오미자	五味子	Z,Z,E-3,3,6,6,9,9-hexamethyl-tetracyclo [6.1.0.0[2,4].0.[5,7]]nonane	12597252
Schisandrae Fructus	Schisandra Fruit	오미자	五味子	tridecanoic acid, 12-methyl-, methyl ester	28816401
Schisandrae Fructus	Schisandra Fruit	오미자	五味子	tricosanoic acid, methyl ester	28816401
Schisandrae Fructus	Schisandra Fruit	오미자	五味子	terpinyl acetate	12597252
Schisandrae Fructus	Schisandra Fruit	오미자	五味子	schisanlignone A	30666780
Schisandrae Fructus	Schisandra Fruit	오미자	五味子	schisanlactone D	30666780
Schisandrae Fructus	Schisandra Fruit	오미자	五味子	schindilactone A	29053630
Schisandrae Fructus	Schisandra Fruit	오미자	五味子	schindilactone A	30666780
Schisandrae Fructus	Schisandra Fruit	오미자	五味子	sauriol B	30666780
Schisandrae Fructus	Schisandra Fruit	오미자	五味子	propanoic acid, 2-hydroxy-, methyl ester	28816401
Schisandrae Fructus	Schisandra Fruit	오미자	五味子	propanedioic acid, dimethyl ester	28816401
Schisandrae Fructus	Schisandra Fruit	오미자	五味子	phenprobamate	30666780
Schisandrae Fructus	Schisandra Fruit	오미자	五味子	pentanoic acid, 4-oxo-, methyl ester	28816401
Schisandrae Fructus	Schisandra Fruit	오미자	五味子	pentanedioic acid, 3-oxo-, dimethyl ester	28816401
Schisandrae Fructus	Schisandra Fruit	오미자	五味子	monoethyl fumarate	30666780
Schisandrae Fructus	Schisandra Fruit	오미자	五味子	micranoic acid B	29053630
Schisandrae Fructus	Schisandra Fruit	오미자	五味子	micrandilactone D	30666780
Schisandrae Fructus	Schisandra Fruit	오미자	五味子	longipinenone	21859375
Schisandrae Fructus	Schisandra Fruit	오미자	五味子	lancifodilactone C	29053630
Schisandrae Fructus	Schisandra Fruit	오미자	五味子	kadsuric acid	29053630
Schisandrae Fructus	Schisandra Fruit	오미자	五味子	kadsuric acid	30666780
Schisandrae Fructus	Schisandra Fruit	오미자	五味子	dihydrophaseic acid-3-O-β-D-glucopyranoside	18849034
Schisandrae Fructus	Schisandra Fruit	오미자	五味子	henridilactone D	30666780
Schisandrae Fructus	Schisandra Fruit	오미자	五味子	henridilactone B	30666780
Schisandrae Fructus	Schisandra Fruit	오미자	五味子	henridilactone A	29053630
Schisandrae Fructus	Schisandra Fruit	오미자	五味子	henridilactone A	30666780
Schisandrae Fructus	Schisandra Fruit	오미자	五味子	ethanedioic acid, dimethyl ester	28816401
Schisandrae Fructus	Schisandra Fruit	오미자	五味子	butanoic acid, 2-methylene-, methyl ester	28816401
Schisandrae Fructus	Schisandra Fruit	오미자	五味子	butanedioic acid, methylene-, dimethyl ester	28816401
Schisandrae Fructus	Schisandra Fruit	오미자	五味子	butanedioic acid, methyl-, dimethyl ester	28816401
Schisandrae Fructus	Schisandra Fruit	오미자	五味子	(-)-tigloyl-deangeloyl-gomisin F	20458670
Schisandrae Fructus	Schisandra Fruit	오미자	五味子	benzoic acid, 3-hydroxy-, methyl ester	28816401
Schisandrae Fructus	Schisandra Fruit	오미자	五味子	benzenepropanoic acid, α-hydroxy-, methyl ester	28816401
Schisandrae Fructus	Schisandra Fruit	오미자	五味子	angeloylgomisin R	30610837
Schisandrae Fructus	Schisandra Fruit	오미자	五味子	angeloylgomisin	29687144
Schisandrae Fructus	Schisandra Fruit	오미자	五味子	11,13-eicosadienoic acid, methyl ester	28816401
Schisandrae Fructus	Schisandra Fruit	오미자	五味子	11-eicosenoic acid, methyl ester	28816401
Schisandrae Fructus	Schisandra Fruit	오미자	五味子	1-propene-1,2,3-tricarboxylic acid, trimethyl ester	28816401
Schisandrae Fructus	Schisandra Fruit	오미자	五味子	ergost-8(14)-en-3β-ol	18773416
Schisandrae Fructus	Schisandra Fruit	오미자	五味子	fluoranthene, hexadecahydro	22018714
Schisandrae Fructus	Schisandra Fruit	오미자	五味子	α-linolenic acid	29053630
Schisandrae Fructus	Schisandra Fruit	오미자	五味子	geranylgeranoic acid	15060084
Schisandrae Fructus	Schisandra Fruit	오미자	五味子	geranylgeranoic acid	20490321
Schisandrae Fructus	Schisandra Fruit	오미자	五味子	β-ylangene	12597252
Schisandrae Fructus	Schisandra Fruit	오미자	五味子	ledane	12597252
Schisandrae Fructus	Schisandra Fruit	오미자	五味子	gomisin S	15556508
Schisandrae Fructus	Schisandra Fruit	오미자	五味子	gomisin S	18849034
Schisandrae Fructus	Schisandra Fruit	오미자	五味子	gomisin S	30666780
Schisandrae Fructus	Schisandra Fruit	오미자	五味子	propinquanin F	23993568
Schisandrae Fructus	Schisandra Fruit	오미자	五味子	benzoylgomisin P	29687144
Schisandrae Fructus	Schisandra Fruit	오미자	五味子	schizandrer A	15556508
Schisandrae Fructus	Schisandra Fruit	오미자	五味子	schisantherin D	15556508
Schisandrae Fructus	Schisandra Fruit	오미자	五味子	schisantherin D	17613177
Schisandrae Fructus	Schisandra Fruit	오미자	五味子	schisantherin D	18442518
Schisandrae Fructus	Schisandra Fruit	오미자	五味子	schisantherin D	18849034
Schisandrae Fructus	Schisandra Fruit	오미자	五味子	schisantherin D	21894347
Schisandrae Fructus	Schisandra Fruit	오미자	五味子	schisantherin D	23880331
Schisandrae Fructus	Schisandra Fruit	오미자	五味子	schisantherin D	29053630
Schisandrae Fructus	Schisandra Fruit	오미자	五味子	schisantherin D	29383841
Schisandrae Fructus	Schisandra Fruit	오미자	五味子	schisantherin D	29687144
Schisandrae Fructus	Schisandra Fruit	오미자	五味子	schisantherin D	30610837
Schisandrae Fructus	Schisandra Fruit	오미자	五味子	schisantherin D	31625256
Schisandrae Fructus	Schisandra Fruit	오미자	五味子	meso-dihydroguaiaretic acid	18849034
Schisandrae Fructus	Schisandra Fruit	오미자	五味子	methostenol	18773416
Schisandrae Fructus	Schisandra Fruit	오미자	五味子	bicyclogermacrene	21981283
Schisandrae Fructus	Schisandra Fruit	오미자	五味子	2-methyl-2-bornene	18773416
Schisandrae Fructus	Schisandra Fruit	오미자	五味子	7-methyl-3,4-octadiene	18773416
Schisandrae Fructus	Schisandra Fruit	오미자	五味子	2-methyl-1-phenyl-2-propen-1-ol	18773416
Schisandrae Fructus	Schisandra Fruit	오미자	五味子	4,4-dimethylcholest-5-enol	18773416
Schisandrae Fructus	Schisandra Fruit	오미자	五味子	naphthalene, 1,2-dihydro-1,1,6-trimethyl	23442721
Schisandrae Fructus	Schisandra Fruit	오미자	五味子	2(1H)-naphthalenone, 3,5,6,7,8,8a-hexahydro-4,8a-dimethyl-6-(1-methylethyl)	22018714
Schisandrae Fructus	Schisandra Fruit	오미자	五味子	3-hydroxymethyl-2-furfural	30666780
Schisandrae Fructus	Schisandra Fruit	오미자	五味子	eicosapentaenoic acid	29053630
Schisandrae Fructus	Schisandra Fruit	오미자	五味子	3,3,8,8-tetramethyl-tricyclo [5.1.0.2.4] octane-5-carboxylic acid methyl ester	12597252
Schisandrae Fructus	Schisandra Fruit	오미자	五味子	(E)-β-ocimene	21682319
Schisandrae Fructus	Schisandra Fruit	오미자	五味子	ocimene	12597252
Schisandrae Fructus	Schisandra Fruit	오미자	五味子	ocimene	18773416
Schisandrae Fructus	Schisandra Fruit	오미자	五味子	2-furaldehyde	12597252
Schisandrae Fructus	Schisandra Fruit	오미자	五味子	β-pinene	12597252
Schisandrae Fructus	Schisandra Fruit	오미자	五味子	santolina triene	18773416
Schisandrae Fructus	Schisandra Fruit	오미자	五味子	cis-nerolidol	12597252
Schisandrae Fructus	Schisandra Fruit	오미자	五味子	nerolidol	12597252
Schisandrae Fructus	Schisandra Fruit	오미자	五味子	nerolidol	21981283
Schisandrae Fructus	Schisandra Fruit	오미자	五味子	trans-nerolidol	12597252
Schisandrae Fructus	Schisandra Fruit	오미자	五味子	1,2,4-metheno-1H-indene, octahydro-1,7a-dimethyl-5-(1-methylethyl)	22018714
Schisandrae Fructus	Schisandra Fruit	오미자	五味子	1,2,4-metheno-1H-indene, octahydro-1,7a-dimethyl-5-(1-methylethyl)	23442721
Schisandrae Fructus	Schisandra Fruit	오미자	五味子	cyclosativene	21981283
Schisandrae Fructus	Schisandra Fruit	오미자	五味子	5,7,8,3',4'-pentamethoxyflavone	29687144
Schisandrae Fructus	Schisandra Fruit	오미자	五味子	santalene	18773416
Schisandrae Fructus	Schisandra Fruit	오미자	五味子	α-santalene	21981283
Schisandrae Fructus	Schisandra Fruit	오미자	五味子	norschizandrin	15556508
Schisandrae Fructus	Schisandra Fruit	오미자	五味子	schsanhenol	23880331
Schisandrae Fructus	Schisandra Fruit	오미자	五味子	schisanchinin C	30666780
Schisandrae Fructus	Schisandra Fruit	오미자	五味子	sohisanlaotone D	29053630
Schisandrae Fructus	Schisandra Fruit	오미자	五味子	salicylic acid	22399445
Schisandrae Fructus	Schisandra Fruit	오미자	五味子	podofilox	18773416
Schisandrae Fructus	Schisandra Fruit	오미자	五味子	patchoulane	18773416
Schisandrae Fructus	Schisandra Fruit	오미자	五味子	patchulane	12597252
Schisandrae Fructus	Schisandra Fruit	오미자	五味子	1,6-cyclodecadiene, 1-methyl-5-methylene-8-(1-methylethyl)	22018714
Schisandrae Fructus	Schisandra Fruit	오미자	五味子	1,6-cyclodecadiene, 1-methyl-5-methylene-8-(1-methylethyl)	23442721
Schisandrae Fructus	Schisandra Fruit	오미자	五味子	germacrene D	12597252
Schisandrae Fructus	Schisandra Fruit	오미자	五味子	germacrene D	18773416
Schisandrae Fructus	Schisandra Fruit	오미자	五味子	germacrene D	21682319
Schisandrae Fructus	Schisandra Fruit	오미자	五味子	germacrene D	23442721
Schisandrae Fructus	Schisandra Fruit	오미자	五味子	3-thujene	12597252
Schisandrae Fructus	Schisandra Fruit	오미자	五味子	(-)-β-elemene	23442721
Schisandrae Fructus	Schisandra Fruit	오미자	五味子	(1α,2β,4β)-1-ethenyl-1-methyl-2,4-bis(1-methylethenyl)-cyclohexane	12597252
Schisandrae Fructus	Schisandra Fruit	오미자	五味子	cyclohexane, 1-ethenyl-1-methyl-2,4-bis(1-methylethenyl)	22018714
Schisandrae Fructus	Schisandra Fruit	오미자	五味子	cyclohexane, 1-ethenyl-1-methyl-2,4-bis(1-methylethenyl)	23442721
Schisandrae Fructus	Schisandra Fruit	오미자	五味子	cyclohexane, 1-ethenyl-1-methyl-2,4-bis-(1-methylethylidene)	18773416
Schisandrae Fructus	Schisandra Fruit	오미자	五味子	β-elemene	12597252
Schisandrae Fructus	Schisandra Fruit	오미자	五味子	β-elemene	18773416
Schisandrae Fructus	Schisandra Fruit	오미자	五味子	β-elemene	21682319
Schisandrae Fructus	Schisandra Fruit	오미자	五味子	β-elemene	21981283
Schisandrae Fructus	Schisandra Fruit	오미자	五味子	alloaromadendrene	18773416
Schisandrae Fructus	Schisandra Fruit	오미자	五味子	(-)-β-chamigrene	23442721
Schisandrae Fructus	Schisandra Fruit	오미자	五味子	chamigrene	18773416
Schisandrae Fructus	Schisandra Fruit	오미자	五味子	spiro[5.5]undec-2-ene, 3,7,7-trimethyl-11-methylene	22018714
Schisandrae Fructus	Schisandra Fruit	오미자	五味子	spiro[5.5]undec-2-ene, 3,7,7-trimethyl-11-methylene	23442721
Schisandrae Fructus	Schisandra Fruit	오미자	五味子	β-chamigrene	21981283
Schisandrae Fructus	Schisandra Fruit	오미자	五味子	(+)-cuparene	23442721
Schisandrae Fructus	Schisandra Fruit	오미자	五味子	cuparene	18773416
Schisandrae Fructus	Schisandra Fruit	오미자	五味子	cuparene	21981283
Schisandrae Fructus	Schisandra Fruit	오미자	五味子	2,3-butanediol	21682319
Schisandrae Fructus	Schisandra Fruit	오미자	五味子	1,5-dimethyl citrate	26027124
Schisandrae Fructus	Schisandra Fruit	오미자	五味子	dimethyl citrate	29053630
Schisandrae Fructus	Schisandra Fruit	오미자	五味子	cedrenol	22023863
Schisandrae Fructus	Schisandra Fruit	오미자	五味子	L-calamenene	23442721
Schisandrae Fructus	Schisandra Fruit	오미자	五味子	calamenene	18773416
Schisandrae Fructus	Schisandra Fruit	오미자	五味子	calamenene	21981283
Schisandrae Fructus	Schisandra Fruit	오미자	五味子	benzyl alcohol-O-β-D-glucopyranosyl (1->6)-β-D-glucopyranoside	18849034
Schisandrae Fructus	Schisandra Fruit	오미자	五味子	benzyl alcohol-O-β-D-glucopyranosyl (1->2)-β-D-glucopyranoside	18849034
Schisandrae Fructus	Schisandra Fruit	오미자	五味子	benzene, 1-methyl-4-(1,2,2-trimethylcyclopentyl)	22018714
Schisandrae Fructus	Schisandra Fruit	오미자	五味子	benzene, 1-methyl-4-(1,2,2-trimethylcyclopentyl)	23442721
Schisandrae Fructus	Schisandra Fruit	오미자	五味子	9-octadecenal	12597252
Schisandrae Fructus	Schisandra Fruit	오미자	五味子	7-tetracyclo[6,2,1,0(3,8)0(3,9)]undecanol, 4,4,11,11-tetramethyl	22018714
Schisandrae Fructus	Schisandra Fruit	오미자	五味子	3-methyl-1,3,5-hexatriene	18773416
Schisandrae Fructus	Schisandra Fruit	오미자	五味子	3,3,7,7-tetramethyl-5-[2-methyl-1-propenyl]-tricyclo[4.1.0.2.4]heptane	12597252
Schisandrae Fructus	Schisandra Fruit	오미자	五味子	1H-cyclopropa[a]naphthalene, 1a,2,3,3a,4,5,6,7b-octahydro-1,1,3a,7-tetramethyl	22018714
Schisandrae Fructus	Schisandra Fruit	오미자	五味子	1H-cyclopropa[a]naphthalene, 1a,2,3,3a,4,5,6,7b-octahydro-1,1,3a,7-tetramethyl	23442721
Schisandrae Fructus	Schisandra Fruit	오미자	五味子	1-butyl-1,3,5,7-cyclooctatetraene	18773416
Schisandrae Fructus	Schisandra Fruit	오미자	五味子	α-fenchyl acetate	12597252
Schisandrae Fructus	Schisandra Fruit	오미자	五味子	E-farnesene epoxide	12597252
Schisandrae Fructus	Schisandra Fruit	오미자	五味子	gomisin U	30666780
Schisandrae Fructus	Schisandra Fruit	오미자	五味子	9,12-octadecenal	12597252
Schisandrae Fructus	Schisandra Fruit	오미자	五味子	8,11-octadecadienoic acid, methyl ester	28816401
Schisandrae Fructus	Schisandra Fruit	오미자	五味子	intermedeol	28816401
Schisandrae Fructus	Schisandra Fruit	오미자	五味子	hexadecanoic acid, 14-methyl-, methyl ester	28816401
Schisandrae Fructus	Schisandra Fruit	오미자	五味子	γ-cadinene	21859375
Schisandrae Fructus	Schisandra Fruit	오미자	五味子	γ-cadinene	21981283
Schisandrae Fructus	Schisandra Fruit	오미자	五味子	γ-cadinene	23442721
Schisandrae Fructus	Schisandra Fruit	오미자	五味子	heneicosanoic acid, methyl ester	28816401
Schisandrae Fructus	Schisandra Fruit	오미자	五味子	hainanmurpanin	28821392
Schisandrae Fructus	Schisandra Fruit	오미자	五味子	6,7,8,3',4'-pentamethoxyflavanone	28384001
Schisandrae Fructus	Schisandra Fruit	오미자	五味子	5-hydroxy-7,8,3',4'-tetramethoxyflavone	28384001
Schisandrae Fructus	Schisandra Fruit	오미자	五味子	5-hydroxy-3,6,7,8,3',4'-hexamethoxyflavone	29687144
Schisandrae Fructus	Schisandra Fruit	오미자	五味子	3-hydroxy-2-methylglutaric acid dimethyl ester	28816401
Schisandrae Fructus	Schisandra Fruit	오미자	五味子	3-acetoxy-3-hydroxy propionic acid, methyl ester	28816401
Schisandrae Fructus	Schisandra Fruit	오미자	五味子	2-hexadecanone	12597252
Schisandrae Fructus	Schisandra Fruit	오미자	五味子	2-butenoic acid, 2-methyl-, methyl ester	28816401
Schisandrae Fructus	Schisandra Fruit	오미자	五味子	2-butenedioic acid (Z)-, dimethyl ester	28816401
Schisandrae Fructus	Schisandra Fruit	오미자	五味子	[1R,3Z,9S]-4,11,11-trimethyl-8-methylene-bicyclo[7.2.0]undec-3-ene	12597252
Schisandrae Fructus	Schisandra Fruit	오미자	五味子	all-trans 3,7,11,15-tetramethyl-2,6,10,14-hexadecatetraenoic acid	15060084
Schisandrae Fructus	Schisandra Fruit	오미자	五味子	a-chamigrene	23442721
Schisandrae Fructus	Schisandra Fruit	오미자	五味子	spiro[5.5]undeca-1,8-diene, 1,5,5,9-tetramethyl	22018714
Schisandrae Fructus	Schisandra Fruit	오미자	五味子	spiro[5.5]undeca-1,8-diene, 1,5,5,9-tetramethyl	23442721
Schisandrae Fructus	Schisandra Fruit	오미자	五味子	α-chamigrene	21981283
Schisandrae Fructus	Schisandra Fruit	오미자	五味子	quercetin 3-O-β-L-rhamnopyranosyl(1->6)-β-D-glucopyranoside	18849034
Schisandrae Fructus	Schisandra Fruit	오미자	五味子	schidantherin A	22200318
Schisandrae Fructus	Schisandra Fruit	오미자	五味子	protocatechualdehyde	30666780
Schisandrae Fructus	Schisandra Fruit	오미자	五味子	cadina-4,9-diene	18773416
Schisandrae Fructus	Schisandra Fruit	오미자	五味子	naphthalene, 1,2,4a,5,6,8a-hexahydro-4,7-dimethyl-1-(1-methylethyl)	22018714
Schisandrae Fructus	Schisandra Fruit	오미자	五味子	naphthalene, 1,2,4a,5,6,8a-hexahydro-4,7-dimethyl-1-(1-methylethyl)	23442721
Schisandrae Fructus	Schisandra Fruit	오미자	五味子	α-amorphene	23442721
Schisandrae Fructus	Schisandra Fruit	오미자	五味子	bicyclo[7.2.0]undec-4-ene, 4,11,11-trimethyl-8-methylene	23442721
Schisandrae Fructus	Schisandra Fruit	오미자	五味子	caryophyllene	12597252
Schisandrae Fructus	Schisandra Fruit	오미자	五味子	caryophyllene	21981283
Schisandrae Fructus	Schisandra Fruit	오미자	五味子	caryophyllene	22023863
Schisandrae Fructus	Schisandra Fruit	오미자	五味子	β-caryophyllene	12597252
Schisandrae Fructus	Schisandra Fruit	오미자	五味子	β-caryophyllene	23442721
Schisandrae Fructus	Schisandra Fruit	오미자	五味子	[1R-[1R,4Z,9S]]-4,11,11-trimethyl-8-methylene bicyclo[7.2.0.]undec-4-ene	12597252
Schisandrae Fructus	Schisandra Fruit	오미자	五味子	isocaryophyllene	12597252
Schisandrae Fructus	Schisandra Fruit	오미자	五味子	α-muurolene	21981283
Schisandrae Fructus	Schisandra Fruit	오미자	五味子	cyclobuta[1,2:3,4]dicyclopentene, decahydro-3a-methyl-6-methylene-1-(1-methylethyl)	22018714
Schisandrae Fructus	Schisandra Fruit	오미자	五味子	cyclobuta[1,2:3,4]dicyclopentene, decahydro-3a-methyl-6-methylene-1-(1-methylethyl)	23442721
Schisandrae Fructus	Schisandra Fruit	오미자	五味子	angeloylisogomisin O	15556508
Schisandrae Fructus	Schisandra Fruit	오미자	五味子	angeloylisogomisin O	18773416
Schisandrae Fructus	Schisandra Fruit	오미자	五味子	angeloylisogomisin O	18849034
Schisandrae Fructus	Schisandra Fruit	오미자	五味子	angeloylisogomisin O	23880331
Schisandrae Fructus	Schisandra Fruit	오미자	五味子	angeloylisogomisin O	29383841
Schisandrae Fructus	Schisandra Fruit	오미자	五味子	1H-cyclopropa[e]azulene, 1a,2,3,4,4a,5,6,7b-octahydro-1,1,4,7-tetramethyl	22018714
Schisandrae Fructus	Schisandra Fruit	오미자	五味子	α-gurjunene	21981283
Schisandrae Fructus	Schisandra Fruit	오미자	五味子	bicyclo[4.4.0]dec-1-ene,2-isopropyl-5-methyl-9-methylene-	21981283
Schisandrae Fructus	Schisandra Fruit	오미자	五味子	acoradiene	12597252
Schisandrae Fructus	Schisandra Fruit	오미자	五味子	acoradiene	21981283
Schisandrae Fructus	Schisandra Fruit	오미자	五味子	(+)-deoxyschisandrin	20458670
Schisandrae Fructus	Schisandra Fruit	오미자	五味子	deoxyschisandrin	15556508
Schisandrae Fructus	Schisandra Fruit	오미자	五味子	deoxyschisandrin	15794577
Schisandrae Fructus	Schisandra Fruit	오미자	五味子	deoxyschisandrin	17252354
Schisandrae Fructus	Schisandra Fruit	오미자	五味子	deoxyschisandrin	17313143
Schisandrae Fructus	Schisandra Fruit	오미자	五味子	deoxyschisandrin	17396597
Schisandrae Fructus	Schisandra Fruit	오미자	五味子	deoxyschisandrin	17490493
Schisandrae Fructus	Schisandra Fruit	오미자	五味子	deoxyschisandrin	17613177
Schisandrae Fructus	Schisandra Fruit	오미자	五味子	deoxyschisandrin	18442518
Schisandrae Fructus	Schisandra Fruit	오미자	五味子	deoxyschisandrin	18698667
Schisandrae Fructus	Schisandra Fruit	오미자	五味子	deoxyschisandrin	18849034
Schisandrae Fructus	Schisandra Fruit	오미자	五味子	deoxyschisandrin	19222029
Schisandrae Fructus	Schisandra Fruit	오미자	五味子	deoxyschisandrin	19359796
Schisandrae Fructus	Schisandra Fruit	오미자	五味子	deoxyschisandrin	19803136
Schisandrae Fructus	Schisandra Fruit	오미자	五味子	deoxyschisandrin	20082284
Schisandrae Fructus	Schisandra Fruit	오미자	五味子	deoxyschisandrin	20810329
Schisandrae Fructus	Schisandra Fruit	오미자	五味子	deoxyschisandrin	20862967
Schisandrae Fructus	Schisandra Fruit	오미자	五味子	deoxyschisandrin	20872910
Schisandrae Fructus	Schisandra Fruit	오미자	五味子	deoxyschisandrin	21130851
Schisandrae Fructus	Schisandra Fruit	오미자	五味子	deoxyschisandrin	21757327
Schisandrae Fructus	Schisandra Fruit	오미자	五味子	deoxyschisandrin	21859375
Schisandrae Fructus	Schisandra Fruit	오미자	五味子	deoxyschisandrin	21894347
Schisandrae Fructus	Schisandra Fruit	오미자	五味子	deoxyschisandrin	21898806
Schisandrae Fructus	Schisandra Fruit	오미자	五味子	deoxyschisandrin	22177068
Schisandrae Fructus	Schisandra Fruit	오미자	五味子	deoxyschisandrin	22200318
Schisandrae Fructus	Schisandra Fruit	오미자	五味子	deoxyschisandrin	22321410
Schisandrae Fructus	Schisandra Fruit	오미자	五味子	deoxyschisandrin	22368854
Schisandrae Fructus	Schisandra Fruit	오미자	五味子	deoxyschisandrin	22792122
Schisandrae Fructus	Schisandra Fruit	오미자	五味子	deoxyschisandrin	23620773
Schisandrae Fructus	Schisandra Fruit	오미자	五味子	deoxyschisandrin	23772112
Schisandrae Fructus	Schisandra Fruit	오미자	五味子	deoxyschisandrin	24106035
Schisandrae Fructus	Schisandra Fruit	오미자	五味子	deoxyschisandrin	24131672
Schisandrae Fructus	Schisandra Fruit	오미자	五味子	deoxyschisandrin	24151225
Schisandrae Fructus	Schisandra Fruit	오미자	五味子	deoxyschisandrin	24487041
Schisandrae Fructus	Schisandra Fruit	오미자	五味子	deoxyschisandrin	24650174
Schisandrae Fructus	Schisandra Fruit	오미자	五味子	deoxyschisandrin	24783510
Schisandrae Fructus	Schisandra Fruit	오미자	五味子	deoxyschisandrin	25095337
Schisandrae Fructus	Schisandra Fruit	오미자	五味子	deoxyschisandrin	25407144
Schisandrae Fructus	Schisandra Fruit	오미자	五味子	deoxyschisandrin	25423829
Schisandrae Fructus	Schisandra Fruit	오미자	五味子	deoxyschisandrin	25712441
Schisandrae Fructus	Schisandra Fruit	오미자	五味子	deoxyschisandrin	25857162
Schisandrae Fructus	Schisandra Fruit	오미자	五味子	deoxyschisandrin	26773892
Schisandrae Fructus	Schisandra Fruit	오미자	五味子	deoxyschisandrin	27611098
Schisandrae Fructus	Schisandra Fruit	오미자	五味子	deoxyschisandrin	28821392
Schisandrae Fructus	Schisandra Fruit	오미자	五味子	deoxyschisandrin	29053630
Schisandrae Fructus	Schisandra Fruit	오미자	五味子	deoxyschisandrin	29706012
Schisandrae Fructus	Schisandra Fruit	오미자	五味子	deoxyschisandrin	29933678
Schisandrae Fructus	Schisandra Fruit	오미자	五味子	deoxyschisandrin	30610837
Schisandrae Fructus	Schisandra Fruit	오미자	五味子	deoxyschisandrin	30685187
Schisandrae Fructus	Schisandra Fruit	오미자	五味子	deoxyschisandrin	30934777
Schisandrae Fructus	Schisandra Fruit	오미자	五味子	deoxyschisandrin	30987393
Schisandrae Fructus	Schisandra Fruit	오미자	五味子	deoxyschisandrin	31625256
Schisandrae Fructus	Schisandra Fruit	오미자	五味子	deoxyshisandrin	17629436
Schisandrae Fructus	Schisandra Fruit	오미자	五味子	deoxyshisandrin	18339588
Schisandrae Fructus	Schisandra Fruit	오미자	五味子	deoxyshisandrin	23416367
Schisandrae Fructus	Schisandra Fruit	오미자	五味子	deoxyshisandrin	23584938
Schisandrae Fructus	Schisandra Fruit	오미자	五味子	dezoxischizandrin	15556508
Schisandrae Fructus	Schisandra Fruit	오미자	五味子	dimethylgomisin J	15556508
Schisandrae Fructus	Schisandra Fruit	오미자	五味子	schisandrin A	17490493
Schisandrae Fructus	Schisandra Fruit	오미자	五味子	schisandrin A	18849034
Schisandrae Fructus	Schisandra Fruit	오미자	五味子	schisandrin A	20931771
Schisandrae Fructus	Schisandra Fruit	오미자	五味子	schisandrin A	21764275
Schisandrae Fructus	Schisandra Fruit	오미자	五味子	schisandrin A	22321410
Schisandrae Fructus	Schisandra Fruit	오미자	五味子	schisandrin A	23415446
Schisandrae Fructus	Schisandra Fruit	오미자	五味子	schisandrin A	23880331
Schisandrae Fructus	Schisandra Fruit	오미자	五味子	schisandrin A	23993568
Schisandrae Fructus	Schisandra Fruit	오미자	五味子	schisandrin A	24106035
Schisandrae Fructus	Schisandra Fruit	오미자	五味子	schisandrin A	24574919
Schisandrae Fructus	Schisandra Fruit	오미자	五味子	schisandrin A	25113775
Schisandrae Fructus	Schisandra Fruit	오미자	五味子	schisandrin A	26790284
Schisandrae Fructus	Schisandra Fruit	오미자	五味子	schisandrin A	27328727
Schisandrae Fructus	Schisandra Fruit	오미자	五味子	schisandrin A	28384001
Schisandrae Fructus	Schisandra Fruit	오미자	五味子	schisandrin A	29383841
Schisandrae Fructus	Schisandra Fruit	오미자	五味子	schisandrin A	30666780
Schisandrae Fructus	Schisandra Fruit	오미자	五味子	schisandrin A	31070526
Schisandrae Fructus	Schisandra Fruit	오미자	五味子	schisandrin A	31087615
Schisandrae Fructus	Schisandra Fruit	오미자	五味子	schizandrin A	15556508
Schisandrae Fructus	Schisandra Fruit	오미자	五味子	schizandrin A	22814992
Schisandrae Fructus	Schisandra Fruit	오미자	五味子	schizandrin A	23357754
Schisandrae Fructus	Schisandra Fruit	오미자	五味子	schizandrin A	24791531
Schisandrae Fructus	Schisandra Fruit	오미자	五味子	schizandrin A	27459903
Schisandrae Fructus	Schisandra Fruit	오미자	五味子	wuweizisu A	2363357
Schisandrae Fructus	Schisandra Fruit	오미자	五味子	wuweizisu A	15556508
Schisandrae Fructus	Schisandra Fruit	오미자	五味子	wuweizisu A	18849034
Schisandrae Fructus	Schisandra Fruit	오미자	五味子	terpinen-4-ol	21981283
Schisandrae Fructus	Schisandra Fruit	오미자	五味子	cyclohexane, 1,2-diethenyl-4-(1-methylethylidene)	23442721
Schisandrae Fructus	Schisandra Fruit	오미자	五味子	cyclocopacamphene	23442721
Schisandrae Fructus	Schisandra Fruit	오미자	五味子	α-bisabolene	18773416
Schisandrae Fructus	Schisandra Fruit	오미자	五味子	6-methyl citrate	29053630
Schisandrae Fructus	Schisandra Fruit	오미자	五味子	rubrisandrin A	20458670
Schisandrae Fructus	Schisandra Fruit	오미자	五味子	2-tert-butyl-1,4-dimethoxybenzene	21981283
Schisandrae Fructus	Schisandra Fruit	오미자	五味子	lancifodilactone D	22097335
Schisandrae Fructus	Schisandra Fruit	오미자	五味子	lancifodilactone D	29053630
Schisandrae Fructus	Schisandra Fruit	오미자	五味子	lancifodilactone D	30666780
Schisandrae Fructus	Schisandra Fruit	오미자	五味子	2-carene	18773416
Schisandrae Fructus	Schisandra Fruit	오미자	五味子	2-carene	23442721
Schisandrae Fructus	Schisandra Fruit	오미자	五味子	bicyclo[4.1.0]hept-2-ene, 3,7,7-trimethyl	22018714
Schisandrae Fructus	Schisandra Fruit	오미자	五味子	bicyclo[4.1.0]hept-2-ene, 3,7,7-trimethyl	23442721
Schisandrae Fructus	Schisandra Fruit	오미자	五味子	tricyclene	12597252
Schisandrae Fructus	Schisandra Fruit	오미자	五味子	1,2,3,4,5-pentamethyl-1,3-cyclopentadiene	18773416
Schisandrae Fructus	Schisandra Fruit	오미자	五味子	4-hydroxy-2,3-dimethylaniline	18773416
Schisandrae Fructus	Schisandra Fruit	오미자	五味子	tetracosanoic acid, methyl ester	28816401
Schisandrae Fructus	Schisandra Fruit	오미자	五味子	2-tetradecanone	12597252
Schisandrae Fructus	Schisandra Fruit	오미자	五味子	itaconic anhydride	12597252
Schisandrae Fructus	Schisandra Fruit	오미자	五味子	citric acid, trimethyl ester	28816401
Schisandrae Fructus	Schisandra Fruit	오미자	五味子	(+)-gomisin K3	15556508
Schisandrae Fructus	Schisandra Fruit	오미자	五味子	(+)-gomisin K3	18849034
Schisandrae Fructus	Schisandra Fruit	오미자	五味子	(+)-gomisin K3	20458670
Schisandrae Fructus	Schisandra Fruit	오미자	五味子	gomisin K3	23993568
Schisandrae Fructus	Schisandra Fruit	오미자	五味子	gomisin K3	30610837
Schisandrae Fructus	Schisandra Fruit	오미자	五味子	schisanhenol	2363357
Schisandrae Fructus	Schisandra Fruit	오미자	五味子	schisanhenol	15556508
Schisandrae Fructus	Schisandra Fruit	오미자	五味子	schisanhenol	18849034
Schisandrae Fructus	Schisandra Fruit	오미자	五味子	schisanhenol	19222029
Schisandrae Fructus	Schisandra Fruit	오미자	五味子	schisanhenol	22200318
Schisandrae Fructus	Schisandra Fruit	오미자	五味子	schisanhenol	29053630
Schisandrae Fructus	Schisandra Fruit	오미자	五味子	schisanhenol	29383841
Schisandrae Fructus	Schisandra Fruit	오미자	五味子	schisanhenol	29706012
Schisandrae Fructus	Schisandra Fruit	오미자	五味子	schisanhenol	29933678
Schisandrae Fructus	Schisandra Fruit	오미자	五味子	schisanhenol	30610837
Schisandrae Fructus	Schisandra Fruit	오미자	五味子	schisanhenol	30666780
Schisandrae Fructus	Schisandra Fruit	오미자	五味子	schisanhenol	30685187
Schisandrae Fructus	Schisandra Fruit	오미자	五味子	schisanhenol	30987393
Schisandrae Fructus	Schisandra Fruit	오미자	五味子	schisanhenol	31625256
Schisandrae Fructus	Schisandra Fruit	오미자	五味子	schisanthenol	29687144
Schisandrae Fructus	Schisandra Fruit	오미자	五味子	schizantherol	15556508
Schisandrae Fructus	Schisandra Fruit	오미자	五味子	cyclohexanone, 2,6-dimethyl-4-nitro-3-phenyl	18773416
Schisandrae Fructus	Schisandra Fruit	오미자	五味子	α-terpinene	18773416
Schisandrae Fructus	Schisandra Fruit	오미자	五味子	α-terpinene	21682319
Schisandrae Fructus	Schisandra Fruit	오미자	五味子	2,5-diethoxy-4-benzamidoaniline	18773416
Schisandrae Fructus	Schisandra Fruit	오미자	五味子	β-bourbonene	12597252
Schisandrae Fructus	Schisandra Fruit	오미자	五味子	β-bourbonene	21981283
Schisandrae Fructus	Schisandra Fruit	오미자	五味子	β-bourbonene	23442721
Schisandrae Fructus	Schisandra Fruit	오미자	五味子	1,3-pentadiene	18773416
Schisandrae Fructus	Schisandra Fruit	오미자	五味子	5a-cholest-3-ene, 2a-methyl	18773416
Schisandrae Fructus	Schisandra Fruit	오미자	五味子	4-methyl-1-(1-methylethyl)-bicyclo [3.1.1] hexane	12597252
Schisandrae Fructus	Schisandra Fruit	오미자	五味子	2-propenoic acid, 3-(4-hydroxyphenyl)-, methyl ester	28816401
Schisandrae Fructus	Schisandra Fruit	오미자	五味子	5-hydroxymethylfurfural	22032132
Schisandrae Fructus	Schisandra Fruit	오미자	五味子	5-hydroxymethylfurfural	25423829
Schisandrae Fructus	Schisandra Fruit	오미자	五味子	3-(1,5-dimethyl-4-hexenyl)-6-methylene-cyclohexane	12597252
Schisandrae Fructus	Schisandra Fruit	오미자	五味子	1,21-cycloaspidospermidine,17-methoxy-21-phenyl	18773416
Schisandrae Fructus	Schisandra Fruit	오미자	五味子	(+)-sativene	23442721
Schisandrae Fructus	Schisandra Fruit	오미자	五味子	(+)-ledene	23442721
Schisandrae Fructus	Schisandra Fruit	오미자	五味子	1H-cycloprop[e]azulene, 1a,2,3,5,6,7,7a,7b-octahydro-1,1,4,7-tetramethyl	23442721
Schisandrae Fructus	Schisandra Fruit	오미자	五味子	bicyclo[3.1.1]hept-2-ene, 2,6-dimethyl-6-(4-methyl-3-pentenyl)	22018714
Schisandrae Fructus	Schisandra Fruit	오미자	五味子	bicyclo[3.1.1]hept-2-ene, 2,6-dimethyl-6-(4-methyl-3-pentenyl)	23442721
Schisandrae Fructus	Schisandra Fruit	오미자	五味子	α-bergamotene	12597252
Schisandrae Fructus	Schisandra Fruit	오미자	五味子	α-bergamotene	18773416
Schisandrae Fructus	Schisandra Fruit	오미자	五味子	α-bergamotene	21859375
Schisandrae Fructus	Schisandra Fruit	오미자	五味子	α-bergamotene	21981283
Schisandrae Fructus	Schisandra Fruit	오미자	五味子	calarene	18773416
Schisandrae Fructus	Schisandra Fruit	오미자	五味子	calarene	21682319
Schisandrae Fructus	Schisandra Fruit	오미자	五味子	tricyclo[4.4.0.0(2,7)]dec-3-ene-3-methanol, 1-methyl-8-(1-methylethyl)	21981283
Schisandrae Fructus	Schisandra Fruit	오미자	五味子	tricyclo[4.4.0.0(2,7)]dec-3-ene-3-methanol, 1-methyl-8-(1-methylethyl)	22018714
Schisandrae Fructus	Schisandra Fruit	오미자	五味子	tricyclo[4.4.0.0(2,7)]dec-3-ene-3-methanol, 1-methyl-8-(1-methylethyl)	23442721
Schisandrae Fructus	Schisandra Fruit	오미자	五味子	ledene oxide-(II)	12597252
Schisandrae Fructus	Schisandra Fruit	오미자	五味子	2-propenoic acid, 3-(4-hydroxy-3-methoxyphenyl)-, methyl ester	28816401
Schisandrae Fructus	Schisandra Fruit	오미자	五味子	kadsuricacid 3-methyl dster	29053630
Schisandrae Fructus	Schisandra Fruit	오미자	五味子	hydroxyquinoline	30666780
Schisandrae Fructus	Schisandra Fruit	오미자	五味子	hexahydro-4,7-dimethyl-1-(1-methylethyl)-naphthalene	18773416
Schisandrae Fructus	Schisandra Fruit	오미자	五味子	9aH-cyclopropa[3,4]benz[1,2-e]azulene, 2-butenoic acid	18773416
Schisandrae Fructus	Schisandra Fruit	오미자	五味子	benzenemethanol, 3,5-dimethyl	23442721
Schisandrae Fructus	Schisandra Fruit	오미자	五味子	nonanal	21682319
Schisandrae Fructus	Schisandra Fruit	오미자	五味子	β-myrcene	12597252
Schisandrae Fructus	Schisandra Fruit	오미자	五味子	β-myrcene	18773416
Schisandrae Fructus	Schisandra Fruit	오미자	五味子	terpinene 4-acetate	12597252
Schisandrae Fructus	Schisandra Fruit	오미자	五味子	2-octenal	22023863
Schisandrae Fructus	Schisandra Fruit	오미자	五味子	2-nonanone	22023863
Schisandrae Fructus	Schisandra Fruit	오미자	五味子	cis-1-methyl-4-(1-methylethyl)-2-cyclohexen-1-ol	12597252
Schisandrae Fructus	Schisandra Fruit	오미자	五味子	dihydrocarvyl acetate	12597252
Schisandrae Fructus	Schisandra Fruit	오미자	五味子	[Z]-2,7-dimethyl-3-octen-5-yne	12597252
Schisandrae Fructus	Schisandra Fruit	오미자	五味子	α-cedrenol	18773416
Schisandrae Fructus	Schisandra Fruit	오미자	五味子	α-santalol	18773416
Schisandrae Fructus	Schisandra Fruit	오미자	五味子	benzenemethanol, 2,4-dimethyl	23442721
Schisandrae Fructus	Schisandra Fruit	오미자	五味子	(+)-schisandrin	20458670
Schisandrae Fructus	Schisandra Fruit	오미자	五味子	isoschisandrin	23993568
Schisandrae Fructus	Schisandra Fruit	오미자	五味子	isoschizandrin	15556508
Schisandrae Fructus	Schisandra Fruit	오미자	五味子	isoschizandrin	18849034
Schisandrae Fructus	Schisandra Fruit	오미자	五味子	isoschizandrin	30666780
Schisandrae Fructus	Schisandra Fruit	오미자	五味子	schisandrin	15556508
Schisandrae Fructus	Schisandra Fruit	오미자	五味子	schisandrin	17313143
Schisandrae Fructus	Schisandra Fruit	오미자	五味子	schisandrin	17396597
Schisandrae Fructus	Schisandra Fruit	오미자	五味子	schisandrin	17490493
Schisandrae Fructus	Schisandra Fruit	오미자	五味子	schisandrin	17613177
Schisandrae Fructus	Schisandra Fruit	오미자	五味子	schisandrin	17629436
Schisandrae Fructus	Schisandra Fruit	오미자	五味子	schisandrin	18339588
Schisandrae Fructus	Schisandra Fruit	오미자	五味子	schisandrin	18442518
Schisandrae Fructus	Schisandra Fruit	오미자	五味子	schisandrin	18698667
Schisandrae Fructus	Schisandra Fruit	오미자	五味子	schisandrin	18773416
Schisandrae Fructus	Schisandra Fruit	오미자	五味子	schisandrin	18849034
Schisandrae Fructus	Schisandra Fruit	오미자	五味子	schisandrin	19222029
Schisandrae Fructus	Schisandra Fruit	오미자	五味子	schisandrin	19359796
Schisandrae Fructus	Schisandra Fruit	오미자	五味子	schisandrin	19810008
Schisandrae Fructus	Schisandra Fruit	오미자	五味子	schisandrin	20810329
Schisandrae Fructus	Schisandra Fruit	오미자	五味子	schisandrin	20862967
Schisandrae Fructus	Schisandra Fruit	오미자	五味子	schisandrin	20872910
Schisandrae Fructus	Schisandra Fruit	오미자	五味子	schisandrin	20945134
Schisandrae Fructus	Schisandra Fruit	오미자	五味子	schisandrin	20981871
Schisandrae Fructus	Schisandra Fruit	오미자	五味子	schisandrin	21764275
Schisandrae Fructus	Schisandra Fruit	오미자	五味子	schisandrin	21859375
Schisandrae Fructus	Schisandra Fruit	오미자	五味子	schisandrin	21894347
Schisandrae Fructus	Schisandra Fruit	오미자	五味子	schisandrin	22200318
Schisandrae Fructus	Schisandra Fruit	오미자	五味子	schisandrin	22368854
Schisandrae Fructus	Schisandra Fruit	오미자	五味子	schisandrin	23416367
Schisandrae Fructus	Schisandra Fruit	오미자	五味子	schisandrin	23584938
Schisandrae Fructus	Schisandra Fruit	오미자	五味子	schisandrin	23772112
Schisandrae Fructus	Schisandra Fruit	오미자	五味子	schisandrin	23828909
Schisandrae Fructus	Schisandra Fruit	오미자	五味子	schisandrin	23993568
Schisandrae Fructus	Schisandra Fruit	오미자	五味子	schisandrin	24151225
Schisandrae Fructus	Schisandra Fruit	오미자	五味子	schisandrin	24783510
Schisandrae Fructus	Schisandra Fruit	오미자	五味子	schisandrin	24791531
Schisandrae Fructus	Schisandra Fruit	오미자	五味子	schisandrin	25407144
Schisandrae Fructus	Schisandra Fruit	오미자	五味子	schisandrin	25423829
Schisandrae Fructus	Schisandra Fruit	오미자	五味子	schisandrin	25712441
Schisandrae Fructus	Schisandra Fruit	오미자	五味子	schisandrin	26773892
Schisandrae Fructus	Schisandra Fruit	오미자	五味子	schisandrin	27611098
Schisandrae Fructus	Schisandra Fruit	오미자	五味子	schisandrin	28236316
Schisandrae Fructus	Schisandra Fruit	오미자	五味子	schisandrin	29687144
Schisandrae Fructus	Schisandra Fruit	오미자	五味子	schisandrin	29933678
Schisandrae Fructus	Schisandra Fruit	오미자	五味子	schisandrin	30610837
Schisandrae Fructus	Schisandra Fruit	오미자	五味子	schisandrin	30821573
Schisandrae Fructus	Schisandra Fruit	오미자	五味子	schisandrin	30934777
Schisandrae Fructus	Schisandra Fruit	오미자	五味子	schisandrin	30987393
Schisandrae Fructus	Schisandra Fruit	오미자	五味子	schisandrin	31070526
Schisandrae Fructus	Schisandra Fruit	오미자	五味子	schisandrin	31087615
Schisandrae Fructus	Schisandra Fruit	오미자	五味子	schisandrol A	15556508
Schisandrae Fructus	Schisandra Fruit	오미자	五味子	schisandrol A	18849034
Schisandrae Fructus	Schisandra Fruit	오미자	五味子	schisandrol A	20931771
Schisandrae Fructus	Schisandra Fruit	오미자	五味子	schisandrol A	21901991
Schisandrae Fructus	Schisandra Fruit	오미자	五味子	schisandrol A	23357754
Schisandrae Fructus	Schisandra Fruit	오미자	五味子	schisandrol A	23880331
Schisandrae Fructus	Schisandra Fruit	오미자	五味子	schisandrol A	24574919
Schisandrae Fructus	Schisandra Fruit	오미자	五味子	schisandrol A	25113775
Schisandrae Fructus	Schisandra Fruit	오미자	五味子	schisandrol A	26027124
Schisandrae Fructus	Schisandra Fruit	오미자	五味子	schisandrol A	26790284
Schisandrae Fructus	Schisandra Fruit	오미자	五味子	schisandrol A	27328727
Schisandrae Fructus	Schisandra Fruit	오미자	五味子	schisandrol A	28821392
Schisandrae Fructus	Schisandra Fruit	오미자	五味子	schisandrol A	29053630
Schisandrae Fructus	Schisandra Fruit	오미자	五味子	schisandrol A	29383841
Schisandrae Fructus	Schisandra Fruit	오미자	五味子	schisandrol A	29706012
Schisandrae Fructus	Schisandra Fruit	오미자	五味子	schisandrol A	30666780
Schisandrae Fructus	Schisandra Fruit	오미자	五味子	schisandrol A	31625256
Schisandrae Fructus	Schisandra Fruit	오미자	五味子	schizandrin	8788159
Schisandrae Fructus	Schisandra Fruit	오미자	五味子	schizandrin	12641279
Schisandrae Fructus	Schisandra Fruit	오미자	五味子	schizandrin	15556508
Schisandrae Fructus	Schisandra Fruit	오미자	五味子	schizandrin	16035362
Schisandrae Fructus	Schisandra Fruit	오미자	五味子	schizandrin	17252354
Schisandrae Fructus	Schisandra Fruit	오미자	五味子	schizandrin	18060709
Schisandrae Fructus	Schisandra Fruit	오미자	五味子	schizandrin	18849034
Schisandrae Fructus	Schisandra Fruit	오미자	五味子	schizandrin	20001672
Schisandrae Fructus	Schisandra Fruit	오미자	五味子	schizandrin	20082284
Schisandrae Fructus	Schisandra Fruit	오미자	五味子	schizandrin	22177068
Schisandrae Fructus	Schisandra Fruit	오미자	五味子	schizandrin	22829961
Schisandrae Fructus	Schisandra Fruit	오미자	五味子	schizandrin	28675628
Schisandrae Fructus	Schisandra Fruit	오미자	五味子	schizandrin	30685187
Schisandrae Fructus	Schisandra Fruit	오미자	五味子	schizandrol A	1418549
Schisandrae Fructus	Schisandra Fruit	오미자	五味子	schizandrol A	21130851
Schisandrae Fructus	Schisandra Fruit	오미자	五味子	schizandrol A	21757327
Schisandrae Fructus	Schisandra Fruit	오미자	五味子	schizandrol A	22792122
Schisandrae Fructus	Schisandra Fruit	오미자	五味子	schizandrol A	22814992
Schisandrae Fructus	Schisandra Fruit	오미자	五味子	schizandrol A	25095337
Schisandrae Fructus	Schisandra Fruit	오미자	五味子	schizandrol A	25857162
Schisandrae Fructus	Schisandra Fruit	오미자	五味子	schizandrol A	27459903
Schisandrae Fructus	Schisandra Fruit	오미자	五味子	wuweizi alcohol A	15556508
Schisandrae Fructus	Schisandra Fruit	오미자	五味子	wuweizi alcohol A	18849034
Schisandrae Fructus	Schisandra Fruit	오미자	五味子	wuweizichun A	2363357
Schisandrae Fructus	Schisandra Fruit	오미자	五味子	wuweizichun A	15556508
Schisandrae Fructus	Schisandra Fruit	오미자	五味子	pentadecanoic acid, methyl ester	28816401
Schisandrae Fructus	Schisandra Fruit	오미자	五味子	limonene	12597252
Schisandrae Fructus	Schisandra Fruit	오미자	五味子	limonene	21981283
Schisandrae Fructus	Schisandra Fruit	오미자	五味子	limonene	22018714
Schisandrae Fructus	Schisandra Fruit	오미자	五味子	limonene	23442721
Schisandrae Fructus	Schisandra Fruit	오미자	五味子	isolimonene	18773416
Schisandrae Fructus	Schisandra Fruit	오미자	五味子	ganwuweizic acid	29053630
Schisandrae Fructus	Schisandra Fruit	오미자	五味子	ganwuweizic acid	30666780
Schisandrae Fructus	Schisandra Fruit	오미자	五味子	benzoic acid, 4-hydroxy-3-methoxy-, methyl ester	28816401
Schisandrae Fructus	Schisandra Fruit	오미자	五味子	sabinene	12597252
Schisandrae Fructus	Schisandra Fruit	오미자	五味子	τ-muurolol	12597252
Schisandrae Fructus	Schisandra Fruit	오미자	五味子	(+)-γ-schisandrin	20458670
Schisandrae Fructus	Schisandra Fruit	오미자	五味子	(+/-)-y-schizandrin	15556508
Schisandrae Fructus	Schisandra Fruit	오미자	五味子	(+/-)-γ-schizandrin	18849034
Schisandrae Fructus	Schisandra Fruit	오미자	五味子	(-)-gomisin N	20458670
Schisandrae Fructus	Schisandra Fruit	오미자	五味子	deoxygomisin A	15556508
Schisandrae Fructus	Schisandra Fruit	오미자	五味子	gomisin N	15556508
Schisandrae Fructus	Schisandra Fruit	오미자	五味子	gomisin N	17252354
Schisandrae Fructus	Schisandra Fruit	오미자	五味子	gomisin N	18284817
Schisandrae Fructus	Schisandra Fruit	오미자	五味子	gomisin N	18849034
Schisandrae Fructus	Schisandra Fruit	오미자	五味子	gomisin N	20082284
Schisandrae Fructus	Schisandra Fruit	오미자	五味子	gomisin N	20810329
Schisandrae Fructus	Schisandra Fruit	오미자	五味子	gomisin N	20945134
Schisandrae Fructus	Schisandra Fruit	오미자	五味子	gomisin N	20981871
Schisandrae Fructus	Schisandra Fruit	오미자	五味子	gomisin N	22368854
Schisandrae Fructus	Schisandra Fruit	오미자	五味子	gomisin N	22814992
Schisandrae Fructus	Schisandra Fruit	오미자	五味子	gomisin N	23415446
Schisandrae Fructus	Schisandra Fruit	오미자	五味子	gomisin N	23416367
Schisandrae Fructus	Schisandra Fruit	오미자	五味子	gomisin N	23584938
Schisandrae Fructus	Schisandra Fruit	오미자	五味子	gomisin N	23828909
Schisandrae Fructus	Schisandra Fruit	오미자	五味子	gomisin N	23880331
Schisandrae Fructus	Schisandra Fruit	오미자	五味子	gomisin N	23993568
Schisandrae Fructus	Schisandra Fruit	오미자	五味子	gomisin N	25113775
Schisandrae Fructus	Schisandra Fruit	오미자	五味子	gomisin N	28675628
Schisandrae Fructus	Schisandra Fruit	오미자	五味子	gomisin N	29383841
Schisandrae Fructus	Schisandra Fruit	오미자	五味子	schisandrin B	17396597
Schisandrae Fructus	Schisandra Fruit	오미자	五味子	schisandrin B	17613177
Schisandrae Fructus	Schisandra Fruit	오미자	五味子	schisandrin B	18442518
Schisandrae Fructus	Schisandra Fruit	오미자	五味子	schisandrin B	18849034
Schisandrae Fructus	Schisandra Fruit	오미자	五味子	schisandrin B	19222029
Schisandrae Fructus	Schisandra Fruit	오미자	五味子	schisandrin B	19625493
Schisandrae Fructus	Schisandra Fruit	오미자	五味子	schisandrin B	19810008
Schisandrae Fructus	Schisandra Fruit	오미자	五味子	schisandrin B	20931771
Schisandrae Fructus	Schisandra Fruit	오미자	五味子	schisandrin B	21764275
Schisandrae Fructus	Schisandra Fruit	오미자	五味子	schisandrin B	21859375
Schisandrae Fructus	Schisandra Fruit	오미자	五味子	schisandrin B	21894347
Schisandrae Fructus	Schisandra Fruit	오미자	五味子	schisandrin B	23772112
Schisandrae Fructus	Schisandra Fruit	오미자	五味子	schisandrin B	23880331
Schisandrae Fructus	Schisandra Fruit	오미자	五味子	schisandrin B	23993568
Schisandrae Fructus	Schisandra Fruit	오미자	五味子	schisandrin B	24084334
Schisandrae Fructus	Schisandra Fruit	오미자	五味子	schisandrin B	24574919
Schisandrae Fructus	Schisandra Fruit	오미자	五味子	schisandrin B	25113775
Schisandrae Fructus	Schisandra Fruit	오미자	五味子	schisandrin B	25407144
Schisandrae Fructus	Schisandra Fruit	오미자	五味子	schisandrin B	25423829
Schisandrae Fructus	Schisandra Fruit	오미자	五味子	schisandrin B	25712441
Schisandrae Fructus	Schisandra Fruit	오미자	五味子	schisandrin B	26027124
Schisandrae Fructus	Schisandra Fruit	오미자	五味子	schisandrin B	26790284
Schisandrae Fructus	Schisandra Fruit	오미자	五味子	schisandrin B	27328727
Schisandrae Fructus	Schisandra Fruit	오미자	五味子	schisandrin B	27611098
Schisandrae Fructus	Schisandra Fruit	오미자	五味子	schisandrin B	29053630
Schisandrae Fructus	Schisandra Fruit	오미자	五味子	schisandrin B	29383841
Schisandrae Fructus	Schisandra Fruit	오미자	五味子	schisandrin B	29687144
Schisandrae Fructus	Schisandra Fruit	오미자	五味子	schisandrin B	29706012
Schisandrae Fructus	Schisandra Fruit	오미자	五味子	schisandrin B	30610837
Schisandrae Fructus	Schisandra Fruit	오미자	五味子	schisandrin B	30666780
Schisandrae Fructus	Schisandra Fruit	오미자	五味子	schisandrin B	30685187
Schisandrae Fructus	Schisandra Fruit	오미자	五味子	schisandrin B	30934777
Schisandrae Fructus	Schisandra Fruit	오미자	五味子	schisandrin B	31070526
Schisandrae Fructus	Schisandra Fruit	오미자	五味子	schisandrin B	31087615
Schisandrae Fructus	Schisandra Fruit	오미자	五味子	schisandrin B	31625256
Schisandrae Fructus	Schisandra Fruit	오미자	五味子	schizandrin B	15556508
Schisandrae Fructus	Schisandra Fruit	오미자	五味子	schizandrin B	18849034
Schisandrae Fructus	Schisandra Fruit	오미자	五味子	schizandrin B	21130851
Schisandrae Fructus	Schisandra Fruit	오미자	五味子	schizandrin B	21757327
Schisandrae Fructus	Schisandra Fruit	오미자	五味子	schizandrin B	22792122
Schisandrae Fructus	Schisandra Fruit	오미자	五味子	schizandrin B	22814992
Schisandrae Fructus	Schisandra Fruit	오미자	五味子	schizandrin B	24791531
Schisandrae Fructus	Schisandra Fruit	오미자	五味子	schizandrin B	25857162
Schisandrae Fructus	Schisandra Fruit	오미자	五味子	schizandrin B	27459903
Schisandrae Fructus	Schisandra Fruit	오미자	五味子	wuweizisu B	2363357
Schisandrae Fructus	Schisandra Fruit	오미자	五味子	wuweizisu B	15556508
Schisandrae Fructus	Schisandra Fruit	오미자	五味子	wuweizisu B	18849034
Schisandrae Fructus	Schisandra Fruit	오미자	五味子	γ-schisandrin	15794577
Schisandrae Fructus	Schisandra Fruit	오미자	五味子	γ-schisandrin	17490493
Schisandrae Fructus	Schisandra Fruit	오미자	五味子	γ-schisandrin	17613177
Schisandrae Fructus	Schisandra Fruit	오미자	五味子	γ-schisandrin	17629436
Schisandrae Fructus	Schisandra Fruit	오미자	五味子	γ-schisandrin	18339588
Schisandrae Fructus	Schisandra Fruit	오미자	五味子	γ-schisandrin	18698667
Schisandrae Fructus	Schisandra Fruit	오미자	五味子	γ-schisandrin	18849034
Schisandrae Fructus	Schisandra Fruit	오미자	五味子	γ-schisandrin	19222029
Schisandrae Fructus	Schisandra Fruit	오미자	五味子	γ-schisandrin	19803136
Schisandrae Fructus	Schisandra Fruit	오미자	五味子	γ-schisandrin	20862967
Schisandrae Fructus	Schisandra Fruit	오미자	五味子	γ-schisandrin	20872910
Schisandrae Fructus	Schisandra Fruit	오미자	五味子	γ-schisandrin	23415446
Schisandrae Fructus	Schisandra Fruit	오미자	五味子	γ-schisandrin	23416367
Schisandrae Fructus	Schisandra Fruit	오미자	五味子	γ-schisandrin	23584938
Schisandrae Fructus	Schisandra Fruit	오미자	五味子	γ-schisandrin	23772112
Schisandrae Fructus	Schisandra Fruit	오미자	五味子	γ-schisandrin	24151225
Schisandrae Fructus	Schisandra Fruit	오미자	五味子	γ-schisandrin	26773892
Schisandrae Fructus	Schisandra Fruit	오미자	五味子	γ-schisandrin	27611098
Schisandrae Fructus	Schisandra Fruit	오미자	五味子	γ-schisandrin	28821392
Schisandrae Fructus	Schisandra Fruit	오미자	五味子	γ-schisandrin	29687144
Schisandrae Fructus	Schisandra Fruit	오미자	五味子	γ-schisandrin	29933678
Schisandrae Fructus	Schisandra Fruit	오미자	五味子	γ-schisandrin	30987393
Schisandrae Fructus	Schisandra Fruit	오미자	五味子	γ-schizandrin	18849034
Schisandrae Fructus	Schisandra Fruit	오미자	五味子	γ-schizandrin	19359796
Schisandrae Fructus	Schisandra Fruit	오미자	五味子	γ-schizandrin	20082284
Schisandrae Fructus	Schisandra Fruit	오미자	五味子	γ-schizandrin	22368854
Schisandrae Fructus	Schisandra Fruit	오미자	五味子	γ-schizandrin	24650174
Schisandrae Fructus	Schisandra Fruit	오미자	五味子	γ-schizandrin	25095337
Schisandrae Fructus	Schisandra Fruit	오미자	五味子	γ-schizandrin	30666780
Schisandrae Fructus	Schisandra Fruit	오미자	五味子	γ-schizandrin	30821573
Schisandrae Fructus	Schisandra Fruit	오미자	五味子	γ-muurolene	21981283
Schisandrae Fructus	Schisandra Fruit	오미자	五味子	terpineol	12597252
Schisandrae Fructus	Schisandra Fruit	오미자	五味子	terpineol	22023863
Schisandrae Fructus	Schisandra Fruit	오미자	五味子	α-farnesene	18773416
Schisandrae Fructus	Schisandra Fruit	오미자	五味子	cedrene	18773416
Schisandrae Fructus	Schisandra Fruit	오미자	五味子	cedrene	21981283
Schisandrae Fructus	Schisandra Fruit	오미자	五味子	(Z,E)-α-farnesene	12597252
Schisandrae Fructus	Schisandra Fruit	오미자	五味子	gomisin	29687144
Schisandrae Fructus	Schisandra Fruit	오미자	五味子	gomisin C	15556508
Schisandrae Fructus	Schisandra Fruit	오미자	五味子	gomisin C	18849034
Schisandrae Fructus	Schisandra Fruit	오미자	五味子	gomisin C	22814992
Schisandrae Fructus	Schisandra Fruit	오미자	五味子	schisantherin A	15556508
Schisandrae Fructus	Schisandra Fruit	오미자	五味子	schisantherin A	17613177
Schisandrae Fructus	Schisandra Fruit	오미자	五味子	schisantherin A	18339588
Schisandrae Fructus	Schisandra Fruit	오미자	五味子	schisantherin A	18442518
Schisandrae Fructus	Schisandra Fruit	오미자	五味子	schisantherin A	18849034
Schisandrae Fructus	Schisandra Fruit	오미자	五味子	schisantherin A	19222029
Schisandrae Fructus	Schisandra Fruit	오미자	五味子	schisantherin A	19259942
Schisandrae Fructus	Schisandra Fruit	오미자	五味子	schisantherin A	20862967
Schisandrae Fructus	Schisandra Fruit	오미자	五味子	schisantherin A	20872910
Schisandrae Fructus	Schisandra Fruit	오미자	五味子	schisantherin A	21130851
Schisandrae Fructus	Schisandra Fruit	오미자	五味子	schisantherin A	21757327
Schisandrae Fructus	Schisandra Fruit	오미자	五味子	schisantherin A	21894347
Schisandrae Fructus	Schisandra Fruit	오미자	五味子	schisantherin A	21898806
Schisandrae Fructus	Schisandra Fruit	오미자	五味子	schisantherin A	22032132
Schisandrae Fructus	Schisandra Fruit	오미자	五味子	schisantherin A	22177068
Schisandrae Fructus	Schisandra Fruit	오미자	五味子	schisantherin A	22321410
Schisandrae Fructus	Schisandra Fruit	오미자	五味子	schisantherin A	22792122
Schisandrae Fructus	Schisandra Fruit	오미자	五味子	schisantherin A	23357754
Schisandrae Fructus	Schisandra Fruit	오미자	五味子	schisantherin A	23416367
Schisandrae Fructus	Schisandra Fruit	오미자	五味子	schisantherin A	23584938
Schisandrae Fructus	Schisandra Fruit	오미자	五味子	schisantherin A	23620773
Schisandrae Fructus	Schisandra Fruit	오미자	五味子	schisantherin A	23772112
Schisandrae Fructus	Schisandra Fruit	오미자	五味子	schisantherin A	23880331
Schisandrae Fructus	Schisandra Fruit	오미자	五味子	schisantherin A	23993568
Schisandrae Fructus	Schisandra Fruit	오미자	五味子	schisantherin A	24106035
Schisandrae Fructus	Schisandra Fruit	오미자	五味子	schisantherin A	24650174
Schisandrae Fructus	Schisandra Fruit	오미자	五味子	schisantherin A	24783510
Schisandrae Fructus	Schisandra Fruit	오미자	五味子	schisantherin A	25095337
Schisandrae Fructus	Schisandra Fruit	오미자	五味子	schisantherin A	25423829
Schisandrae Fructus	Schisandra Fruit	오미자	五味子	schisantherin A	25857162
Schisandrae Fructus	Schisandra Fruit	오미자	五味子	schisantherin A	26773892
Schisandrae Fructus	Schisandra Fruit	오미자	五味子	schisantherin A	26790284
Schisandrae Fructus	Schisandra Fruit	오미자	五味子	schisantherin A	27328727
Schisandrae Fructus	Schisandra Fruit	오미자	五味子	schisantherin A	27459903
Schisandrae Fructus	Schisandra Fruit	오미자	五味子	schisantherin A	27611098
Schisandrae Fructus	Schisandra Fruit	오미자	五味子	schisantherin A	29053630
Schisandrae Fructus	Schisandra Fruit	오미자	五味子	schisantherin A	29383841
Schisandrae Fructus	Schisandra Fruit	오미자	五味子	schisantherin A	29687144
Schisandrae Fructus	Schisandra Fruit	오미자	五味子	schisantherin A	29706012
Schisandrae Fructus	Schisandra Fruit	오미자	五味子	schisantherin A	30610837
Schisandrae Fructus	Schisandra Fruit	오미자	五味子	schisantherin A	30666780
Schisandrae Fructus	Schisandra Fruit	오미자	五味子	schisantherin A	30685187
Schisandrae Fructus	Schisandra Fruit	오미자	五味子	schisantherin A	31625256
Schisandrae Fructus	Schisandra Fruit	오미자	五味子	schisantherin A	31936367
Schisandrae Fructus	Schisandra Fruit	오미자	五味子	wuweizi ester A	15556508
Schisandrae Fructus	Schisandra Fruit	오미자	五味子	wuweizi ester A	18849034
Schisandrae Fructus	Schisandra Fruit	오미자	五味子	n-capric acid isopropyl ester	12597252
Schisandrae Fructus	Schisandra Fruit	오미자	五味子	tigloylgomisin Q	18442518
Schisandrae Fructus	Schisandra Fruit	오미자	五味子	tigloylgomisin Q	21894347
Schisandrae Fructus	Schisandra Fruit	오미자	五味子	tigloylgomisin Q	29687144
Schisandrae Fructus	Schisandra Fruit	오미자	五味子	thujopsene	12597252
Schisandrae Fructus	Schisandra Fruit	오미자	五味子	(-)-wuweizisu C	20458670
Schisandrae Fructus	Schisandra Fruit	오미자	五味子	Schisandrin C	17613177
Schisandrae Fructus	Schisandra Fruit	오미자	五味子	Schisandrin C	21894347
Schisandrae Fructus	Schisandra Fruit	오미자	五味子	schisandrin C	18284817
Schisandrae Fructus	Schisandra Fruit	오미자	五味子	schisandrin C	18442518
Schisandrae Fructus	Schisandra Fruit	오미자	五味子	schisandrin C	18849034
Schisandrae Fructus	Schisandra Fruit	오미자	五味子	schisandrin C	19222029
Schisandrae Fructus	Schisandra Fruit	오미자	五味子	schisandrin C	20872910
Schisandrae Fructus	Schisandra Fruit	오미자	五味子	schisandrin C	21130851
Schisandrae Fructus	Schisandra Fruit	오미자	五味子	schisandrin C	21757327
Schisandrae Fructus	Schisandra Fruit	오미자	五味子	schisandrin C	22368854
Schisandrae Fructus	Schisandra Fruit	오미자	五味子	schisandrin C	22792122
Schisandrae Fructus	Schisandra Fruit	오미자	五味子	schisandrin C	23415446
Schisandrae Fructus	Schisandra Fruit	오미자	五味子	schisandrin C	23772112
Schisandrae Fructus	Schisandra Fruit	오미자	五味子	schisandrin C	23880331
Schisandrae Fructus	Schisandra Fruit	오미자	五味子	schisandrin C	23993568
Schisandrae Fructus	Schisandra Fruit	오미자	五味子	schisandrin C	24574919
Schisandrae Fructus	Schisandra Fruit	오미자	五味子	schisandrin C	24650174
Schisandrae Fructus	Schisandra Fruit	오미자	五味子	schisandrin C	25113775
Schisandrae Fructus	Schisandra Fruit	오미자	五味子	schisandrin C	25423829
Schisandrae Fructus	Schisandra Fruit	오미자	五味子	schisandrin C	26027124
Schisandrae Fructus	Schisandra Fruit	오미자	五味子	schisandrin C	26790284
Schisandrae Fructus	Schisandra Fruit	오미자	五味子	schisandrin C	27328727
Schisandrae Fructus	Schisandra Fruit	오미자	五味子	schisandrin C	28821392
Schisandrae Fructus	Schisandra Fruit	오미자	五味子	schisandrin C	29053630
Schisandrae Fructus	Schisandra Fruit	오미자	五味子	schisandrin C	29383841
Schisandrae Fructus	Schisandra Fruit	오미자	五味子	schisandrin C	29706012
Schisandrae Fructus	Schisandra Fruit	오미자	五味子	schisandrin C	30666780
Schisandrae Fructus	Schisandra Fruit	오미자	五味子	schisandrin C	31625256
Schisandrae Fructus	Schisandra Fruit	오미자	五味子	schizandrin C	15556508
Schisandrae Fructus	Schisandra Fruit	오미자	五味子	schizandrin C	18849034
Schisandrae Fructus	Schisandra Fruit	오미자	五味子	schizandrin C	22814992
Schisandrae Fructus	Schisandra Fruit	오미자	五味子	schizandrin C	23357754
Schisandrae Fructus	Schisandra Fruit	오미자	五味子	schizandrin C	24791531
Schisandrae Fructus	Schisandra Fruit	오미자	五味子	schizandrin C	25857162
Schisandrae Fructus	Schisandra Fruit	오미자	五味子	schizandrin C	29933678
Schisandrae Fructus	Schisandra Fruit	오미자	五味子	schizandrin C	30987393
Schisandrae Fructus	Schisandra Fruit	오미자	五味子	wuweizisu C	2363357
Schisandrae Fructus	Schisandra Fruit	오미자	五味子	wuweizisu C	15556508
Schisandrae Fructus	Schisandra Fruit	오미자	五味子	wuweizisu C	17252354
Schisandrae Fructus	Schisandra Fruit	오미자	五味子	wuweizisu C	17490493
Schisandrae Fructus	Schisandra Fruit	오미자	五味子	wuweizisu C	18849034
Schisandrae Fructus	Schisandra Fruit	오미자	五味子	wuweizisu C	20082284
Schisandrae Fructus	Schisandra Fruit	오미자	五味子	nonanedioic acid, dimethyl ester	28816401
Schisandrae Fructus	Schisandra Fruit	오미자	五味子	heptadecanoic acid, methyl ester	28816401
Schisandrae Fructus	Schisandra Fruit	오미자	五味子	1H-benzocycloheptene, 2,4a,5,6,7,8-hexahydro-3,5,5,9-tetramethyl	22018714
Schisandrae Fructus	Schisandra Fruit	오미자	五味子	1H-benzocycloheptene, 2,4a,5,6,7,8-hexahydro-3,5,5,9-tetramethyl	23442721
Schisandrae Fructus	Schisandra Fruit	오미자	五味子	β-himachalene	12597252
Schisandrae Fructus	Schisandra Fruit	오미자	五味子	β-himachalene	18773416
Schisandrae Fructus	Schisandra Fruit	오미자	五味子	β-himachalene	21981283
Schisandrae Fructus	Schisandra Fruit	오미자	五味子	β-himachalene	23442721
Schisandrae Fructus	Schisandra Fruit	오미자	五味子	naphthalene, 1,2,3,4,4a,5,6,8a-octahydro-7-methyl-4-methylene-1-(1-methylethyl)-,(1a,4aa,8aa)-	22018714
Schisandrae Fructus	Schisandra Fruit	오미자	五味子	naphthalene, 1,2,3,4,4a,5,6,8a-octahydro-7-methyl-4-methylene-1-(1-methylethyl)-,(1a,4aa,8aa)-	23442721
Schisandrae Fructus	Schisandra Fruit	오미자	五味子	eicosanoic acid, methyl ester	28816401
Schisandrae Fructus	Schisandra Fruit	오미자	五味子	1-isopropyl-2-methoxy-4-methyl-benzene	18773416
Schisandrae Fructus	Schisandra Fruit	오미자	五味子	2-methoxy-4-methyl-1-(methylethyl)-benzene	12597252
Schisandrae Fructus	Schisandra Fruit	오미자	五味子	benzene, 2-methoxy-4-methyl-1-(1-methylethyl)	22018714
Schisandrae Fructus	Schisandra Fruit	오미자	五味子	benzene, 2-methoxy-4-methyl-1-(1-methylethyl)	23442721
Schisandrae Fructus	Schisandra Fruit	오미자	五味子	thymol methyl ether	21981283
Schisandrae Fructus	Schisandra Fruit	오미자	五味子	thymol methyl ether	23442721
Schisandrae Fructus	Schisandra Fruit	오미자	五味子	docosanoic acid, methyl ester	28816401
Schisandrae Fructus	Schisandra Fruit	오미자	五味子	micrantherin A	23880331
Schisandrae Fructus	Schisandra Fruit	오미자	五味子	hexadecanoic acid, methyl ester	28816401
Schisandrae Fructus	Schisandra Fruit	오미자	五味子	5-methylfurfural	21682319
Schisandrae Fructus	Schisandra Fruit	오미자	五味子	citraconic anhydride	12597252
Schisandrae Fructus	Schisandra Fruit	오미자	五味子	terpinolene	21981283
Schisandrae Fructus	Schisandra Fruit	오미자	五味子	2-methylene-5-(1-methylvinyl)-8-methyl-bicyclo[5.3.0]decane	12597252
Schisandrae Fructus	Schisandra Fruit	오미자	五味子	gomisin T	15556508
Schisandrae Fructus	Schisandra Fruit	오미자	五味子	gomisin T	18849034
Schisandrae Fructus	Schisandra Fruit	오미자	五味子	gomisin T	30666780
Schisandrae Fructus	Schisandra Fruit	오미자	五味子	(+)-gomisin M1	23880331
Schisandrae Fructus	Schisandra Fruit	오미자	五味子	(+)-gomisin M1	29383841
Schisandrae Fructus	Schisandra Fruit	오미자	五味子	(+/-)-gomisin M1	18849034
Schisandrae Fructus	Schisandra Fruit	오미자	五味子	gomisin M1	15556508
Schisandrae Fructus	Schisandra Fruit	오미자	五味子	gomisin M1	23993568
Schisandrae Fructus	Schisandra Fruit	오미자	五味子	(-)-gomisin L1	18849034
Schisandrae Fructus	Schisandra Fruit	오미자	五味子	(-)-gomisin L1	23880331
Schisandrae Fructus	Schisandra Fruit	오미자	五味子	(-)-gomisin L1	29383841
Schisandrae Fructus	Schisandra Fruit	오미자	五味子	gomisin L1	15556508
Schisandrae Fructus	Schisandra Fruit	오미자	五味子	gomisin L1	19222029
Schisandrae Fructus	Schisandra Fruit	오미자	五味子	gomisin L1	23993568
Schisandrae Fructus	Schisandra Fruit	오미자	五味子	gomisin L1	27611098
Schisandrae Fructus	Schisandra Fruit	오미자	五味子	gomisin L1	30666780
Schisandrae Fructus	Schisandra Fruit	오미자	五味子	β-phellandrene	21981283
Schisandrae Fructus	Schisandra Fruit	오미자	五味子	β-cadinene	21981283
Schisandrae Fructus	Schisandra Fruit	오미자	五味子	bisabolol	12597252
Schisandrae Fructus	Schisandra Fruit	오미자	五味子	α-selinene	21682319
Schisandrae Fructus	Schisandra Fruit	오미자	五味子	(E)-(β)-farnesene	23442721
Schisandrae Fructus	Schisandra Fruit	오미자	五味子	(E)-β-farnesene	21682319
Schisandrae Fructus	Schisandra Fruit	오미자	五味子	1,6,10-dodecatriene, 7,11-dimethyl-3-methylene	23442721
Schisandrae Fructus	Schisandra Fruit	오미자	五味子	β-farnesene	12597252
Schisandrae Fructus	Schisandra Fruit	오미자	五味子	β-farnesene	18773416
Schisandrae Fructus	Schisandra Fruit	오미자	五味子	β-farnesene	21981283
Schisandrae Fructus	Schisandra Fruit	오미자	五味子	naphthalene, 1,2,3,4-tetrahydro-1,6-dimethyl-4-(1-methylethyl)	22018714
Schisandrae Fructus	Schisandra Fruit	오미자	五味子	naphthalene, 1,2,3,4-tetrahydro-1,6-dimethyl-4-(1-methylethyl)	23442721
Schisandrae Fructus	Schisandra Fruit	오미자	五味子	7-tridecanone	12597252
Schisandrae Fructus	Schisandra Fruit	오미자	五味子	cyanidin-rutinoside	26493497
Schisandrae Fructus	Schisandra Fruit	오미자	五味子	cyanidin 3-O-xylosylrutinoside	23203065
Schisandrae Fructus	Schisandra Fruit	오미자	五味子	cyanidin xylosylrutinoside	26493497
Schisandrae Fructus	Schisandra Fruit	오미자	五味子	cyanidin-3-O-xylosylrutinoside	26861279
Schisandrae Fructus	Schisandra Fruit	오미자	五味子	hexanoic acid	12597252
Schisandrae Fructus	Schisandra Fruit	오미자	五味子	chrysophanol	26027124
Schisandrae Fructus	Schisandra Fruit	오미자	五味子	shikimic acid	26027124
Schisandrae Fructus	Schisandra Fruit	오미자	五味子	dimethyl phthalate	12597252
Schisandrae Fructus	Schisandra Fruit	오미자	五味子	copaene	22018714
Schisandrae Fructus	Schisandra Fruit	오미자	五味子	ylangene	12597252
Schisandrae Fructus	Schisandra Fruit	오미자	五味子	ylangene	21981283
Schisandrae Fructus	Schisandra Fruit	오미자	五味子	ylangene	22018714
Schisandrae Fructus	Schisandra Fruit	오미자	五味子	ylangene	23442721
Schisandrae Fructus	Schisandra Fruit	오미자	五味子	α-copaene	18773416
Schisandrae Fructus	Schisandra Fruit	오미자	五味子	α-ylangene	18773416
Schisandrae Fructus	Schisandra Fruit	오미자	五味子	α-ylangene	21682319
Schisandrae Fructus	Schisandra Fruit	오미자	五味子	α-ylangene	21859375
Schisandrae Fructus	Schisandra Fruit	오미자	五味子	camphene	12597252
Schisandrae Fructus	Schisandra Fruit	오미자	五味子	camphene	18773416
Schisandrae Fructus	Schisandra Fruit	오미자	五味子	camphene	22018714
Schisandrae Fructus	Schisandra Fruit	오미자	五味子	camphene	23442721
Schisandrae Fructus	Schisandra Fruit	오미자	五味子	naphthalene, 1,2,3,5,6,8a-hexahydro-4,7-dimethyl-1-(1-methylethyl)	22018714
Schisandrae Fructus	Schisandra Fruit	오미자	五味子	δ-cadinene	18773416
Schisandrae Fructus	Schisandra Fruit	오미자	五味子	δ-cadinene	21981283
Schisandrae Fructus	Schisandra Fruit	오미자	五味子	2-methylbutanoic acid	21682319
Schisandrae Fructus	Schisandra Fruit	오미자	五味子	borneol	12597252
Schisandrae Fructus	Schisandra Fruit	오미자	五味子	octadecanoic acid, methyl ester	28816401
Schisandrae Fructus	Schisandra Fruit	오미자	五味子	2-undecanone	12597252
Schisandrae Fructus	Schisandra Fruit	오미자	五味子	2-undecanone	22023863
Schisandrae Fructus	Schisandra Fruit	오미자	五味子	cyclohexene	18773416
Schisandrae Fructus	Schisandra Fruit	오미자	五味子	cyclohexene, 1-methyl-4-(5-methyl-1-methylene-4-hexenyl)	23442721
Schisandrae Fructus	Schisandra Fruit	오미자	五味子	β-bisabolene	18773416
Schisandrae Fructus	Schisandra Fruit	오미자	五味子	β-bisabolene	23442721
Schisandrae Fructus	Schisandra Fruit	오미자	五味子	angeloylgomisin Q	15556508
Schisandrae Fructus	Schisandra Fruit	오미자	五味子	angeloylgomisin Q	17613177
Schisandrae Fructus	Schisandra Fruit	오미자	五味子	angeloylgomisin Q	18442518
Schisandrae Fructus	Schisandra Fruit	오미자	五味子	angeloylgomisin Q	18849034
Schisandrae Fructus	Schisandra Fruit	오미자	五味子	angeloylgomisin Q	19222029
Schisandrae Fructus	Schisandra Fruit	오미자	五味子	angeloylgomisin Q	21894347
Schisandrae Fructus	Schisandra Fruit	오미자	五味子	angeloylgomisin Q	22200318
Schisandrae Fructus	Schisandra Fruit	오미자	五味子	angeloylgomisin Q	23880331
Schisandrae Fructus	Schisandra Fruit	오미자	五味子	angeloylgomisin Q	23993568
Schisandrae Fructus	Schisandra Fruit	오미자	五味子	angeloylgomisin Q	25423829
Schisandrae Fructus	Schisandra Fruit	오미자	五味子	angeloylgomisin Q	29383841
Schisandrae Fructus	Schisandra Fruit	오미자	五味子	angeloylgomisin Q	30610837
Schisandrae Fructus	Schisandra Fruit	오미자	五味子	angeloylgomisin Q	30934777
Schisandrae Fructus	Schisandra Fruit	오미자	五味子	angeloygomisin H	31625256
Schisandrae Fructus	Schisandra Fruit	오미자	五味子	angeloylgomisin H	15556508
Schisandrae Fructus	Schisandra Fruit	오미자	五味子	angeloylgomisin H	17613177
Schisandrae Fructus	Schisandra Fruit	오미자	五味子	angeloylgomisin H	18442518
Schisandrae Fructus	Schisandra Fruit	오미자	五味子	angeloylgomisin H	18849034
Schisandrae Fructus	Schisandra Fruit	오미자	五味子	angeloylgomisin H	19222029
Schisandrae Fructus	Schisandra Fruit	오미자	五味子	angeloylgomisin H	19259942
Schisandrae Fructus	Schisandra Fruit	오미자	五味子	angeloylgomisin H	20810329
Schisandrae Fructus	Schisandra Fruit	오미자	五味子	angeloylgomisin H	21894347
Schisandrae Fructus	Schisandra Fruit	오미자	五味子	angeloylgomisin H	22200318
Schisandrae Fructus	Schisandra Fruit	오미자	五味子	angeloylgomisin H	22814992
Schisandrae Fructus	Schisandra Fruit	오미자	五味子	angeloylgomisin H	23772112
Schisandrae Fructus	Schisandra Fruit	오미자	五味子	angeloylgomisin H	23880331
Schisandrae Fructus	Schisandra Fruit	오미자	五味子	angeloylgomisin H	23993568
Schisandrae Fructus	Schisandra Fruit	오미자	五味子	angeloylgomisin H	25113775
Schisandrae Fructus	Schisandra Fruit	오미자	五味子	angeloylgomisin H	25423829
Schisandrae Fructus	Schisandra Fruit	오미자	五味子	angeloylgomisin H	26027124
Schisandrae Fructus	Schisandra Fruit	오미자	五味子	angeloylgomisin H	29383841
Schisandrae Fructus	Schisandra Fruit	오미자	五味子	angeloylgomisin H	29933678
Schisandrae Fructus	Schisandra Fruit	오미자	五味子	angeloylgomisin H	30610837
Schisandrae Fructus	Schisandra Fruit	오미자	五味子	angeloylgomisin H	30666780
Schisandrae Fructus	Schisandra Fruit	오미자	五味子	angeloylgomisin H	30987393
Schisandrae Fructus	Schisandra Fruit	오미자	五味子	p-cymene	21859375
Schisandrae Fructus	Schisandra Fruit	오미자	五味子	p-cymene	21981283
Schisandrae Fructus	Schisandra Fruit	오미자	五味子	1,4-cyclohexadiene, 1-methyl-4-(1-methylethyl)-	22018714
Schisandrae Fructus	Schisandra Fruit	오미자	五味子	1,4-cyclohexadiene, 1-methyl-4-(1-methylethyl)-	23442721
Schisandrae Fructus	Schisandra Fruit	오미자	五味子	moslene	12597252
Schisandrae Fructus	Schisandra Fruit	오미자	五味子	γ-terpinene	21981283
Schisandrae Fructus	Schisandra Fruit	오미자	五味子	γ-terpinene	23442721
Schisandrae Fructus	Schisandra Fruit	오미자	五味子	tert-butylbenzene	12597252
Schisandrae Fructus	Schisandra Fruit	오미자	五味子	azulene, 1,2,3,4,5,6,7,8-octahydro-1,4-dimethyl-7-(1-methylethylidene)	22018714
Schisandrae Fructus	Schisandra Fruit	오미자	五味子	azulene, 1,2,3,4,5,6,7,8-octahydro-1,4-dimethyl-7-(1-methylethylidene)	23442721
Schisandrae Fructus	Schisandra Fruit	오미자	五味子	guaiene	23442721
Schisandrae Fructus	Schisandra Fruit	오미자	五味子	quinic acid	29933678
Schisandrae Fructus	Schisandra Fruit	오미자	五味子	quinic acid	30987393
Schisandrae Fructus	Schisandra Fruit	오미자	五味子	hexanal	21682319
Schisandrae Fructus	Schisandra Fruit	오미자	五味子	phenethyl alcohol	21682319
Schisandrae Fructus	Schisandra Fruit	오미자	五味子	cycloheptane, 4-methylene-1-methyl-2-(2-methyl-1-propen-1-yl)-1-vinyl	22018714
Schisandrae Fructus	Schisandra Fruit	오미자	五味子	cycloheptane, 4-methylene-1-methyl-2-(2-methyl-1-propen-1-yl)-1-vinyl	23442721
Schisandrae Fructus	Schisandra Fruit	오미자	五味子	cyclohexane, 1-ethenyl-1-methyl-2-(1-methylethenyl)-4-(1-methylethylidene)	23442721
Schisandrae Fructus	Schisandra Fruit	오미자	五味子	elixene	23442721
Schisandrae Fructus	Schisandra Fruit	오미자	五味子	hyperoside	25247685
Schisandrae Fructus	Schisandra Fruit	오미자	五味子	hyperoside	30666780
Schisandrae Fructus	Schisandra Fruit	오미자	五味子	isoquercitrin	25247685
Schisandrae Fructus	Schisandra Fruit	오미자	五味子	(+)-isoscoparin	18849034
Schisandrae Fructus	Schisandra Fruit	오미자	五味子	linalool	12597252
Schisandrae Fructus	Schisandra Fruit	오미자	五味子	nordihydrogu aiaretic acid	18849034
Schisandrae Fructus	Schisandra Fruit	오미자	五味子	gomisin F	15556508
Schisandrae Fructus	Schisandra Fruit	오미자	五味子	gomisin F	18773416
Schisandrae Fructus	Schisandra Fruit	오미자	五味子	gomisin F	18849034
Schisandrae Fructus	Schisandra Fruit	오미자	五味子	gomisin F	19222029
Schisandrae Fructus	Schisandra Fruit	오미자	五味子	gomisin F	23880331
Schisandrae Fructus	Schisandra Fruit	오미자	五味子	gomisin F	23993568
Schisandrae Fructus	Schisandra Fruit	오미자	五味子	gomisin F	29383841
Schisandrae Fructus	Schisandra Fruit	오미자	五味子	gentisic acid	25247685
Schisandrae Fructus	Schisandra Fruit	오미자	五味子	farnesol	22023863
Schisandrae Fructus	Schisandra Fruit	오미자	五味子	benzene, 1-methyl-2-(1-methylethyl)	22018714
Schisandrae Fructus	Schisandra Fruit	오미자	五味子	benzene, 1-methyl-2-(1-methylethyl)	23442721
Schisandrae Fructus	Schisandra Fruit	오미자	五味子	o-cymene	23442721
Schisandrae Fructus	Schisandra Fruit	오미자	五味子	dibutyl phthalate	22018714
Schisandrae Fructus	Schisandra Fruit	오미자	五味子	dibutyl phthalate	23442721
Schisandrae Fructus	Schisandra Fruit	오미자	五味子	1,4-methano-1H-indene, octahydro-4-methyl-8-methylene-7-(1-methylethyl)	22018714
Schisandrae Fructus	Schisandra Fruit	오미자	五味子	1,4-methano-1H-indene, octahydro-4-methyl-8-methylene-7-(1-methylethyl)	23442721
Schisandrae Fructus	Schisandra Fruit	오미자	五味子	γ-gurjunene	18773416
Schisandrae Fructus	Schisandra Fruit	오미자	五味子	(E)-α-bergamotene	23442721
Schisandrae Fructus	Schisandra Fruit	오미자	五味子	schizandrol	24650174
Schisandrae Fructus	Schisandra Fruit	오미자	五味子	L-bornyl acetate	23442721
Schisandrae Fructus	Schisandra Fruit	오미자	五味子	bicyclo[2.2.1]heptan-2-ol, 1,7,7-trimethyl-, acetate	22018714
Schisandrae Fructus	Schisandra Fruit	오미자	五味子	bicyclo[2.2.1]heptan-2-ol, 1,7,7-trimethyl-, acetate	23442721
Schisandrae Fructus	Schisandra Fruit	오미자	五味子	bornyl acetate	12597252
Schisandrae Fructus	Schisandra Fruit	오미자	五味子	bornyl acetate	18773416
Schisandrae Fructus	Schisandra Fruit	오미자	五味子	bornyl acetate	21859375
Schisandrae Fructus	Schisandra Fruit	오미자	五味子	bornyl acetate	21981283
Schisandrae Fructus	Schisandra Fruit	오미자	五味子	1R-α-pinene	22018714
Schisandrae Fructus	Schisandra Fruit	오미자	五味子	2,6,6-trimethyl-bicyclo[3.1.1]hept-2-ene	12597252
Schisandrae Fructus	Schisandra Fruit	오미자	五味子	2-pinene	18773416
Schisandrae Fructus	Schisandra Fruit	오미자	五味子	α-pinene	21682319
Schisandrae Fructus	Schisandra Fruit	오미자	五味子	α-pinene	23442721
Schisandrae Fructus	Schisandra Fruit	오미자	五味子	β-selinene	21682319
Schisandrae Fructus	Schisandra Fruit	오미자	五味子	naphthalene	18773416
Schisandrae Fructus	Schisandra Fruit	오미자	五味子	D-(-)-tartaric acid	29933678
Schisandrae Fructus	Schisandra Fruit	오미자	五味子	D-(-)-tartaric acid	30987393
Schisandrae Fructus	Schisandra Fruit	오미자	五味子	tartaric acid	18849034
Schisandrae Fructus	Schisandra Fruit	오미자	五味子	(S)-malic acid	29933678
Schisandrae Fructus	Schisandra Fruit	오미자	五味子	L-(-)-malic acid	30987393
Schisandrae Fructus	Schisandra Fruit	오미자	五味子	malic acid	18849034
Schisandrae Fructus	Schisandra Fruit	오미자	五味子	malic acid	21894347
Schisandrae Fructus	Schisandra Fruit	오미자	五味子	malic acid	29218469
Schisandrae Fructus	Schisandra Fruit	오미자	五味子	daucosterol	26027124
Schisandrae Fructus	Schisandra Fruit	오미자	五味子	β-sitosterol	26027124
Schisandrae Fructus	Schisandra Fruit	오미자	五味子	9,12-linoleic acid	29053630
Schisandrae Fructus	Schisandra Fruit	오미자	五味子	9,12-octadecadienoic acid (Z,Z)-	28816401
Schisandrae Fructus	Schisandra Fruit	오미자	五味子	cuminal	18773416
Schisandrae Fructus	Schisandra Fruit	오미자	五味子	coumarin	30666780
Schisandrae Fructus	Schisandra Fruit	오미자	五味子	cholesterol	18773416
Schisandrae Fructus	Schisandra Fruit	오미자	五味子	isoleucine	30666780
Schisandrae Fructus	Schisandra Fruit	오미자	五味子	tyrosine	30666780
Schisandrae Fructus	Schisandra Fruit	오미자	五味子	chlorogenic acid	22399445
Schisandrae Fructus	Schisandra Fruit	오미자	五味子	chlorogenic acid	25247685
Schisandrae Fructus	Schisandra Fruit	오미자	五味子	syringic acid	22399445
Schisandrae Fructus	Schisandra Fruit	오미자	五味子	p-hydroxybenzoic acid	22399445
Schisandrae Fructus	Schisandra Fruit	오미자	五味子	protocatechuic acid	22399445
Schisandrae Fructus	Schisandra Fruit	오미자	五味子	protocatechuic acid	29218469
Schisandrae Fructus	Schisandra Fruit	오미자	五味子	protocatechuic acid	29933678
Schisandrae Fructus	Schisandra Fruit	오미자	五味子	protocatechuic acid	30987393
Schisandrae Fructus	Schisandra Fruit	오미자	五味子	rutin	25247685
Schisandrae Fructus	Schisandra Fruit	오미자	五味子	rutin	30666780
Schisandrae Fructus	Schisandra Fruit	오미자	五味子	quercetin	25247685
Schisandrae Fructus	Schisandra Fruit	오미자	五味子	p-coumaric acid	22399445
Schisandrae Fructus	Schisandra Fruit	오미자	五味子	p-coumaric acid	25247685
Schisandrae Fructus	Schisandra Fruit	오미자	五味子	25-hydroxy schindilactone	22097335
Schisandrae Fructus	Schisandra Fruit	오미자	五味子	3',4'-dimethoxybenzoicacid-(3'',4''-dimethoxyphenyl)-2-methyl-3-oxobutyl ester	29053630
Schisandrae Fructus	Schisandra Fruit	오미자	五味子	benzo[a]heptalene, acetamide derivative	18773416
Schisandrae Fructus	Schisandra Fruit	오미자	五味子	biphenyl cyclooctene lignan	23203065
Schisandrae Fructus	Schisandra Fruit	오미자	五味子	cyanidin-glucosylrutinoside	26493497
Schisandrae Fructus	Schisandra Fruit	오미자	五味子	cyanidin-xylosylglucoside	26493497
Schisandrae Fructus	Schisandra Fruit	오미자	五味子	dehydroxy arisanlactone D	22097335
Schisandrae Fructus	Schisandra Fruit	오미자	五味子	dibenzo[a,c]cyclooctadiene lignan	18446887
Schisandrae Fructus	Schisandra Fruit	오미자	五味子	furo[2,3-e]imidazo[1,2,4]triazine, 2,6,7-triphenyl	18773416
Schisandrae Fructus	Schisandra Fruit	오미자	五味子	r-schizandrin	17313143
Schisandrae Fructus	Schisandra Fruit	오미자	五味子	schindilachone A	22097335
Schisandrae Fructus	Schisandra Fruit	오미자	五味子	terpinene	12597252
Schisandrae Fructus	Schisandra Fruit	오미자	五味子	terpinene	22023863
Schisandrae Fructus	Schisandra Fruit	오미자	五味子	wuweizi ester	2363357
Lycii Fructus	Lycium Fruit	구기자	枸杞子	N-trans-caﬀeoyl tyramine	28008757
Lycii Fructus	Lycium Fruit	구기자	枸杞子	citric acid	29448090
Lycii Fructus	Lycium Fruit	구기자	枸杞子	citric acid	29976403
Lycii Fructus	Lycium Fruit	구기자	枸杞子	3-hydroxy-2-butanone	25504591
Lycii Fructus	Lycium Fruit	구기자	枸杞子	acetic acid	25504591
Lycii Fructus	Lycium Fruit	구기자	枸杞子	3β-hydroxy-lanosta-7,9(11),24-trien-21-oic-acid	29448090
Lycii Fructus	Lycium Fruit	구기자	枸杞子	α-solanine	27979237
Lycii Fructus	Lycium Fruit	구기자	枸杞子	decane, 2,3,5,8-tetramethyl-	25504591
Lycii Fructus	Lycium Fruit	구기자	枸杞子	5-ethyldecane	25504591
Lycii Fructus	Lycium Fruit	구기자	枸杞子	5-methyl-2-furanmethanol	25504591
Lycii Fructus	Lycium Fruit	구기자	枸杞子	undecane, 4-methyl-	25504591
Lycii Fructus	Lycium Fruit	구기자	枸杞子	carotenoid	11367765
Lycii Fructus	Lycium Fruit	구기자	枸杞子	hydroxyoctadecatrienoic acid	29448090
Lycii Fructus	Lycium Fruit	구기자	枸杞子	quercetin-3-O-caffeoyl-glucoside	29448090
Lycii Fructus	Lycium Fruit	구기자	枸杞子	trihydroxyoctadecadienoic acid	29448090
Lycii Fructus	Lycium Fruit	구기자	枸杞子	soladulcidine	31013650
Lycii Fructus	Lycium Fruit	구기자	枸杞子	eriodictyol-3-O-glucosyl-5-O'' dihydrocaffeate	29448090
Lycii Fructus	Lycium Fruit	구기자	枸杞子	N-trans-feruloyl dopamine	28008757
Lycii Fructus	Lycium Fruit	구기자	枸杞子	N-trans-feruloyl tryptamine	28008757
Lycii Fructus	Lycium Fruit	구기자	枸杞子	methylisocitric acid	29448090
Lycii Fructus	Lycium Fruit	구기자	枸杞子	N1,N3-bis-caffeoyl-spermidine	31877428
Lycii Fructus	Lycium Fruit	구기자	枸杞子	dhc-caffeoyl-cyclic-spermidine-hex	31877428
Lycii Fructus	Lycium Fruit	구기자	枸杞子	calonysterone	29448090
Lycii Fructus	Lycium Fruit	구기자	枸杞子	24(28)-dehydromakisterone A	29448090
Lycii Fructus	Lycium Fruit	구기자	枸杞子	13-hydroxyoctadecadienoic acid	29448090
Lycii Fructus	Lycium Fruit	구기자	枸杞子	(E)-2-heptenal	19241541
Lycii Fructus	Lycium Fruit	구기자	枸杞子	12-octadecenoic acid	21726743
Lycii Fructus	Lycium Fruit	구기자	枸杞子	neoxanthin	18486400
Lycii Fructus	Lycium Fruit	구기자	枸杞子	neoxanthin	28266352
Lycii Fructus	Lycium Fruit	구기자	枸杞子	9,12,15-octadecatrienoic acid	21726743
Lycii Fructus	Lycium Fruit	구기자	枸杞子	all-trans-β-carotene	18486400
Lycii Fructus	Lycium Fruit	구기자	枸杞子	all-trans-β-carotene	28266352
Lycii Fructus	Lycium Fruit	구기자	枸杞子	β-carotene	15739344
Lycii Fructus	Lycium Fruit	구기자	枸杞子	β-carotene	16395626
Lycii Fructus	Lycium Fruit	구기자	枸杞子	β-carotene	31784067
Lycii Fructus	Lycium Fruit	구기자	枸杞子	scopoletin	12515210
Lycii Fructus	Lycium Fruit	구기자	枸杞子	scopoletin	12528521
Lycii Fructus	Lycium Fruit	구기자	枸杞子	scopoletin	23285983
Lycii Fructus	Lycium Fruit	구기자	枸杞子	monomenthyl succinate	15161227
Lycii Fructus	Lycium Fruit	구기자	枸杞子	scopolamine	27979237
Lycii Fructus	Lycium Fruit	구기자	枸杞子	2-methyl-2-butenoic acid	19241541
Lycii Fructus	Lycium Fruit	구기자	枸杞子	tridecane, 3-methyl-	25504591
Lycii Fructus	Lycium Fruit	구기자	枸杞子	isorhamnetin-3-O-rutinoside	19819093
Lycii Fructus	Lycium Fruit	구기자	枸杞子	benzaldehyde	25504591
Lycii Fructus	Lycium Fruit	구기자	枸杞子	N-E-feruloyl tyramine	25603493
Lycii Fructus	Lycium Fruit	구기자	枸杞子	N-trans-feruloyl tyramine	28008757
Lycii Fructus	Lycium Fruit	구기자	枸杞子	eicosanoic acid	21726743
Lycii Fructus	Lycium Fruit	구기자	枸杞子	furfural	25504591
Lycii Fructus	Lycium Fruit	구기자	枸杞子	N-trans-feruloyl 3-methoxytyramine	28008757
Lycii Fructus	Lycium Fruit	구기자	枸杞子	5,6-dihydrosolasonine	31013650
Lycii Fructus	Lycium Fruit	구기자	枸杞子	5,9-undecadien-2-one, 6,10-dimethyl-, (E)-	25504591
Lycii Fructus	Lycium Fruit	구기자	枸杞子	β-homocyclocitral	25504591
Lycii Fructus	Lycium Fruit	구기자	枸杞子	N-trans-feruloyl 3,4-dimethoxyphenethylamine	28008757
Lycii Fructus	Lycium Fruit	구기자	枸杞子	N-trans-feruloyl phenethylamine	28008757
Lycii Fructus	Lycium Fruit	구기자	枸杞子	N-trans-caﬀeoyl dopamine	28008757
Lycii Fructus	Lycium Fruit	구기자	枸杞子	N-trans-caffeoyl 3,4-dimethoxyphenethylamine	28008757
Lycii Fructus	Lycium Fruit	구기자	枸杞子	N-3,4-dihydroxyhydrocinnamoyl tyramine	28008757
Lycii Fructus	Lycium Fruit	구기자	枸杞子	N-3,4-dihydroxyhydrocinnamoyl phenethylamine	28008757
Lycii Fructus	Lycium Fruit	구기자	枸杞子	N-3,4-dihydroxyhydrocinnamoyl 3,4dimethoxyphenethylamine	28008757
Lycii Fructus	Lycium Fruit	구기자	枸杞子	3-O-caffeoyl glucoside	29448090
Lycii Fructus	Lycium Fruit	구기자	枸杞子	2-O-caffeoyl glucoside	29448090
Lycii Fructus	Lycium Fruit	구기자	枸杞子	3-O-caffeoyl galactose	29448090
Lycii Fructus	Lycium Fruit	구기자	枸杞子	2-O-caffeoyl galactose	29448090
Lycii Fructus	Lycium Fruit	구기자	枸杞子	1-O-caffeoyl glucoside	29448090
Lycii Fructus	Lycium Fruit	구기자	枸杞子	zeaxanthin dipalmitate	14611169
Lycii Fructus	Lycium Fruit	구기자	枸杞子	zeaxanthin dipalmitate	16395626
Lycii Fructus	Lycium Fruit	구기자	枸杞子	zeaxanthin dipalmitate	18486400
Lycii Fructus	Lycium Fruit	구기자	枸杞子	zeaxanthin dipalmitate	25496337
Lycii Fructus	Lycium Fruit	구기자	枸杞子	zeaxanthin dipalmitate	31784067
Lycii Fructus	Lycium Fruit	구기자	枸杞子	all-trans-zeaxanthin	18486400
Lycii Fructus	Lycium Fruit	구기자	枸杞子	all-trans-zeaxanthin	28266352
Lycii Fructus	Lycium Fruit	구기자	枸杞子	zeaxanthin	11157884
Lycii Fructus	Lycium Fruit	구기자	枸杞子	zeaxanthin	14611169
Lycii Fructus	Lycium Fruit	구기자	枸杞子	zeaxanthin	16395626
Lycii Fructus	Lycium Fruit	구기자	枸杞子	zeaxanthin	31784067
Lycii Fructus	Lycium Fruit	구기자	枸杞子	2,3-butanediol	25504591
Lycii Fructus	Lycium Fruit	구기자	枸杞子	1-dodecene	25504591
Lycii Fructus	Lycium Fruit	구기자	枸杞子	kaempferol-3-O-rutinoside	19819093
Lycii Fructus	Lycium Fruit	구기자	枸杞子	homocitric acid	29448090
Lycii Fructus	Lycium Fruit	구기자	枸杞子	arbutin	19819093
Lycii Fructus	Lycium Fruit	구기자	枸杞子	dicaffeoylquinic acid isomer	29448090
Lycii Fructus	Lycium Fruit	구기자	枸杞子	vanillic acid	19819093
Lycii Fructus	Lycium Fruit	구기자	枸杞子	vanillic acid	27710210
Lycii Fructus	Lycium Fruit	구기자	枸杞子	1,4-cyclohexanedione, 2,2,6-trimethyl-	25504591
Lycii Fructus	Lycium Fruit	구기자	枸杞子	pentanal	25504591
Lycii Fructus	Lycium Fruit	구기자	枸杞子	2-(2-(anthracen-10-yl)-1H-phenanthro[9,10-d]imidazol-1-yl)ethanol	21726743
Lycii Fructus	Lycium Fruit	구기자	枸杞子	2-(2-(anthracen-10-yl)-1H-phenanthro[9,10-d]imidazol-1-yl)ethyl 4-methylbenzenesulfonate	21726743
Lycii Fructus	Lycium Fruit	구기자	枸杞子	L-hyoscyamine	27979237
Lycii Fructus	Lycium Fruit	구기자	枸杞子	atropine	17019928
Lycii Fructus	Lycium Fruit	구기자	枸杞子	all-trans-β-cryptoxanthin	18486400
Lycii Fructus	Lycium Fruit	구기자	枸杞子	all-trans-β-cryptoxanthin	28266352
Lycii Fructus	Lycium Fruit	구기자	枸杞子	2-O-β-D-glucopyranosyl-L-ascorbic acid	27155221
Lycii Fructus	Lycium Fruit	구기자	枸杞子	2,5-dimethylcyclohexanol	25504591
Lycii Fructus	Lycium Fruit	구기자	枸杞子	15'-cis-zeaxanthin	18486400
Lycii Fructus	Lycium Fruit	구기자	枸杞子	15'-cis-zeaxanthin	28266352
Lycii Fructus	Lycium Fruit	구기자	枸杞子	15-cis-zeaxanthin	18486400
Lycii Fructus	Lycium Fruit	구기자	枸杞子	15-cis-zeaxanthin	28266352
Lycii Fructus	Lycium Fruit	구기자	枸杞子	13'-cis-zeaxanthin	18486400
Lycii Fructus	Lycium Fruit	구기자	枸杞子	13-cis-zeaxanthin	18486400
Lycii Fructus	Lycium Fruit	구기자	枸杞子	safranal	25504591
Lycii Fructus	Lycium Fruit	구기자	枸杞子	p-coumaroyl-quinic acid	29448090
Lycii Fructus	Lycium Fruit	구기자	枸杞子	9'-cis-β-carotene	18486400
Lycii Fructus	Lycium Fruit	구기자	枸杞子	9'-cis-β-carotene	28266352
Lycii Fructus	Lycium Fruit	구기자	枸杞子	9-cis-β-carotene	18486400
Lycii Fructus	Lycium Fruit	구기자	枸杞子	9-cis-β-carotene	28266352
Lycii Fructus	Lycium Fruit	구기자	枸杞子	5-(hydroxymethyl)furfural	21031336
Lycii Fructus	Lycium Fruit	구기자	枸杞子	13'-cis-β-carotene	28266352
Lycii Fructus	Lycium Fruit	구기자	枸杞子	13-cis-β-carotene	18486400
Lycii Fructus	Lycium Fruit	구기자	枸杞子	13-cis-β-carotene	28266352
Lycii Fructus	Lycium Fruit	구기자	枸杞子	undecane	25504591
Lycii Fructus	Lycium Fruit	구기자	枸杞子	tetradecane	25504591
Lycii Fructus	Lycium Fruit	구기자	枸杞子	N1-dhc-N3-caffeoyl-spermidine	31877428
Lycii Fructus	Lycium Fruit	구기자	枸杞子	N1-caffeoyl-N3-dhc-spermidine	31877428
Lycii Fructus	Lycium Fruit	구기자	枸杞子	N1,N3-bis-dhc-spermidine	31877428
Lycii Fructus	Lycium Fruit	구기자	枸杞子	N-3,4-dihydroxyhydrocinnamoyl tryptamine	28008757
Lycii Fructus	Lycium Fruit	구기자	枸杞子	lycibarbarspermidine L	29448090
Lycii Fructus	Lycium Fruit	구기자	枸杞子	lycibarbarspermidine F	29448090
Lycii Fructus	Lycium Fruit	구기자	枸杞子	eriodictyol-3-O-glucosyl-4-O'' dihydrocaffeate	29448090
Lycii Fructus	Lycium Fruit	구기자	枸杞子	eriodictyol-3-O-glucosyl-3-O'' dihydrocaffeate	29448090
Lycii Fructus	Lycium Fruit	구기자	枸杞子	eriodictyol-3-O-glucosyl-2-O'' dihydrocaffeate	29448090
Lycii Fructus	Lycium Fruit	구기자	枸杞子	9'-cis-β-cryptoxanthin	18486400
Lycii Fructus	Lycium Fruit	구기자	枸杞子	9'-cis-zeaxanthin	18486400
Lycii Fructus	Lycium Fruit	구기자	枸杞子	9'-cis-zeaxanthin	28266352
Lycii Fructus	Lycium Fruit	구기자	枸杞子	9-cis-β-cryptoxanthin	18486400
Lycii Fructus	Lycium Fruit	구기자	枸杞子	9-cis-zeaxanthin	18486400
Lycii Fructus	Lycium Fruit	구기자	枸杞子	9-cis-zeaxanthin	28266352
Lycii Fructus	Lycium Fruit	구기자	枸杞子	trihydroxyoctadecenoic acid	29448090
Lycii Fructus	Lycium Fruit	구기자	枸杞子	trihydroxyheptadecatrienoic acid	29448090
Lycii Fructus	Lycium Fruit	구기자	枸杞子	2,6,11-trimethyldodecane	28008757
Lycii Fructus	Lycium Fruit	구기자	枸杞子	nonanal	25504591
Lycii Fructus	Lycium Fruit	구기자	枸杞子	1-butanol, 3-methyl-	25504591
Lycii Fructus	Lycium Fruit	구기자	枸杞子	dicaffeoylquinic acid	19819093
Lycii Fructus	Lycium Fruit	구기자	枸杞子	dicaffeoylquinic acid	29448090
Lycii Fructus	Lycium Fruit	구기자	枸杞子	2-nonanone	25504591
Lycii Fructus	Lycium Fruit	구기자	枸杞子	pyrazine, trimethyl-	25504591
Lycii Fructus	Lycium Fruit	구기자	枸杞子	heptane, 2,2,4,6,6-pentamethyl-	25504591
Lycii Fructus	Lycium Fruit	구기자	枸杞子	limonene	25504591
Lycii Fructus	Lycium Fruit	구기자	枸杞子	nonane, 3-methyl-	25504591
Lycii Fructus	Lycium Fruit	구기자	枸杞子	1-methoxy-2-propanone	25504591
Lycii Fructus	Lycium Fruit	구기자	枸杞子	α-chaconine	27979237
Lycii Fructus	Lycium Fruit	구기자	枸杞子	2-methyl-1-acetyl-1-cyclopentene	25504591
Lycii Fructus	Lycium Fruit	구기자	枸杞子	2-pentyl furan	25504591
Lycii Fructus	Lycium Fruit	구기자	枸杞子	1-octen-3-ol	19241541
Lycii Fructus	Lycium Fruit	구기자	枸杞子	1-octen-3-ol	25504591
Lycii Fructus	Lycium Fruit	구기자	枸杞子	2-methyltetrahydrofuran-3-one	25504591
Lycii Fructus	Lycium Fruit	구기자	枸杞子	cyclohexanone, 2,2,6-trimethyl-	25504591
Lycii Fructus	Lycium Fruit	구기자	枸杞子	epicatechin	31744071
Lycii Fructus	Lycium Fruit	구기자	枸杞子	decane	25504591
Lycii Fructus	Lycium Fruit	구기자	枸杞子	carvacrol	31744071
Lycii Fructus	Lycium Fruit	구기자	枸杞子	2-acetylfuran	25504591
Lycii Fructus	Lycium Fruit	구기자	枸杞子	2-acetylpyrrole	25504591
Lycii Fructus	Lycium Fruit	구기자	枸杞子	undecane, 3-methyl-	25504591
Lycii Fructus	Lycium Fruit	구기자	枸杞子	lyciumamide C	25603493
Lycii Fructus	Lycium Fruit	구기자	枸杞子	lyciumamide B	25603493
Lycii Fructus	Lycium Fruit	구기자	枸杞子	lyciumamide A	25603493
Lycii Fructus	Lycium Fruit	구기자	枸杞子	lycioside B	22162165
Lycii Fructus	Lycium Fruit	구기자	枸杞子	lycioside A	22162165
Lycii Fructus	Lycium Fruit	구기자	枸杞子	heneicosane	28008757
Lycii Fructus	Lycium Fruit	구기자	枸杞子	tridecane	25504591
Lycii Fructus	Lycium Fruit	구기자	枸杞子	heptacosane	28008757
Lycii Fructus	Lycium Fruit	구기자	枸杞子	butanal, 3-methyl-	25504591
Lycii Fructus	Lycium Fruit	구기자	枸杞子	3-octanol	19241541
Lycii Fructus	Lycium Fruit	구기자	枸杞子	tetradecoic acid	21726743
Lycii Fructus	Lycium Fruit	구기자	枸杞子	1,2,3,5-tetramethyl-benzene	25504591
Lycii Fructus	Lycium Fruit	구기자	枸杞子	β-cyclocitral	25504591
Lycii Fructus	Lycium Fruit	구기자	枸杞子	dodecane	25504591
Lycii Fructus	Lycium Fruit	구기자	枸杞子	heptanal	25504591
Lycii Fructus	Lycium Fruit	구기자	枸杞子	1-heptanol	19241541
Lycii Fructus	Lycium Fruit	구기자	枸杞子	1-hexanol	25504591
Lycii Fructus	Lycium Fruit	구기자	枸杞子	2-pentanone	25504591
Lycii Fructus	Lycium Fruit	구기자	枸杞子	3-hydroxy benzoic acid	31744071
Lycii Fructus	Lycium Fruit	구기자	枸杞子	acetophenone	25504591
Lycii Fructus	Lycium Fruit	구기자	枸杞子	2-furanmethanol	25504591
Lycii Fructus	Lycium Fruit	구기자	枸杞子	ethyl lactate	25504591
Lycii Fructus	Lycium Fruit	구기자	枸杞子	butyrolactone	25504591
Lycii Fructus	Lycium Fruit	구기자	枸杞子	naphthalene, 2-methyl-	25504591
Lycii Fructus	Lycium Fruit	구기자	枸杞子	naphthalene, 1-methyl-	25504591
Lycii Fructus	Lycium Fruit	구기자	枸杞子	1-pentanol	25504591
Lycii Fructus	Lycium Fruit	구기자	枸杞子	hexanal	19241541
Lycii Fructus	Lycium Fruit	구기자	枸杞子	glucose	12528521
Lycii Fructus	Lycium Fruit	구기자	枸杞子	undecane, 3-methylene-	25504591
Lycii Fructus	Lycium Fruit	구기자	枸杞子	propanoic acid, 2-oxo-	25504591
Lycii Fructus	Lycium Fruit	구기자	枸杞子	1-octanol	25504591
Lycii Fructus	Lycium Fruit	구기자	枸杞子	naphthalene	25504591
Lycii Fructus	Lycium Fruit	구기자	枸杞子	octanal	25504591
Lycii Fructus	Lycium Fruit	구기자	枸杞子	betaine	10536853
Lycii Fructus	Lycium Fruit	구기자	枸杞子	betaine	12528521
Lycii Fructus	Lycium Fruit	구기자	枸杞子	betaine	16395626
Lycii Fructus	Lycium Fruit	구기자	枸杞子	betaine	23666821
Lycii Fructus	Lycium Fruit	구기자	枸杞子	betaine	25232386
Lycii Fructus	Lycium Fruit	구기자	枸杞子	betaine	29976403
Lycii Fructus	Lycium Fruit	구기자	枸杞子	betaine	30136481
Lycii Fructus	Lycium Fruit	구기자	枸杞子	betaine	31404771
Lycii Fructus	Lycium Fruit	구기자	枸杞子	lutein	11157884
Lycii Fructus	Lycium Fruit	구기자	枸杞子	lutein	31784067
Lycii Fructus	Lycium Fruit	구기자	枸杞子	daucosterol	12528521
Lycii Fructus	Lycium Fruit	구기자	枸杞子	β-sitosterol	12528521
Lycii Fructus	Lycium Fruit	구기자	枸杞子	octadecanoic acid	21726743
Lycii Fructus	Lycium Fruit	구기자	枸杞子	9,12-octadecadienoic acid	21726743
Lycii Fructus	Lycium Fruit	구기자	枸杞子	hexadecanoic acid	21726743
Lycii Fructus	Lycium Fruit	구기자	枸杞子	sinapinic acid	31744071
Lycii Fructus	Lycium Fruit	구기자	枸杞子	taurine	15739436
Lycii Fructus	Lycium Fruit	구기자	枸杞子	taurine	22567031
Lycii Fructus	Lycium Fruit	구기자	枸杞子	proline	29976403
Lycii Fructus	Lycium Fruit	구기자	枸杞子	alanine	29976403
Lycii Fructus	Lycium Fruit	구기자	枸杞子	threonine	29976403
Lycii Fructus	Lycium Fruit	구기자	枸杞子	3-caffeoylquinic acid	19819093
Lycii Fructus	Lycium Fruit	구기자	枸杞子	chlorogenic acid	19819093
Lycii Fructus	Lycium Fruit	구기자	枸杞子	chlorogenic acid	27710210
Lycii Fructus	Lycium Fruit	구기자	枸杞子	chlorogenic acid	29332828
Lycii Fructus	Lycium Fruit	구기자	枸杞子	chlorogenic acid	31744071
Lycii Fructus	Lycium Fruit	구기자	枸杞子	syringic acid	31744071
Lycii Fructus	Lycium Fruit	구기자	枸杞子	protocatechuic acid	27710210
Lycii Fructus	Lycium Fruit	구기자	枸杞子	catechin	27710210
Lycii Fructus	Lycium Fruit	구기자	枸杞子	catechin	31744071
Lycii Fructus	Lycium Fruit	구기자	枸杞子	naringenin	31744071
Lycii Fructus	Lycium Fruit	구기자	枸杞子	isorhamnetin	29332828
Lycii Fructus	Lycium Fruit	구기자	枸杞子	kaempferol	29332828
Lycii Fructus	Lycium Fruit	구기자	枸杞子	quercetin-3-O-rutinoside	19819093
Lycii Fructus	Lycium Fruit	구기자	枸杞子	rutin	19819093
Lycii Fructus	Lycium Fruit	구기자	枸杞子	rutin	27710210
Lycii Fructus	Lycium Fruit	구기자	枸杞子	rutin	29448090
Lycii Fructus	Lycium Fruit	구기자	枸杞子	quercetin	29332828
Lycii Fructus	Lycium Fruit	구기자	枸杞子	gallic acid	27710210
Lycii Fructus	Lycium Fruit	구기자	枸杞子	gallic acid	31744071
Lycii Fructus	Lycium Fruit	구기자	枸杞子	caffeic acid	19819093
Lycii Fructus	Lycium Fruit	구기자	枸杞子	caffeic acid	27710210
Lycii Fructus	Lycium Fruit	구기자	枸杞子	coumaric acid	27710210
Lycii Fructus	Lycium Fruit	구기자	枸杞子	p-coumaric acid	12528521
Lycii Fructus	Lycium Fruit	구기자	枸杞子	p-coumaric acid	19819093
Lycii Fructus	Lycium Fruit	구기자	枸杞子	ferulic acid	27710210
Lycii Fructus	Lycium Fruit	구기자	枸杞子	6-di-tert-butyl-4-methylphenol	25504591
Lycii Fructus	Lycium Fruit	구기자	枸杞子	N-E-coumaroyl tyramine	25603493
Lycii Fructus	Lycium Fruit	구기자	枸杞子	N1,N3-bis-caffeoyl-spermidine-di-hex	31877428
Lycii Fructus	Lycium Fruit	구기자	枸杞子	N1,N3-bis-caffeoyl-spermidine-hex	31877428
Lycii Fructus	Lycium Fruit	구기자	枸杞子	N1,N3-bis-caffeoyl-spermidine-tri-hex	31877428
Lycii Fructus	Lycium Fruit	구기자	枸杞子	N1,N3-bis-dhc-spermidine-di-hex	31877428
Lycii Fructus	Lycium Fruit	구기자	枸杞子	N1,N3-bis-dhc-spermidine-tri-hex	31877428
Lycii Fructus	Lycium Fruit	구기자	枸杞子	N1-caffeoyl-N3-dhc-spermidine-di-hex	31877428
Lycii Fructus	Lycium Fruit	구기자	枸杞子	N1-caffeoyl-N3-dhc-spermidine-hex isomer	31877428
Lycii Fructus	Lycium Fruit	구기자	枸杞子	N1-dhc-N3-caffeoyl-spermidine-di-hex	31877428
Lycii Fructus	Lycium Fruit	구기자	枸杞子	N1-dhc-N3-caffeoyl-spermidine-hex	31877428
Lycii Fructus	Lycium Fruit	구기자	枸杞子	N1-dhc-N3-caffeoyl-spermidine-tri-hex	31877428
Lycii Fructus	Lycium Fruit	구기자	枸杞子	catechin derivative	19819093
Lycii Fructus	Lycium Fruit	구기자	枸杞子	coumaric acid glycoside	29448090
Lycii Fructus	Lycium Fruit	구기자	枸杞子	epicatechin derivative	19819093
Lycii Fructus	Lycium Fruit	구기자	枸杞子	glucosyl-lycibarbarspermidine F	29448090
Lycii Fructus	Lycium Fruit	구기자	枸杞子	glycoconjugate	12579937
Lycii Fructus	Lycium Fruit	구기자	枸杞子	hydroxy-N,N-bis-dhc-cyclic-spermidine	31877428
Lycii Fructus	Lycium Fruit	구기자	枸杞子	hydroxy-N1-caffeoyl-N3-caffeoyl-cyclic-spermidine-hex	31877428
Lycii Fructus	Lycium Fruit	구기자	枸杞子	hydroxy-N1-caffeoyl-N3-caffeoyl-spermidine-di-hex	31877428
Lycii Fructus	Lycium Fruit	구기자	枸杞子	hydroxy-N1-caffeoyl-N3-caffeoyl-spermidine-hex	31877428
Lycii Fructus	Lycium Fruit	구기자	枸杞子	hydroxy-N1-caffeoyl-N3-dhc-cyclic-spermidine-di-hex	31877428
Lycii Fructus	Lycium Fruit	구기자	枸杞子	hydroxy-N1-dhc-N3-dhc-cyclic-spermidine-di-hex	31877428
Lycii Fructus	Lycium Fruit	구기자	枸杞子	hydroxy-caffeoyl-N3-caffeoyl-spermidine-di-hex	31877428
Lycii Fructus	Lycium Fruit	구기자	枸杞子	hydroxy-glucosyl-lycibarbarspermidine F	29448090
Lycii Fructus	Lycium Fruit	구기자	枸杞子	hydroxycinnamic acid derivative	19819093
Lycii Fructus	Lycium Fruit	구기자	枸杞子	p-coumaric acid derivative	19819093
Lycii Fructus	Lycium Fruit	구기자	枸杞子	pentahydroxytetracosaheptaenoic acid	29448090
Lycii Fructus	Lycium Fruit	구기자	枸杞子	quercetin-di-(rhamnohexoside)	19819093
Lycii Fructus	Lycium Fruit	구기자	枸杞子	quercetin-rhamno-di-hexoside	19819093
Lycii Fructus	Lycium Fruit	구기자	枸杞子	zeaxanthin monopalmitate	18486400
Lycii Fructus	Lycium Fruit	구기자	枸杞子	β-cryptoxanthin monopalmitate	18486400
Eucommiae Cortex	Eucommia Bark	두충	杜仲	harpagide acetate	29685335
Eucommiae Cortex	Eucommia Bark	두충	杜仲	4-dicaffeoylquinic acid	29685335
Eucommiae Cortex	Eucommia Bark	두충	杜仲	caprylic acid	17261169
Eucommiae Cortex	Eucommia Bark	두충	杜仲	catechol	29685335
Eucommiae Cortex	Eucommia Bark	두충	杜仲	geniposide	19735174
Eucommiae Cortex	Eucommia Bark	두충	杜仲	geniposide	21194186
Eucommiae Cortex	Eucommia Bark	두충	杜仲	geniposide	21907523
Eucommiae Cortex	Eucommia Bark	두충	杜仲	geniposide	22181069
Eucommiae Cortex	Eucommia Bark	두충	杜仲	geniposide	24914900
Eucommiae Cortex	Eucommia Bark	두충	杜仲	geniposide	25335288
Eucommiae Cortex	Eucommia Bark	두충	杜仲	geniposide	25910535
Eucommiae Cortex	Eucommia Bark	두충	杜仲	geniposide	26216707
Eucommiae Cortex	Eucommia Bark	두충	杜仲	geniposide	27232980
Eucommiae Cortex	Eucommia Bark	두충	杜仲	geniposide	29533983
Eucommiae Cortex	Eucommia Bark	두충	杜仲	geniposide	29685335
Eucommiae Cortex	Eucommia Bark	두충	杜仲	geniposide	30061494
Eucommiae Cortex	Eucommia Bark	두충	杜仲	harpagide	29533983
Eucommiae Cortex	Eucommia Bark	두충	杜仲	catalpol	19735174
Eucommiae Cortex	Eucommia Bark	두충	杜仲	catalpol	29205854
Eucommiae Cortex	Eucommia Bark	두충	杜仲	catalpol	29533983
Eucommiae Cortex	Eucommia Bark	두충	杜仲	catalpol	29685335
Eucommiae Cortex	Eucommia Bark	두충	杜仲	catalpol	31176267
Eucommiae Cortex	Eucommia Bark	두충	杜仲	cycloeucalenol	26767291
Eucommiae Cortex	Eucommia Bark	두충	杜仲	isochlorogenic acid C	29685335
Eucommiae Cortex	Eucommia Bark	두충	杜仲	isochlorogenic acid C	31176267
Eucommiae Cortex	Eucommia Bark	두충	杜仲	squalene	25039180
Eucommiae Cortex	Eucommia Bark	두충	杜仲	licoagroside F	21907523
Eucommiae Cortex	Eucommia Bark	두충	杜仲	cycloeucalenone	26767291
Eucommiae Cortex	Eucommia Bark	두충	杜仲	borreriagenin	29685335
Eucommiae Cortex	Eucommia Bark	두충	杜仲	quercetin 3-O-sambubioside	29685335
Eucommiae Cortex	Eucommia Bark	두충	杜仲	eucommin A	29685335
Eucommiae Cortex	Eucommia Bark	두충	杜仲	medioresinol 4'-glucopyranoside	31176267
Eucommiae Cortex	Eucommia Bark	두충	杜仲	genipin	21907523
Eucommiae Cortex	Eucommia Bark	두충	杜仲	genipin	22181069
Eucommiae Cortex	Eucommia Bark	두충	杜仲	genipin	25994206
Eucommiae Cortex	Eucommia Bark	두충	杜仲	genipin	26767291
Eucommiae Cortex	Eucommia Bark	두충	杜仲	genipin	29205854
Eucommiae Cortex	Eucommia Bark	두충	杜仲	genipin	29533983
Eucommiae Cortex	Eucommia Bark	두충	杜仲	genipin	29685335
Eucommiae Cortex	Eucommia Bark	두충	杜仲	genipin	31176267
Eucommiae Cortex	Eucommia Bark	두충	杜仲	alternariol	26767291
Eucommiae Cortex	Eucommia Bark	두충	杜仲	neochlorogenic acid	29205854
Eucommiae Cortex	Eucommia Bark	두충	杜仲	neochlorogenic acid	29533983
Eucommiae Cortex	Eucommia Bark	두충	杜仲	neochlorogenic acid	29685335
Eucommiae Cortex	Eucommia Bark	두충	杜仲	neochlorogenic acid	31176267
Eucommiae Cortex	Eucommia Bark	두충	杜仲	oroxylin A	21907523
Eucommiae Cortex	Eucommia Bark	두충	杜仲	oroxylin A	25994206
Eucommiae Cortex	Eucommia Bark	두충	杜仲	deacetylasperulosidic acid	29685335
Eucommiae Cortex	Eucommia Bark	두충	杜仲	loliolide	29685335
Eucommiae Cortex	Eucommia Bark	두충	杜仲	β-hydroxyl-3-methoxyl-4-hydroxyacetophenone	30207658
Eucommiae Cortex	Eucommia Bark	두충	杜仲	reptoside	29685335
Eucommiae Cortex	Eucommia Bark	두충	杜仲	pinonesinol	30207658
Eucommiae Cortex	Eucommia Bark	두충	杜仲	phaseoloidin	29685335
Eucommiae Cortex	Eucommia Bark	두충	杜仲	periplobiose	29685335
Eucommiae Cortex	Eucommia Bark	두충	杜仲	periplobiose	31176267
Eucommiae Cortex	Eucommia Bark	두충	杜仲	paederosidic acid methyl ester	29685335
Eucommiae Cortex	Eucommia Bark	두충	杜仲	paederosidic acid methyl ester	31176267
Eucommiae Cortex	Eucommia Bark	두충	杜仲	esculetin	22383249
Eucommiae Cortex	Eucommia Bark	두충	杜仲	methyl 3-(3,4-dihydroxyphenyl)propanoate	29685335
Eucommiae Cortex	Eucommia Bark	두충	杜仲	3,4-dihydroxy-benzenepropanoic acid	31176267
Eucommiae Cortex	Eucommia Bark	두충	杜仲	3-(3,4-dihydroxyphenyl)-propionic acid	29685335
Eucommiae Cortex	Eucommia Bark	두충	杜仲	epieucommiol	29685335
Eucommiae Cortex	Eucommia Bark	두충	杜仲	epieucommiol	31176267
Eucommiae Cortex	Eucommia Bark	두충	杜仲	dehydrodiconiferyl 4, γ'-di-glucopyranoside	31176267
Eucommiae Cortex	Eucommia Bark	두충	杜仲	dehydrodiconiferyl alcohol-γ'-O-β-D-glucopyranoside	26767291
Eucommiae Cortex	Eucommia Bark	두충	杜仲	c-veratroylglycol	30207658
Eucommiae Cortex	Eucommia Bark	두충	杜仲	3,4-dihydro-6-hydroxy-2,5,7,8-tetramethyl-2H-1-benzopyran-2-carboxylic acid	29685335
Eucommiae Cortex	Eucommia Bark	두충	杜仲	protocatechuic acid methyl ester	29685335
Eucommiae Cortex	Eucommia Bark	두충	杜仲	wogonin	21907523
Eucommiae Cortex	Eucommia Bark	두충	杜仲	wogonin	25994206
Eucommiae Cortex	Eucommia Bark	두충	杜仲	baicalein	21907523
Eucommiae Cortex	Eucommia Bark	두충	杜仲	baicalein	29205854
Eucommiae Cortex	Eucommia Bark	두충	杜仲	baicalein	29533983
Eucommiae Cortex	Eucommia Bark	두충	杜仲	linolenic acid	17261169
Eucommiae Cortex	Eucommia Bark	두충	杜仲	pinoresinol 4,4'' di-O-β-D-glucopyranoside	31176267
Eucommiae Cortex	Eucommia Bark	두충	杜仲	pinoresinol di-O-glucopyranoside	29685335
Eucommiae Cortex	Eucommia Bark	두충	杜仲	pinoresinol di-O-glucose	21907523
Eucommiae Cortex	Eucommia Bark	두충	杜仲	pinoresinol di-O-β-D-glucopyranoside	25910535
Eucommiae Cortex	Eucommia Bark	두충	杜仲	pinoresinol di-O-β-D-glucopyranoside	26216707
Eucommiae Cortex	Eucommia Bark	두충	杜仲	pinoresinol di-O-β-D-glucopyranoside	27232980
Eucommiae Cortex	Eucommia Bark	두충	杜仲	pinoresinol diglucoside	9642389
Eucommiae Cortex	Eucommia Bark	두충	杜仲	pinoresinol diglucoside	12736449
Eucommiae Cortex	Eucommia Bark	두충	杜仲	pinoresinol diglucoside	22048615
Eucommiae Cortex	Eucommia Bark	두충	杜仲	pinoresinol diglucoside	30061494
Eucommiae Cortex	Eucommia Bark	두충	杜仲	pinoresinol diglucoside	30235498
Eucommiae Cortex	Eucommia Bark	두충	杜仲	pinoresinol-4,4'-di-O-β-D-glucopyranoside	25335288
Eucommiae Cortex	Eucommia Bark	두충	杜仲	pinoresinol-di-O-β-D-glucopyranoside	29533983
Eucommiae Cortex	Eucommia Bark	두충	杜仲	pinoresinol-diglucoside	26323146
Eucommiae Cortex	Eucommia Bark	두충	杜仲	(+)-pinoresinol 4'-O-β-D-glucopyranoside	25990756
Eucommiae Cortex	Eucommia Bark	두충	杜仲	(+)-pinoresinol-4-O-β-D-glucopyranoside	23404133
Eucommiae Cortex	Eucommia Bark	두충	杜仲	pinoresinol 4-O-glucopyranoside	31176267
Eucommiae Cortex	Eucommia Bark	두충	杜仲	pinoresinol β-D-glucoside	25039180
Eucommiae Cortex	Eucommia Bark	두충	杜仲	pinoresinol-4'-O-β-D-glucopyranoside	26767291
Eucommiae Cortex	Eucommia Bark	두충	杜仲	pinoresinol-4'-O-β-D-glucopyranoside	29205854
Eucommiae Cortex	Eucommia Bark	두충	杜仲	pinoresinol-4'-O-β-D-glucopyranoside	29533983
Eucommiae Cortex	Eucommia Bark	두충	杜仲	pinoresinol O-glucopyranoside	29685335
Eucommiae Cortex	Eucommia Bark	두충	杜仲	eucommiol	21194186
Eucommiae Cortex	Eucommia Bark	두충	杜仲	eucommiol	26767291
Eucommiae Cortex	Eucommia Bark	두충	杜仲	eucommiol	29685335
Eucommiae Cortex	Eucommia Bark	두충	杜仲	eucommiol	31176267
Eucommiae Cortex	Eucommia Bark	두충	杜仲	medioresinol 4''-O-β-D-glucopyranoside	29685335
Eucommiae Cortex	Eucommia Bark	두충	杜仲	dehydrodiconiferyl alcohol 4,γ'-O-glucopyranoside	29685335
Eucommiae Cortex	Eucommia Bark	두충	杜仲	glucosyringic acid	25335288
Eucommiae Cortex	Eucommia Bark	두충	杜仲	threo-dihydroxydehydrodiconiferyl alcohol	29685335
Eucommiae Cortex	Eucommia Bark	두충	杜仲	threo-guaiacylglycerol-β-conifery aldehyde ether	29685335
Eucommiae Cortex	Eucommia Bark	두충	杜仲	trans 1-O-(3'-O-caffeoyl glucosyl)quinic acid	29685335
Eucommiae Cortex	Eucommia Bark	두충	杜仲	trans 5-O-(3'-O-caffeoyl glucosyl)quinic acid	29685335
Eucommiae Cortex	Eucommia Bark	두충	杜仲	cis 1-O-(3'-O-caffeoyl glucosyl)quinic acid	29685335
Eucommiae Cortex	Eucommia Bark	두충	杜仲	4-glucopyranosyloxy-3,5-dimethoxy benzoic acid	29685335
Eucommiae Cortex	Eucommia Bark	두충	杜仲	4-glucopyranosyloxy-3,5-dimethoxy benzoic acid	31176267
Eucommiae Cortex	Eucommia Bark	두충	杜仲	4-O-(3'-O-caffeoyl glucosyl)quinic acid	29685335
Eucommiae Cortex	Eucommia Bark	두충	杜仲	3-O-caffeoyl-5-O-(3'-O-caffeoyl glucosyl)quinic acid	29685335
Eucommiae Cortex	Eucommia Bark	두충	杜仲	trans 5-O-(3'-O-caffeoyl glucosyl)quinic acid	31176267
Eucommiae Cortex	Eucommia Bark	두충	杜仲	trans 1-O-(3'-O-caffeoyl glucosyl)quinic acid	31176267
Eucommiae Cortex	Eucommia Bark	두충	杜仲	naringin DHC 4-O-β-D-glucopyranoside	31176267
Eucommiae Cortex	Eucommia Bark	두충	杜仲	medioresinol 4''-glucopyranoside	31176267
Eucommiae Cortex	Eucommia Bark	두충	杜仲	cis 1-O-(3'-O-caffeoyl glucosyl) quinic acid	31176267
Eucommiae Cortex	Eucommia Bark	두충	杜仲	7-[(O-6-deoxy-β-L-talopyranosyl-(1->6)-O-[α-D-glucopyranosyl-(1->4)]-β-D-glucopyranosyl)oxy]-2,3-dihydro-5-hydroxy-2-(3-hydroxy-4-methoxyphenyl)-, 4H-1-benzopyran-4-one	31176267
Eucommiae Cortex	Eucommia Bark	두충	杜仲	4-glucopyranosyloxy-3-benzoic acid	31176267
Eucommiae Cortex	Eucommia Bark	두충	杜仲	4-O-(3'-O-caffeoyl glucosyl) quinic acid	31176267
Eucommiae Cortex	Eucommia Bark	두충	杜仲	(6-(4-formyl-2,6-dimethoxyphenoxy)-3,4,5-trihydroxytetrahydro-2H-pyran-2-yl)methyl hydrogen sulfate	31176267
Eucommiae Cortex	Eucommia Bark	두충	杜仲	3-glucopyranosyloxy-5,7-dihydroxy-2-(4-hydroxy-3-methoxyphenyl)-4H-1-benzopyran-4-one	29685335
Eucommiae Cortex	Eucommia Bark	두충	杜仲	balanophonin	26767291
Eucommiae Cortex	Eucommia Bark	두충	杜仲	(+)-pinoresinol-4-O-β-D-glucopyranosyl (1->6)-β-D-glucopyranoside	23404133
Eucommiae Cortex	Eucommia Bark	두충	杜仲	hedyotol C 4'',4'''-di-glucopyranoside	31176267
Eucommiae Cortex	Eucommia Bark	두충	杜仲	hedyotol C 4',4''-di-glucopyranoside	31176267
Eucommiae Cortex	Eucommia Bark	두충	杜仲	hedyotol C di-O-glucopyranoside	29685335
Eucommiae Cortex	Eucommia Bark	두충	杜仲	3-O-(3'-O-caffeoyl glucosyl)quinic acid	29685335
Eucommiae Cortex	Eucommia Bark	두충	杜仲	3-O-(3'-O-caffeoyl glucosyl)quinic acid	31176267
Eucommiae Cortex	Eucommia Bark	두충	杜仲	cis 5-O-(3'-O-caffeoyl glucosyl) quinic acid	31176267
Eucommiae Cortex	Eucommia Bark	두충	杜仲	cis 5-O-(3'-O-caffeoyl glucosyl)quinic acid	29685335
Eucommiae Cortex	Eucommia Bark	두충	杜仲	scyphiphin D	31176267
Eucommiae Cortex	Eucommia Bark	두충	杜仲	salicifoliol	26767291
Eucommiae Cortex	Eucommia Bark	두충	杜仲	syringaresinol	29685335
Eucommiae Cortex	Eucommia Bark	두충	杜仲	syringaresinol	31176267
Eucommiae Cortex	Eucommia Bark	두충	杜仲	pervoside A	25335288
Eucommiae Cortex	Eucommia Bark	두충	杜仲	olivil 4',4''-di-O-glucopyranoside	29685335
Eucommiae Cortex	Eucommia Bark	두충	杜仲	olivil 4',4''-di-glucopyranoside	31176267
Eucommiae Cortex	Eucommia Bark	두충	杜仲	olivil 4''-O-glucopyranoside	29685335
Eucommiae Cortex	Eucommia Bark	두충	杜仲	olivil 4''-O-β-D-glucopyranoside	31176267
Eucommiae Cortex	Eucommia Bark	두충	杜仲	(-)-olivil-4'-O-β-D-glucopyranoside	23404133
Eucommiae Cortex	Eucommia Bark	두충	杜仲	(-)-olivil-4-O-β-D-glucopyranoside	23404133
Eucommiae Cortex	Eucommia Bark	두충	杜仲	olivil 4'-O-glucopyranoside	29685335
Eucommiae Cortex	Eucommia Bark	두충	杜仲	olivil 4'-O-β-D-glucopyranoside	31176267
Eucommiae Cortex	Eucommia Bark	두충	杜仲	1-(4-hydroxy-3-methoxyphenyl)-2-[4-(3-hydroxy-1-propen-1-yl)-2,6-dimethoxyphenoxy]-1,3-propanediol	29685335
Eucommiae Cortex	Eucommia Bark	두충	杜仲	1-(4-hydroxy-3-methoxyphenyl)-2-[4-(3-hydroxy-1-propen-1-yl)-2,6-dimethoxyphenoxy]-1,3-propanediol	31176267
Eucommiae Cortex	Eucommia Bark	두충	杜仲	8-hydroxypinoresinol-4',4''-di-glucopyranoside	31176267
Eucommiae Cortex	Eucommia Bark	두충	杜仲	8-hydroxypinoresinol	26767291
Eucommiae Cortex	Eucommia Bark	두충	杜仲	8-hydroxypinoresinol	30207658
Eucommiae Cortex	Eucommia Bark	두충	杜仲	5-methoxy-guaiacylglycerol	29685335
Eucommiae Cortex	Eucommia Bark	두충	杜仲	5-methoxy-guaiacylglycerol	31176267
Eucommiae Cortex	Eucommia Bark	두충	杜仲	kaempferol-3-O-α-L-rhamnosyl-(1->6)-β-D-glucoside	25039180
Eucommiae Cortex	Eucommia Bark	두충	杜仲	5,8,4'-trihydroxy-6,7,3'-trimethoxyflavone	29685335
Eucommiae Cortex	Eucommia Bark	두충	杜仲	5,4'-dihydroxy-6,7,8,3'-tetramethoxyflavone	29205854
Eucommiae Cortex	Eucommia Bark	두충	杜仲	medioresinol di-O-glucopyranoside	29685335
Eucommiae Cortex	Eucommia Bark	두충	杜仲	medioresinol di-O-β-D-glucopyranoside	25335288
Eucommiae Cortex	Eucommia Bark	두충	杜仲	medioresinol di-glucopyranoside	31176267
Eucommiae Cortex	Eucommia Bark	두충	杜仲	quercetin-3-O-β-D-xylosyl-(1->2)-β-D-galactoside	25039180
Eucommiae Cortex	Eucommia Bark	두충	杜仲	aucubin	17988817
Eucommiae Cortex	Eucommia Bark	두충	杜仲	aucubin	19735174
Eucommiae Cortex	Eucommia Bark	두충	杜仲	aucubin	21194186
Eucommiae Cortex	Eucommia Bark	두충	杜仲	aucubin	25335288
Eucommiae Cortex	Eucommia Bark	두충	杜仲	aucubin	25910535
Eucommiae Cortex	Eucommia Bark	두충	杜仲	aucubin	25994206
Eucommiae Cortex	Eucommia Bark	두충	杜仲	aucubin	27232980
Eucommiae Cortex	Eucommia Bark	두충	杜仲	aucubin	29205854
Eucommiae Cortex	Eucommia Bark	두충	杜仲	aucubin	29533983
Eucommiae Cortex	Eucommia Bark	두충	杜仲	aucubin	30061494
Eucommiae Cortex	Eucommia Bark	두충	杜仲	vanillic acid	29685335
Eucommiae Cortex	Eucommia Bark	두충	杜仲	1-deoxyeucommiol	26767291
Eucommiae Cortex	Eucommia Bark	두충	杜仲	1-deoxyeucommiol	29685335
Eucommiae Cortex	Eucommia Bark	두충	杜仲	syringaresinol di-O-glucopyranoside	29685335
Eucommiae Cortex	Eucommia Bark	두충	杜仲	syringaresinol di-O-glucose	21907523
Eucommiae Cortex	Eucommia Bark	두충	杜仲	syringaresinol di-O-glucose	23404133
Eucommiae Cortex	Eucommia Bark	두충	杜仲	syringaresinol di-O-glucose	25335288
Eucommiae Cortex	Eucommia Bark	두충	杜仲	syringaresinol diglucoside	22181069
Eucommiae Cortex	Eucommia Bark	두충	杜仲	pinoresinol	26767291
Eucommiae Cortex	Eucommia Bark	두충	杜仲	pinoresinol	29685335
Eucommiae Cortex	Eucommia Bark	두충	杜仲	pinoresinol	31176267
Eucommiae Cortex	Eucommia Bark	두충	杜仲	betulin	25335288
Eucommiae Cortex	Eucommia Bark	두충	杜仲	betulin	25994206
Eucommiae Cortex	Eucommia Bark	두충	杜仲	betulinic acid	25994206
Eucommiae Cortex	Eucommia Bark	두충	杜仲	betulinic acid	26767291
Eucommiae Cortex	Eucommia Bark	두충	杜仲	ursolic acid	21194186
Eucommiae Cortex	Eucommia Bark	두충	杜仲	3-p-coumaroylquinic acid	29685335
Eucommiae Cortex	Eucommia Bark	두충	杜仲	3-p-coumaroylquinic acid	31176267
Eucommiae Cortex	Eucommia Bark	두충	杜仲	ethyl β-glucopyranoside	25335288
Eucommiae Cortex	Eucommia Bark	두충	杜仲	(+)-pinoresinol di-O-β-D-glucopyranoside	25990756
Eucommiae Cortex	Eucommia Bark	두충	杜仲	medioresinol	29685335
Eucommiae Cortex	Eucommia Bark	두충	杜仲	medioresinol	31176267
Eucommiae Cortex	Eucommia Bark	두충	杜仲	(+)-cycloolivil	25039180
Eucommiae Cortex	Eucommia Bark	두충	杜仲	cyclo-olivil	29685335
Eucommiae Cortex	Eucommia Bark	두충	杜仲	cycloolivil	30207658
Eucommiae Cortex	Eucommia Bark	두충	杜仲	methyl 1,4a,5,7a-tetrahydro-7-(hydroxymethyl)-1-[(3-O-methyl-glucopyranosyl) oxy]-cyclopenta[c]pyran-4-carboxylic acid	31176267
Eucommiae Cortex	Eucommia Bark	두충	杜仲	methyl 1-glucopyranosyloxy-6-({[2-(glucopyranosyloxy)-4-(2-oxoethyl)-3-vinyl-3,4-dihydro-2H-pyran-5-yl]carbonyl}oxy)-7-methyl-1,4a,5,6,7,7a-hexahydrocyclo penta[c]pyran-4-carboxylate	31176267
Eucommiae Cortex	Eucommia Bark	두충	杜仲	eucommioside II	29685335
Eucommiae Cortex	Eucommia Bark	두충	杜仲	eucommioside II	31176267
Eucommiae Cortex	Eucommia Bark	두충	杜仲	eucommioside I	29685335
Eucommiae Cortex	Eucommia Bark	두충	杜仲	eucommioside I	31176267
Eucommiae Cortex	Eucommia Bark	두충	杜仲	eucommidiol	26767291
Eucommiae Cortex	Eucommia Bark	두충	杜仲	eucommidiol	29685335
Eucommiae Cortex	Eucommia Bark	두충	杜仲	eucommidiol	31176267
Eucommiae Cortex	Eucommia Bark	두충	杜仲	erythro-guaiacyl-glycerol-β-coniferyl aldehyde ether	30207658
Eucommiae Cortex	Eucommia Bark	두충	杜仲	erythro-guaiacylglycerol-β-conifery aldehyde ether	29685335
Eucommiae Cortex	Eucommia Bark	두충	杜仲	erythro-dihydroxydehydrodiconiferyl alcohol	29685335
Eucommiae Cortex	Eucommia Bark	두충	杜仲	7-({[(2E)-3-(3,4-dimethoxyphenyl)-2-propenoyl] oxy} methyl)-1-(glucopyranosyloxy)-1,4a,5,7a-tetrahydrocyclopenta[c]pyran-4-carboxylic acid	31176267
Eucommiae Cortex	Eucommia Bark	두충	杜仲	5,6,7,8-tetrahydro-7-hydroxy-3,3-dimethyl-1H-cyclopenta[1,3]dioxepin-6-ethanol	29685335
Eucommiae Cortex	Eucommia Bark	두충	杜仲	5-(acetyloxy)-2,3-dimethyl-2-cyclopentene-1-ethanol	29685335
Eucommiae Cortex	Eucommia Bark	두충	杜仲	5-(acetyloxy)-2,3-dimethyl-2-cyclopentene-1-ethanol	31176267
Eucommiae Cortex	Eucommia Bark	두충	杜仲	4,8,9,10-tetrahydroxy-3,6,7-trimethoxy-2-anthryl-glucopyranoside	29685335
Eucommiae Cortex	Eucommia Bark	두충	杜仲	4,8,9,10-tetrahydroxy-3,6,7-trimethoxy-2-anthryl-glucopyranoside	31176267
Eucommiae Cortex	Eucommia Bark	두충	杜仲	4-{[6-O-(4-hydroxy-3,5-dimethoxybenzoyl)-glucopyranosyl] oxy}-3-methoxybenzoic acid	31176267
Eucommiae Cortex	Eucommia Bark	두충	杜仲	4-{[6-O-(4-hydroxy-3,5-dimethoxybenzoyl)-glucopyranosyl]oxy}-3-methoxybenzoic acid	29685335
Eucommiae Cortex	Eucommia Bark	두충	杜仲	4-[3-(glucopyranosyloxy)-2-hydroxyphenyl]-3-methyl-4-oxobutanoic acid	31176267
Eucommiae Cortex	Eucommia Bark	두충	杜仲	4-[3-glucopyranosyloxy-2-hydroxyphenyl]-3-methyl-4-oxobutanoic acid	29685335
Eucommiae Cortex	Eucommia Bark	두충	杜仲	4-[(4-O-glucopyranosyl-glucopyranosyl)oxy]-3,5-dihydroxy-benzoic acid	29685335
Eucommiae Cortex	Eucommia Bark	두충	杜仲	4-[(4-glucopyranosyl-glucopyranosyl) oxy]-3,5-dihydroxy-benzoic acid	31176267
Eucommiae Cortex	Eucommia Bark	두충	杜仲	4-[2-(xylopyranosyloxy)ethyl]phenyl-xylopyranoside	29685335
Eucommiae Cortex	Eucommia Bark	두충	杜仲	2-(2-hydroxyethyl)-3,4-dimethyl-3-cyclopenten-1-yl-glucopyranoside	29685335
Eucommiae Cortex	Eucommia Bark	두충	杜仲	2-(2-hydroxyethyl)-3,4-dimethyl-3-cyclopenten-1-yl-glucopyranoside	31176267
Eucommiae Cortex	Eucommia Bark	두충	杜仲	3-[(4-O-glucopyranosyl-glucopyranosyl)oxy]-4,5-dihydroxy-benzoic acid	29685335
Eucommiae Cortex	Eucommia Bark	두충	杜仲	3-[(4-O-glucopyranosyl-glucopyranosyl)oxy]-4,5-dihydroxy-benzoic acid	31176267
Eucommiae Cortex	Eucommia Bark	두충	杜仲	2-glucopyranosyloxy-5-hydroxyphenyl acetic acid	29685335
Eucommiae Cortex	Eucommia Bark	두충	杜仲	2-[3-(1-benzofuran-5-yl)propanoyl]-3-hydroxy-5-isopropylphenyl-glucopyranoside	29685335
Eucommiae Cortex	Eucommia Bark	두충	杜仲	2-(5-hydroxy-2,3-dimethyl-2-cyclopenten-1-yl) ethyl-glucopyranoside	29685335
Eucommiae Cortex	Eucommia Bark	두충	杜仲	2-(5-hydroxy-2,3-dimethyl-2-cyclopenten-1-yl) ethyl-glucopyranoside	31176267
Eucommiae Cortex	Eucommia Bark	두충	杜仲	3-hydroxy-4-methoxycinnamaladehyde	30207658
Eucommiae Cortex	Eucommia Bark	두충	杜仲	isochlorogenic acid A	29205854
Eucommiae Cortex	Eucommia Bark	두충	杜仲	isochlorogenic acid A	29533983
Eucommiae Cortex	Eucommia Bark	두충	杜仲	isochlorogenic acid A	29685335
Eucommiae Cortex	Eucommia Bark	두충	杜仲	isochlorogenic acid A	31176267
Eucommiae Cortex	Eucommia Bark	두충	杜仲	1-hydroxypinoresinol	29685335
Eucommiae Cortex	Eucommia Bark	두충	杜仲	olivil	29685335
Eucommiae Cortex	Eucommia Bark	두충	杜仲	olivil	31176267
Eucommiae Cortex	Eucommia Bark	두충	杜仲	syringin	25335288
Eucommiae Cortex	Eucommia Bark	두충	杜仲	syringin	29205854
Eucommiae Cortex	Eucommia Bark	두충	杜仲	syringin	29533983
Eucommiae Cortex	Eucommia Bark	두충	杜仲	vanillic acid-β-glucoside	25335288
Eucommiae Cortex	Eucommia Bark	두충	杜仲	liriodendrin	26216707
Eucommiae Cortex	Eucommia Bark	두충	杜仲	liriodendrin	31176267
Eucommiae Cortex	Eucommia Bark	두충	杜仲	1-acetate-3-hexen-1-ol	29685335
Eucommiae Cortex	Eucommia Bark	두충	杜仲	guaiacylglycerol	29685335
Eucommiae Cortex	Eucommia Bark	두충	杜仲	astragalin	30033426
Eucommiae Cortex	Eucommia Bark	두충	杜仲	geniposidic acid	16350801
Eucommiae Cortex	Eucommia Bark	두충	杜仲	geniposidic acid	21194186
Eucommiae Cortex	Eucommia Bark	두충	杜仲	geniposidic acid	21907523
Eucommiae Cortex	Eucommia Bark	두충	杜仲	geniposidic acid	22181069
Eucommiae Cortex	Eucommia Bark	두충	杜仲	geniposidic acid	24914900
Eucommiae Cortex	Eucommia Bark	두충	杜仲	geniposidic acid	25335288
Eucommiae Cortex	Eucommia Bark	두충	杜仲	geniposidic acid	25910535
Eucommiae Cortex	Eucommia Bark	두충	杜仲	geniposidic acid	25990756
Eucommiae Cortex	Eucommia Bark	두충	杜仲	geniposidic acid	25994206
Eucommiae Cortex	Eucommia Bark	두충	杜仲	geniposidic acid	26216707
Eucommiae Cortex	Eucommia Bark	두충	杜仲	geniposidic acid	26323146
Eucommiae Cortex	Eucommia Bark	두충	杜仲	geniposidic acid	27232980
Eucommiae Cortex	Eucommia Bark	두충	杜仲	geniposidic acid	29205854
Eucommiae Cortex	Eucommia Bark	두충	杜仲	geniposidic acid	29533983
Eucommiae Cortex	Eucommia Bark	두충	杜仲	geniposidic acid	29685335
Eucommiae Cortex	Eucommia Bark	두충	杜仲	geniposidic acid	30061494
Eucommiae Cortex	Eucommia Bark	두충	杜仲	geniposidic acid	30235498
Eucommiae Cortex	Eucommia Bark	두충	杜仲	geniposidic acid	31176267
Eucommiae Cortex	Eucommia Bark	두충	杜仲	5-O-feruloylquinic acid	29685335
Eucommiae Cortex	Eucommia Bark	두충	杜仲	5-O-feruloylquinic acid	31176267
Eucommiae Cortex	Eucommia Bark	두충	杜仲	syringaresinol 4'-O-glucopyranoside	29685335
Eucommiae Cortex	Eucommia Bark	두충	杜仲	syringaresinol 4-O-β-D-glucopyranoside	31176267
Eucommiae Cortex	Eucommia Bark	두충	杜仲	asperulosidic acid	29685335
Eucommiae Cortex	Eucommia Bark	두충	杜仲	asperulosidic acid	31176267
Eucommiae Cortex	Eucommia Bark	두충	杜仲	ethyl 3-phenylacrylate	29685335
Eucommiae Cortex	Eucommia Bark	두충	杜仲	ethyl 3-phenylacrylate	31176267
Eucommiae Cortex	Eucommia Bark	두충	杜仲	methyl 3-phenylacrylate	29685335
Eucommiae Cortex	Eucommia Bark	두충	杜仲	3-hydroxybenzoic acid	29685335
Eucommiae Cortex	Eucommia Bark	두충	杜仲	3-hydroxybenzoic acid	31176267
Eucommiae Cortex	Eucommia Bark	두충	杜仲	sucrose	25335288
Eucommiae Cortex	Eucommia Bark	두충	杜仲	cryptochlorogenic acid	29205854
Eucommiae Cortex	Eucommia Bark	두충	杜仲	cryptochlorogenic acid	29533983
Eucommiae Cortex	Eucommia Bark	두충	杜仲	hyperin	30033426
Eucommiae Cortex	Eucommia Bark	두충	杜仲	quercetin-3-O-β-D-glucoside	25039180
Eucommiae Cortex	Eucommia Bark	두충	杜仲	24-methylenecycloartenone	26767291
Eucommiae Cortex	Eucommia Bark	두충	杜仲	(2S,3S)-taxifolin 3-O-β-D-glucoside	25039180
Eucommiae Cortex	Eucommia Bark	두충	杜仲	isocitric acid	29685335
Eucommiae Cortex	Eucommia Bark	두충	杜仲	isocitric acid	31176267
Eucommiae Cortex	Eucommia Bark	두충	杜仲	(+)-pinoresinol-4,4'-di-O-β-D-glucopyranoside	11326985
Eucommiae Cortex	Eucommia Bark	두충	杜仲	(+)-pinoresinol-4,4'-di-O-β-D-glucopyranoside	20533340
Eucommiae Cortex	Eucommia Bark	두충	杜仲	(+)-pinoresinol-4,4'-di-O-β-D-glucopyranoside	22134102
Eucommiae Cortex	Eucommia Bark	두충	杜仲	(+)-pinoresinol-4,4'-di-O-β-D-glucopyranoside	22181069
Eucommiae Cortex	Eucommia Bark	두충	杜仲	(+)-pinoresinol-4,4'-di-O-β-D-glucopyranoside	23404133
Eucommiae Cortex	Eucommia Bark	두충	杜仲	(+)-medioresinol-4,4'-di-O-β-D-glucopyranoside	23404133
Eucommiae Cortex	Eucommia Bark	두충	杜仲	sitosterol	21194186
Eucommiae Cortex	Eucommia Bark	두충	杜仲	β-sitosterol	26767291
Eucommiae Cortex	Eucommia Bark	두충	杜仲	stearic acid	17261169
Eucommiae Cortex	Eucommia Bark	두충	杜仲	linoleic acid	17261169
Eucommiae Cortex	Eucommia Bark	두충	杜仲	palmitic acid	17261169
Eucommiae Cortex	Eucommia Bark	두충	杜仲	chlorogenic acid	20127271
Eucommiae Cortex	Eucommia Bark	두충	杜仲	chlorogenic acid	21194186
Eucommiae Cortex	Eucommia Bark	두충	杜仲	chlorogenic acid	21907523
Eucommiae Cortex	Eucommia Bark	두충	杜仲	chlorogenic acid	22181069
Eucommiae Cortex	Eucommia Bark	두충	杜仲	chlorogenic acid	25850266
Eucommiae Cortex	Eucommia Bark	두충	杜仲	chlorogenic acid	25910535
Eucommiae Cortex	Eucommia Bark	두충	杜仲	chlorogenic acid	25990756
Eucommiae Cortex	Eucommia Bark	두충	杜仲	chlorogenic acid	26323146
Eucommiae Cortex	Eucommia Bark	두충	杜仲	chlorogenic acid	26927040
Eucommiae Cortex	Eucommia Bark	두충	杜仲	chlorogenic acid	27232980
Eucommiae Cortex	Eucommia Bark	두충	杜仲	chlorogenic acid	29205854
Eucommiae Cortex	Eucommia Bark	두충	杜仲	chlorogenic acid	29533983
Eucommiae Cortex	Eucommia Bark	두충	杜仲	chlorogenic acid	29685335
Eucommiae Cortex	Eucommia Bark	두충	杜仲	chlorogenic acid	30033426
Eucommiae Cortex	Eucommia Bark	두충	杜仲	chlorogenic acid	30061494
Eucommiae Cortex	Eucommia Bark	두충	杜仲	chlorogenic acid	31176267
Eucommiae Cortex	Eucommia Bark	두충	杜仲	3,4-dihydroxy benzoic acid	29685335
Eucommiae Cortex	Eucommia Bark	두충	杜仲	protocatechuic acid	10956129
Eucommiae Cortex	Eucommia Bark	두충	杜仲	protocatechuic acid	25990756
Eucommiae Cortex	Eucommia Bark	두충	杜仲	protocatechuic acid	29205854
Eucommiae Cortex	Eucommia Bark	두충	杜仲	protocatechuic acid	29533983
Eucommiae Cortex	Eucommia Bark	두충	杜仲	kaempferol	21194186
Eucommiae Cortex	Eucommia Bark	두충	杜仲	rutin	30033426
Eucommiae Cortex	Eucommia Bark	두충	杜仲	quercetin	21194186
Eucommiae Cortex	Eucommia Bark	두충	杜仲	quercetin	25039180
Eucommiae Cortex	Eucommia Bark	두충	杜仲	quercetin	25850266
Eucommiae Cortex	Eucommia Bark	두충	杜仲	gallic acid	29685335
Eucommiae Cortex	Eucommia Bark	두충	杜仲	caffeic acid	29205854
Eucommiae Cortex	Eucommia Bark	두충	杜仲	caffeic acid	29533983
Eucommiae Cortex	Eucommia Bark	두충	杜仲	caffeic acid	29685335
Eucommiae Cortex	Eucommia Bark	두충	杜仲	4-hydroxy cinnamic acid	25039180
Eucommiae Cortex	Eucommia Bark	두충	杜仲	p-coumaric acid	29685335
Eucommiae Cortex	Eucommia Bark	두충	杜仲	(7R,8S,8'R)-4,9,4',8'-tetrahydroxy-3,3'-dimethyoxyl-7,9'-monoepoxy lignan	30207658
Eucommiae Cortex	Eucommia Bark	두충	杜仲	3-[4-(2-[4-glucopyranosyloxy-3-methoxyphenyl)-2-hydroxy-1-(hydroxymethyl)ethoxy]-3,5-dimethoxyphenyl]-2-propen-1-yl-glucopyranoside	29685335
Eucommiae Cortex	Eucommia Bark	두충	杜仲	4-3-(hydroxymethyl)-5-(3-hydroxypropyl)-7-methoxy-2,3-dihydro-1-benzofuran-2-yl]-2-methoxyphenol	29685335
Eucommiae Cortex	Eucommia Bark	두충	杜仲	4-glucopyranosyloxy-3-benzoic acid	29685335
Eucommiae Cortex	Eucommia Bark	두충	杜仲	6-(4-formyl-2,6-dimethoxyphenoxy)-3,4,5-trihydroxytetrahydro-2H-pyran-2-yl)methyl hydrogen sulfate	29685335
Eucommiae Cortex	Eucommia Bark	두충	杜仲	6-(4-formyl-2-hydroxy-6-methoxyphenoxy)-3,4,5-trihydroxytetrahydro-2H-pyran-2-yl)methyl hydrogen sulfate	29685335
Eucommiae Cortex	Eucommia Bark	두충	杜仲	7-[(O-6-deoxy-talopyranosyl-(1->6)-O-[glucopyranosyl-(1->4)]-glucopyranosyl)oxy]-2,3-4H-1-benzopyran-4-one	29685335
Eucommiae Cortex	Eucommia Bark	두충	杜仲	L-hydroxypinoresinol 4''-di-O-glucopyranoside	29685335
Eucommiae Cortex	Eucommia Bark	두충	杜仲	L-hydroxypinoresinol 4'-di-O-glucopyranoside	29685335
Eucommiae Cortex	Eucommia Bark	두충	杜仲	L-hydroxypinoresinol di-O-glucopyranoside	29685335
Eucommiae Cortex	Eucommia Bark	두충	杜仲	glycerol-medioresinol ether 4'''-glucopyranoside	29685335
Eucommiae Cortex	Eucommia Bark	두충	杜仲	glycerol-medioresinol ether 4'''-glucopyranoside	31176267
Eucommiae Cortex	Eucommia Bark	두충	杜仲	glycerol-medioresinol ether 4''-glucopyranoside	29685335
Eucommiae Cortex	Eucommia Bark	두충	杜仲	glycerol-medioresinol ether 4''-glucopyranoside	31176267
Eucommiae Cortex	Eucommia Bark	두충	杜仲	glycerol-syringaresinol ether 4'''-glucopyranoside	29685335
Eucommiae Cortex	Eucommia Bark	두충	杜仲	glycerol-syringaresinol ether 4'''-glucopyranoside	31176267
Eucommiae Cortex	Eucommia Bark	두충	杜仲	glycerol-syringaresinol ether 4''-glucopyranoside	29685335
Eucommiae Cortex	Eucommia Bark	두충	杜仲	glycerol-syringaresinol ether 4''-glucopyranoside	31176267
Eucommiae Cortex	Eucommia Bark	두충	杜仲	glycerol-syringaresinol ether di-glucopyranoside	29685335
Eucommiae Cortex	Eucommia Bark	두충	杜仲	kaobraside	29685335
Eucommiae Cortex	Eucommia Bark	두충	杜仲	medioresinol vanillic acid ether diglucopyranoside	29685335
Eucommiae Cortex	Eucommia Bark	두충	杜仲	medioresinol vanillic acid ether diglucopyranoside	31176267
Eucommiae Cortex	Eucommia Bark	두충	杜仲	medioresinol vanillic acid ether glucopyranoside	29685335
Eucommiae Cortex	Eucommia Bark	두충	杜仲	naringin DHC 4-O-β-D-glucopyranoside	29685335
Eucommiae Cortex	Eucommia Bark	두충	杜仲	pinoresinol vanillic acid ether diglucopyranoside	29685335
Eucommiae Cortex	Eucommia Bark	두충	杜仲	pinoresinol vanillic acid ether diglucopyranoside	31176267
Eucommiae Cortex	Eucommia Bark	두충	杜仲	pinoresinol vanillic acid ether glucopyranoside	29685335
Eucommiae Cortex	Eucommia Bark	두충	杜仲	syringaresinol vanillic acid ether diglucopyranoside	29685335
Eucommiae Cortex	Eucommia Bark	두충	杜仲	syringaresinol vanillic acid ether diglucopyranoside	31176267
Eucommiae Cortex	Eucommia Bark	두충	杜仲	syringaresinol vanillic acid ether glucopyranoside	29685335
Eucommiae Cortex	Eucommia Bark	두충	杜仲	syringyglycerol-β-syringaresinol ether 4'',4'''-di-glucopyranoside	31176267
Eucommiae Cortex	Eucommia Bark	두충	杜仲	syringyglycerol-β-syringaresinol ether 4''-glucopyranoside	31176267
Eucommiae Cortex	Eucommia Bark	두충	杜仲	syringyglycerol-β-syringaresinol ether di-O-glucopyranoside	29685335
Eucommiae Cortex	Eucommia Bark	두충	杜仲	trans-1,4-polyisoprene	18499051
Eucommiae Cortex	Eucommia Bark	두충	杜仲	trans-1,4-polyisoprene	26435186

## Sheet: 2
supplementary 2. compounds and their related genes of Osteo-F
LATIN	Compound	PubChem ID	Chemical-Gene Co-Occurrences in Literature
Schisandrae Fructus	R-(-)-3,7-dimethyl-1,6-octadiene	12597252	RAB41	COQ6	RAB3A	DMGDH	GGPS1	GPHN	FMO6P	RAB26	CTSF	PTPRN2	RND2	ALG10B	FMO5	RAB6C	CPNE5	RPS16	MVD	ABCB5	SORD	CTSO	CDK5RAP1	ABCB4	AFG3L2	YIPF6	YME1L1	TBC1D17	MYO5B	ETFDH	TRAFD1	TBC1D15	CCBL2	MCCC2	MED7	CPNE8	PGP	NAP1L4	FDPS	CDK2	YIPF5	RAB6B	DDO	PCCA	TBC1D25	CTSW	ABCG1	DAO	ACMSD
Schisandrae Fructus	benzoylgomisin H	15556508
Schisandrae Fructus	benzoylgomisin H	18849034
Schisandrae Fructus	benzoylgomisin H	19222029
Schisandrae Fructus	benzoylgomisin H	19259942
Schisandrae Fructus	benzoylgomisin H	22200318
Schisandrae Fructus	benzoylgomisin H	23880331
Schisandrae Fructus	benzoylgomisin H	23993568
Schisandrae Fructus	benzoylgomisin H	29383841
Schisandrae Fructus	benzoylgomisin H	30666780
Schisandrae Fructus	benzoylgomisin H	30934777
Schisandrae Fructus	trans-1,2-bis-(1-methylethenyl)-cyclobutane	12597252
Schisandrae Fructus	α-neoclovene	12597252	EDDM3B	STMN4	RBL2	WFDC2	NPC2	GPR64	GPR126	KCNA4	EDDM3A
Schisandrae Fructus	citric acid	18849034	ABCF2	IGFBP3	DNAJC10	RGS16	SH2D1A	ASPN	RDH10	MEMO1	ATP7A	ENOSF1	RRM2B	LYPLA2	GRPEL2	MTERF1	CTBP1	CLEC1A	TATDN1	LEPR	DUSP4	GOT2	BDH2	PRDX2	ENO4	MOCS3	GDF3	DIP2A	SF3A3	FAM173A	TF	GRPEL1	GFM2	SERPINA5	FDX1	PPEF2	SEMA4C	PCK1	IFFO2	RBM39	RIMKLB	EFTUD1	KLRB1	KRT74	SDHC	GALM	ACVR1	RPIA	SLC13A1
Schisandrae Fructus	citric acid	21894347	ABCF2	IGFBP3	DNAJC10	RGS16	SH2D1A	ASPN	RDH10	MEMO1	ATP7A	ENOSF1	RRM2B	LYPLA2	GRPEL2	MTERF1	CTBP1	CLEC1A	TATDN1	LEPR	DUSP4	GOT2	BDH2	PRDX2	ENO4	MOCS3	GDF3	DIP2A	SF3A3	FAM173A	TF	GRPEL1	GFM2	SERPINA5	FDX1	PPEF2	SEMA4C	PCK1	IFFO2	RBM39	RIMKLB	EFTUD1	KLRB1	KRT74	SDHC	GALM	ACVR1	RPIA	SLC13A1
Schisandrae Fructus	citric acid	22393736	ABCF2	IGFBP3	DNAJC10	RGS16	SH2D1A	ASPN	RDH10	MEMO1	ATP7A	ENOSF1	RRM2B	LYPLA2	GRPEL2	MTERF1	CTBP1	CLEC1A	TATDN1	LEPR	DUSP4	GOT2	BDH2	PRDX2	ENO4	MOCS3	GDF3	DIP2A	SF3A3	FAM173A	TF	GRPEL1	GFM2	SERPINA5	FDX1	PPEF2	SEMA4C	PCK1	IFFO2	RBM39	RIMKLB	EFTUD1	KLRB1	KRT74	SDHC	GALM	ACVR1	RPIA	SLC13A1
Schisandrae Fructus	citric acid	29053630	ABCF2	IGFBP3	DNAJC10	RGS16	SH2D1A	ASPN	RDH10	MEMO1	ATP7A	ENOSF1	RRM2B	LYPLA2	GRPEL2	MTERF1	CTBP1	CLEC1A	TATDN1	LEPR	DUSP4	GOT2	BDH2	PRDX2	ENO4	MOCS3	GDF3	DIP2A	SF3A3	FAM173A	TF	GRPEL1	GFM2	SERPINA5	FDX1	PPEF2	SEMA4C	PCK1	IFFO2	RBM39	RIMKLB	EFTUD1	KLRB1	KRT74	SDHC	GALM	ACVR1	RPIA	SLC13A1
Schisandrae Fructus	citric acid	29218469	ABCF2	IGFBP3	DNAJC10	RGS16	SH2D1A	ASPN	RDH10	MEMO1	ATP7A	ENOSF1	RRM2B	LYPLA2	GRPEL2	MTERF1	CTBP1	CLEC1A	TATDN1	LEPR	DUSP4	GOT2	BDH2	PRDX2	ENO4	MOCS3	GDF3	DIP2A	SF3A3	FAM173A	TF	GRPEL1	GFM2	SERPINA5	FDX1	PPEF2	SEMA4C	PCK1	IFFO2	RBM39	RIMKLB	EFTUD1	KLRB1	KRT74	SDHC	GALM	ACVR1	RPIA	SLC13A1
Schisandrae Fructus	citric acid	30666780	ABCF2	IGFBP3	DNAJC10	RGS16	SH2D1A	ASPN	RDH10	MEMO1	ATP7A	ENOSF1	RRM2B	LYPLA2	GRPEL2	MTERF1	CTBP1	CLEC1A	TATDN1	LEPR	DUSP4	GOT2	BDH2	PRDX2	ENO4	MOCS3	GDF3	DIP2A	SF3A3	FAM173A	TF	GRPEL1	GFM2	SERPINA5	FDX1	PPEF2	SEMA4C	PCK1	IFFO2	RBM39	RIMKLB	EFTUD1	KLRB1	KRT74	SDHC	GALM	ACVR1	RPIA	SLC13A1
Schisandrae Fructus	benzoic acid	21682319	ETHE1	GLIPR1	RGS16	CES1	SIRT6	MT2A	ENOSF1	CRISPLD2	PRDX2	ESR2	FAM173A	IL1A	R3HDML	CES5A	SIRT3	KRT74	CRISP1	GDA	COMTD1	TXNRD1	GSTT2B	WDR5	HADHA	EPHX2	ABHD5	WDR16	MTG1	PRB2	ACSM2B	NOS3	CYP4F2	RGS8	TYR	MBLAC2	RAB7A	NLE1	AKR1C1	GNE	CYB5B	PI16	AXIN2	AKR1B1	GCG	APEX2	HAGHL	RGS14	PMM1
Schisandrae Fructus	benzoylgomisin U	30666780
Schisandrae Fructus	benzoyl isogomisin O	18849034
Schisandrae Fructus	benzoyl isogomisin O	23993568
Schisandrae Fructus	benzoyl isogomisin O	29053630
Schisandrae Fructus	benzoylisogomisin O	15556508
Schisandrae Fructus	benzoylisogomisin O	23880331
Schisandrae Fructus	benzoylisogomisin O	29383841
Schisandrae Fructus	benzoylisogomisin O	30666780
Schisandrae Fructus	angeloylgomisin O	15556508
Schisandrae Fructus	angeloylgomisin O	18849034
Schisandrae Fructus	angeloylgomisin O	19222029
Schisandrae Fructus	angeloylgomisin O	23880331
Schisandrae Fructus	angeloylgomisin O	29383841
Schisandrae Fructus	angeloylgomisin O	30610837
Schisandrae Fructus	β-tocopherol	18773416	TTPA	ENSG00000267168	COQ2	PRMT7	KIAA1456	AQP4	RRS1	NDUFAF5	METTL21C	FAM173A	WBSCR27	SRR	WBSCR22
Schisandrae Fructus	schisantherin E	18442518	COX5A
Schisandrae Fructus	schisantherin E	21894347	COX5A
Schisandrae Fructus	α-himachalene	18773416
Schisandrae Fructus	6-O-benzoylgomisin O	18849034
Schisandrae Fructus	benzoyl gomisin O	29053630
Schisandrae Fructus	benzoylgomisin O	15556508
Schisandrae Fructus	benzoylgomisin O	23880331
Schisandrae Fructus	benzoylgomisin O	23993568
Schisandrae Fructus	benzoylgomisin O	30666780
Schisandrae Fructus	(-)-gomisin J	20458670	MT4	SI	IRS2
Schisandrae Fructus	gomisin J	15556508	MT4	SI	IRS2
Schisandrae Fructus	gomisin J	17613177	MT4	SI	IRS2
Schisandrae Fructus	gomisin J	18849034	MT4	SI	IRS2
Schisandrae Fructus	gomisin J	19222029	MT4	SI	IRS2
Schisandrae Fructus	gomisin J	21894347	MT4	SI	IRS2
Schisandrae Fructus	gomisin J	22200318	MT4	SI	IRS2
Schisandrae Fructus	gomisin J	22814992	MT4	SI	IRS2
Schisandrae Fructus	gomisin J	23772112	MT4	SI	IRS2
Schisandrae Fructus	gomisin J	23880331	MT4	SI	IRS2
Schisandrae Fructus	gomisin J	23993568	MT4	SI	IRS2
Schisandrae Fructus	gomisin J	24783510	MT4	SI	IRS2
Schisandrae Fructus	gomisin J	25113775	MT4	SI	IRS2
Schisandrae Fructus	gomisin J	25423829	MT4	SI	IRS2
Schisandrae Fructus	gomisin J	29053630	MT4	SI	IRS2
Schisandrae Fructus	gomisin J	29383841	MT4	SI	IRS2
Schisandrae Fructus	gomisin J	29933678	MT4	SI	IRS2
Schisandrae Fructus	gomisin J	30610837	MT4	SI	IRS2
Schisandrae Fructus	gomisin J	30666780	MT4	SI	IRS2
Schisandrae Fructus	gomisin J	30987393	MT4	SI	IRS2
Schisandrae Fructus	gomisin J	31625256	MT4	SI	IRS2
Schisandrae Fructus	α-calacorene	22018714	NDUFB9	MIS18A
Schisandrae Fructus	α-calacorene	23442721	NDUFB9	MIS18A
Schisandrae Fructus	schisantherin	17313143	PPIC	CYP3A4	PPIB	NDST1
Schisandrae Fructus	schisantherin	19359796	PPIC	CYP3A4	PPIB	NDST1
Schisandrae Fructus	schisantherin	29933678	PPIC	CYP3A4	PPIB	NDST1
Schisandrae Fructus	schisantherin	30821573	PPIC	CYP3A4	PPIB	NDST1
Schisandrae Fructus	schisantherin	30987393	PPIC	CYP3A4	PPIB	NDST1
Schisandrae Fructus	(+)-α-longipinene	23442721	NUS1	IPP	ALOXE3	HMGCS1	FDPS	HMGCS2	ALOX12B	TPSD1	ALOX15B	ALOX12	ALOX5	LONP2
Schisandrae Fructus	longipinene	12597252	NUS1	IPP	ALOXE3	HMGCS1	FDPS	HMGCS2	ALOX12B	TPSD1	ALOX15B	ALOX12	ALOX5	LONP2
Schisandrae Fructus	longipinene	18773416	NUS1	IPP	ALOXE3	HMGCS1	FDPS	HMGCS2	ALOX12B	TPSD1	ALOX15B	ALOX12	ALOX5	LONP2
Schisandrae Fructus	tricyclo[5.4.0.0(2,8)]undec-9-ene, 2,6,6,9-tetramethyl	22018714	NUS1	IPP	ALOXE3	HMGCS1	FDPS	HMGCS2	ALOX12B	TPSD1	ALOX15B	ALOX12	ALOX5	LONP2
Schisandrae Fructus	tricyclo[5.4.0.0(2,8)]undec-9-ene, 2,6,6,9-tetramethyl	23442721	NUS1	IPP	ALOXE3	HMGCS1	FDPS	HMGCS2	ALOX12B	TPSD1	ALOX15B	ALOX12	ALOX5	LONP2
Schisandrae Fructus	α-longipinene	21981283	NUS1	IPP	ALOXE3	HMGCS1	FDPS	HMGCS2	ALOX12B	TPSD1	ALOX15B	ALOX12	ALOX5	LONP2
Schisandrae Fructus	butanedioic acid, dimethyl ester	28816401	ECI1	NOS3	GPD1	INVS	GPD1L
Schisandrae Fructus	(+)-gomisin M2	18849034
Schisandrae Fructus	(+)-gomisin M2	23880331
Schisandrae Fructus	(+)-gomisin M2	29383841
Schisandrae Fructus	gomisin M2	15556508
Schisandrae Fructus	gomisin M2	19222029
Schisandrae Fructus	gomisin M2	23993568
Schisandrae Fructus	gomisin M2	30666780
Schisandrae Fructus	vitamin C	18849034	NFE2L1	HPX	TWIST1	IMPA2	MED28	GPX3	CA11	GOT2	LEPR	TRIM66	NDUFA11	HERPUD1	RBM43	TF	GFM2	TRIM4	CA8	FDX1	P4HA1	GAPDHS	MTRR	EFTUD1	PLOD3	SCNN1G	GALM	BCKDHA	GPX5	BCAT2	RSPO1	NDOR1	CALCR	PCSK2	TRIM51	NDUFS4	APEH	TYW1	ENSG00000255730	EIF5A2	SP1	NDUFV2	CP	NOS3	GJA3	EIF2B5	TYR	MET	NDUFS8
Schisandrae Fructus	9-hexadecenoic acid, methyl ester	28816401	SDR16C5	DHRS2	C2orf81	HSD17B14	HPGD	RDH13	RDH10	CBR3	DECR1	BDH2	DHRS7C	DECR2	CBR4	HSD17B11	FFAR4	HSDL2	DAK	GPD2	HSD17B13	PECR	HSD17B1	CBR1	DHRS1	HSD17B8	DHRSX	DHRS7B	DHRS4L2	RDH14	RDH11	DHRS4	DHRS13
Schisandrae Fructus	(E,Z)-2,6-nonadienal	12597252	CAPN11	CTSS	CAPN2	GEMIN5	ZNF92	RPL13A	CAST	UGT1A10	UGT1A7	UGT1A8	MRPL13
Schisandrae Fructus	methyl 4-fluoro-3-phenoxybenzoate	18773416
Schisandrae Fructus	schisandrene	18849034
Schisandrae Fructus	(+)-gomisin A	20458670	FBXO3	SLC13A5	GSTA2	CASP3	GSTA1	TAF9B	SLC13A2	GSTP1	CHPT1	RAX	CYP3A4	GSTA3	HPGDS
Schisandrae Fructus	gomisin A	1812283	FBXO3	SLC13A5	GSTA2	CASP3	GSTA1	TAF9B	SLC13A2	GSTP1	CHPT1	RAX	CYP3A4	GSTA3	HPGDS
Schisandrae Fructus	gomisin A	15556508	FBXO3	SLC13A5	GSTA2	CASP3	GSTA1	TAF9B	SLC13A2	GSTP1	CHPT1	RAX	CYP3A4	GSTA3	HPGDS
Schisandrae Fructus	gomisin A	16035362	FBXO3	SLC13A5	GSTA2	CASP3	GSTA1	TAF9B	SLC13A2	GSTP1	CHPT1	RAX	CYP3A4	GSTA3	HPGDS
Schisandrae Fructus	gomisin A	17252354	FBXO3	SLC13A5	GSTA2	CASP3	GSTA1	TAF9B	SLC13A2	GSTP1	CHPT1	RAX	CYP3A4	GSTA3	HPGDS
Schisandrae Fructus	gomisin A	17396597	FBXO3	SLC13A5	GSTA2	CASP3	GSTA1	TAF9B	SLC13A2	GSTP1	CHPT1	RAX	CYP3A4	GSTA3	HPGDS
Schisandrae Fructus	gomisin A	17490493	FBXO3	SLC13A5	GSTA2	CASP3	GSTA1	TAF9B	SLC13A2	GSTP1	CHPT1	RAX	CYP3A4	GSTA3	HPGDS
Schisandrae Fructus	gomisin A	18284817	FBXO3	SLC13A5	GSTA2	CASP3	GSTA1	TAF9B	SLC13A2	GSTP1	CHPT1	RAX	CYP3A4	GSTA3	HPGDS
Schisandrae Fructus	gomisin A	18773416	FBXO3	SLC13A5	GSTA2	CASP3	GSTA1	TAF9B	SLC13A2	GSTP1	CHPT1	RAX	CYP3A4	GSTA3	HPGDS
Schisandrae Fructus	gomisin A	18849034	FBXO3	SLC13A5	GSTA2	CASP3	GSTA1	TAF9B	SLC13A2	GSTP1	CHPT1	RAX	CYP3A4	GSTA3	HPGDS
Schisandrae Fructus	gomisin A	20082284	FBXO3	SLC13A5	GSTA2	CASP3	GSTA1	TAF9B	SLC13A2	GSTP1	CHPT1	RAX	CYP3A4	GSTA3	HPGDS
Schisandrae Fructus	gomisin A	20810329	FBXO3	SLC13A5	GSTA2	CASP3	GSTA1	TAF9B	SLC13A2	GSTP1	CHPT1	RAX	CYP3A4	GSTA3	HPGDS
Schisandrae Fructus	gomisin A	20945134	FBXO3	SLC13A5	GSTA2	CASP3	GSTA1	TAF9B	SLC13A2	GSTP1	CHPT1	RAX	CYP3A4	GSTA3	HPGDS
Schisandrae Fructus	gomisin A	20981871	FBXO3	SLC13A5	GSTA2	CASP3	GSTA1	TAF9B	SLC13A2	GSTP1	CHPT1	RAX	CYP3A4	GSTA3	HPGDS
Schisandrae Fructus	gomisin A	23828909	FBXO3	SLC13A5	GSTA2	CASP3	GSTA1	TAF9B	SLC13A2	GSTP1	CHPT1	RAX	CYP3A4	GSTA3	HPGDS
Schisandrae Fructus	gomisin A	23993568	FBXO3	SLC13A5	GSTA2	CASP3	GSTA1	TAF9B	SLC13A2	GSTP1	CHPT1	RAX	CYP3A4	GSTA3	HPGDS
Schisandrae Fructus	gomisin A	24151225	FBXO3	SLC13A5	GSTA2	CASP3	GSTA1	TAF9B	SLC13A2	GSTP1	CHPT1	RAX	CYP3A4	GSTA3	HPGDS
Schisandrae Fructus	schisandrol B	15556508	FBXO3	SLC13A5	GSTA2	CASP3	GSTA1	TAF9B	SLC13A2	GSTP1	CHPT1	RAX	CYP3A4	GSTA3	HPGDS
Schisandrae Fructus	schisandrol B	17613177	FBXO3	SLC13A5	GSTA2	CASP3	GSTA1	TAF9B	SLC13A2	GSTP1	CHPT1	RAX	CYP3A4	GSTA3	HPGDS
Schisandrae Fructus	schisandrol B	17629436	FBXO3	SLC13A5	GSTA2	CASP3	GSTA1	TAF9B	SLC13A2	GSTP1	CHPT1	RAX	CYP3A4	GSTA3	HPGDS
Schisandrae Fructus	schisandrol B	18442518	FBXO3	SLC13A5	GSTA2	CASP3	GSTA1	TAF9B	SLC13A2	GSTP1	CHPT1	RAX	CYP3A4	GSTA3	HPGDS
Schisandrae Fructus	schisandrol B	18849034	FBXO3	SLC13A5	GSTA2	CASP3	GSTA1	TAF9B	SLC13A2	GSTP1	CHPT1	RAX	CYP3A4	GSTA3	HPGDS
Schisandrae Fructus	schisandrol B	19222029	FBXO3	SLC13A5	GSTA2	CASP3	GSTA1	TAF9B	SLC13A2	GSTP1	CHPT1	RAX	CYP3A4	GSTA3	HPGDS
Schisandrae Fructus	schisandrol B	20862967	FBXO3	SLC13A5	GSTA2	CASP3	GSTA1	TAF9B	SLC13A2	GSTP1	CHPT1	RAX	CYP3A4	GSTA3	HPGDS
Schisandrae Fructus	schisandrol B	20872910	FBXO3	SLC13A5	GSTA2	CASP3	GSTA1	TAF9B	SLC13A2	GSTP1	CHPT1	RAX	CYP3A4	GSTA3	HPGDS
Schisandrae Fructus	schisandrol B	21764275	FBXO3	SLC13A5	GSTA2	CASP3	GSTA1	TAF9B	SLC13A2	GSTP1	CHPT1	RAX	CYP3A4	GSTA3	HPGDS
Schisandrae Fructus	schisandrol B	21894347	FBXO3	SLC13A5	GSTA2	CASP3	GSTA1	TAF9B	SLC13A2	GSTP1	CHPT1	RAX	CYP3A4	GSTA3	HPGDS
Schisandrae Fructus	schisandrol B	21901991	FBXO3	SLC13A5	GSTA2	CASP3	GSTA1	TAF9B	SLC13A2	GSTP1	CHPT1	RAX	CYP3A4	GSTA3	HPGDS
Schisandrae Fructus	schisandrol B	22200318	FBXO3	SLC13A5	GSTA2	CASP3	GSTA1	TAF9B	SLC13A2	GSTP1	CHPT1	RAX	CYP3A4	GSTA3	HPGDS
Schisandrae Fructus	schisandrol B	22368854	FBXO3	SLC13A5	GSTA2	CASP3	GSTA1	TAF9B	SLC13A2	GSTP1	CHPT1	RAX	CYP3A4	GSTA3	HPGDS
Schisandrae Fructus	schisandrol B	23415446	FBXO3	SLC13A5	GSTA2	CASP3	GSTA1	TAF9B	SLC13A2	GSTP1	CHPT1	RAX	CYP3A4	GSTA3	HPGDS
Schisandrae Fructus	schisandrol B	23416367	FBXO3	SLC13A5	GSTA2	CASP3	GSTA1	TAF9B	SLC13A2	GSTP1	CHPT1	RAX	CYP3A4	GSTA3	HPGDS
Schisandrae Fructus	schisandrol B	23584938	FBXO3	SLC13A5	GSTA2	CASP3	GSTA1	TAF9B	SLC13A2	GSTP1	CHPT1	RAX	CYP3A4	GSTA3	HPGDS
Schisandrae Fructus	schisandrol B	23772112	FBXO3	SLC13A5	GSTA2	CASP3	GSTA1	TAF9B	SLC13A2	GSTP1	CHPT1	RAX	CYP3A4	GSTA3	HPGDS
Schisandrae Fructus	schisandrol B	23880331	FBXO3	SLC13A5	GSTA2	CASP3	GSTA1	TAF9B	SLC13A2	GSTP1	CHPT1	RAX	CYP3A4	GSTA3	HPGDS
Schisandrae Fructus	schisandrol B	24574919	FBXO3	SLC13A5	GSTA2	CASP3	GSTA1	TAF9B	SLC13A2	GSTP1	CHPT1	RAX	CYP3A4	GSTA3	HPGDS
Schisandrae Fructus	schisandrol B	24650174	FBXO3	SLC13A5	GSTA2	CASP3	GSTA1	TAF9B	SLC13A2	GSTP1	CHPT1	RAX	CYP3A4	GSTA3	HPGDS
Schisandrae Fructus	schisandrol B	24783510	FBXO3	SLC13A5	GSTA2	CASP3	GSTA1	TAF9B	SLC13A2	GSTP1	CHPT1	RAX	CYP3A4	GSTA3	HPGDS
Schisandrae Fructus	schisandrol B	25113775	FBXO3	SLC13A5	GSTA2	CASP3	GSTA1	TAF9B	SLC13A2	GSTP1	CHPT1	RAX	CYP3A4	GSTA3	HPGDS
Schisandrae Fructus	schisandrol B	25423829	FBXO3	SLC13A5	GSTA2	CASP3	GSTA1	TAF9B	SLC13A2	GSTP1	CHPT1	RAX	CYP3A4	GSTA3	HPGDS
Schisandrae Fructus	schisandrol B	26773892	FBXO3	SLC13A5	GSTA2	CASP3	GSTA1	TAF9B	SLC13A2	GSTP1	CHPT1	RAX	CYP3A4	GSTA3	HPGDS
Schisandrae Fructus	schisandrol B	26790284	FBXO3	SLC13A5	GSTA2	CASP3	GSTA1	TAF9B	SLC13A2	GSTP1	CHPT1	RAX	CYP3A4	GSTA3	HPGDS
Schisandrae Fructus	schisandrol B	27328727	FBXO3	SLC13A5	GSTA2	CASP3	GSTA1	TAF9B	SLC13A2	GSTP1	CHPT1	RAX	CYP3A4	GSTA3	HPGDS
Schisandrae Fructus	schisandrol B	27611098	FBXO3	SLC13A5	GSTA2	CASP3	GSTA1	TAF9B	SLC13A2	GSTP1	CHPT1	RAX	CYP3A4	GSTA3	HPGDS
Schisandrae Fructus	schisandrol B	28384001	FBXO3	SLC13A5	GSTA2	CASP3	GSTA1	TAF9B	SLC13A2	GSTP1	CHPT1	RAX	CYP3A4	GSTA3	HPGDS
Schisandrae Fructus	schisandrol B	28821392	FBXO3	SLC13A5	GSTA2	CASP3	GSTA1	TAF9B	SLC13A2	GSTP1	CHPT1	RAX	CYP3A4	GSTA3	HPGDS
Schisandrae Fructus	schisandrol B	29053630	FBXO3	SLC13A5	GSTA2	CASP3	GSTA1	TAF9B	SLC13A2	GSTP1	CHPT1	RAX	CYP3A4	GSTA3	HPGDS
Schisandrae Fructus	schisandrol B	29383841	FBXO3	SLC13A5	GSTA2	CASP3	GSTA1	TAF9B	SLC13A2	GSTP1	CHPT1	RAX	CYP3A4	GSTA3	HPGDS
Schisandrae Fructus	schisandrol B	29706012	FBXO3	SLC13A5	GSTA2	CASP3	GSTA1	TAF9B	SLC13A2	GSTP1	CHPT1	RAX	CYP3A4	GSTA3	HPGDS
Schisandrae Fructus	schisandrol B	29933678	FBXO3	SLC13A5	GSTA2	CASP3	GSTA1	TAF9B	SLC13A2	GSTP1	CHPT1	RAX	CYP3A4	GSTA3	HPGDS
Schisandrae Fructus	schisandrol B	30610837	FBXO3	SLC13A5	GSTA2	CASP3	GSTA1	TAF9B	SLC13A2	GSTP1	CHPT1	RAX	CYP3A4	GSTA3	HPGDS
Schisandrae Fructus	schisandrol B	30666780	FBXO3	SLC13A5	GSTA2	CASP3	GSTA1	TAF9B	SLC13A2	GSTP1	CHPT1	RAX	CYP3A4	GSTA3	HPGDS
Schisandrae Fructus	schisandrol B	30685187	FBXO3	SLC13A5	GSTA2	CASP3	GSTA1	TAF9B	SLC13A2	GSTP1	CHPT1	RAX	CYP3A4	GSTA3	HPGDS
Schisandrae Fructus	schisandrol B	30934777	FBXO3	SLC13A5	GSTA2	CASP3	GSTA1	TAF9B	SLC13A2	GSTP1	CHPT1	RAX	CYP3A4	GSTA3	HPGDS
Schisandrae Fructus	schisandrol B	30987393	FBXO3	SLC13A5	GSTA2	CASP3	GSTA1	TAF9B	SLC13A2	GSTP1	CHPT1	RAX	CYP3A4	GSTA3	HPGDS
Schisandrae Fructus	schisandrol B	31087615	FBXO3	SLC13A5	GSTA2	CASP3	GSTA1	TAF9B	SLC13A2	GSTP1	CHPT1	RAX	CYP3A4	GSTA3	HPGDS
Schisandrae Fructus	schisandrol B	31625256	FBXO3	SLC13A5	GSTA2	CASP3	GSTA1	TAF9B	SLC13A2	GSTP1	CHPT1	RAX	CYP3A4	GSTA3	HPGDS
Schisandrae Fructus	schizandrol B	1418549	FBXO3	SLC13A5	GSTA2	CASP3	GSTA1	TAF9B	SLC13A2	GSTP1	CHPT1	RAX	CYP3A4	GSTA3	HPGDS
Schisandrae Fructus	schizandrol B	21130851	FBXO3	SLC13A5	GSTA2	CASP3	GSTA1	TAF9B	SLC13A2	GSTP1	CHPT1	RAX	CYP3A4	GSTA3	HPGDS
Schisandrae Fructus	schizandrol B	21757327	FBXO3	SLC13A5	GSTA2	CASP3	GSTA1	TAF9B	SLC13A2	GSTP1	CHPT1	RAX	CYP3A4	GSTA3	HPGDS
Schisandrae Fructus	schizandrol B	22792122	FBXO3	SLC13A5	GSTA2	CASP3	GSTA1	TAF9B	SLC13A2	GSTP1	CHPT1	RAX	CYP3A4	GSTA3	HPGDS
Schisandrae Fructus	schizandrol B	22814992	FBXO3	SLC13A5	GSTA2	CASP3	GSTA1	TAF9B	SLC13A2	GSTP1	CHPT1	RAX	CYP3A4	GSTA3	HPGDS
Schisandrae Fructus	schizandrol B	25095337	FBXO3	SLC13A5	GSTA2	CASP3	GSTA1	TAF9B	SLC13A2	GSTP1	CHPT1	RAX	CYP3A4	GSTA3	HPGDS
Schisandrae Fructus	schizandrol B	25857162	FBXO3	SLC13A5	GSTA2	CASP3	GSTA1	TAF9B	SLC13A2	GSTP1	CHPT1	RAX	CYP3A4	GSTA3	HPGDS
Schisandrae Fructus	schizandrol B	27459903	FBXO3	SLC13A5	GSTA2	CASP3	GSTA1	TAF9B	SLC13A2	GSTP1	CHPT1	RAX	CYP3A4	GSTA3	HPGDS
Schisandrae Fructus	schizandrol B	28675628	FBXO3	SLC13A5	GSTA2	CASP3	GSTA1	TAF9B	SLC13A2	GSTP1	CHPT1	RAX	CYP3A4	GSTA3	HPGDS
Schisandrae Fructus	schizantherin B	29933678	FBXO3	SLC13A5	GSTA2	CASP3	GSTA1	TAF9B	SLC13A2	GSTP1	CHPT1	RAX	CYP3A4	GSTA3	HPGDS
Schisandrae Fructus	schizantherin B	30987393	FBXO3	SLC13A5	GSTA2	CASP3	GSTA1	TAF9B	SLC13A2	GSTP1	CHPT1	RAX	CYP3A4	GSTA3	HPGDS
Schisandrae Fructus	wuweizi alcohol B	15556508	FBXO3	SLC13A5	GSTA2	CASP3	GSTA1	TAF9B	SLC13A2	GSTP1	CHPT1	RAX	CYP3A4	GSTA3	HPGDS
Schisandrae Fructus	wuweizi alcohol B	18849034	FBXO3	SLC13A5	GSTA2	CASP3	GSTA1	TAF9B	SLC13A2	GSTP1	CHPT1	RAX	CYP3A4	GSTA3	HPGDS
Schisandrae Fructus	wuweizichun B	2363357	FBXO3	SLC13A5	GSTA2	CASP3	GSTA1	TAF9B	SLC13A2	GSTP1	CHPT1	RAX	CYP3A4	GSTA3	HPGDS
Schisandrae Fructus	benzoylgomisin Q	30666780
Schisandrae Fructus	3,4-dihydrocoumarin, 4,4-dimethyl-6-ethyl	22018714
Schisandrae Fructus	3,4-dihydrocoumarin, 4,4-dimethyl-6-ethyl	23442721
Schisandrae Fructus	dimethoxydurene	12597252
Schisandrae Fructus	β-maaliene	18773416
Schisandrae Fructus	β-maaliene	23442721
Schisandrae Fructus	epizonarene	18773416	SPRTN	SLC3A1
Schisandrae Fructus	epizonarene	21981283	SPRTN	SLC3A1
Schisandrae Fructus	β-neoclovene	21981283
Schisandrae Fructus	1H-indazole, 3,6-dimethyl	18773416
Schisandrae Fructus	bicyclo[3.1.0]hexane, 6-isopropylidene-1-methyl	18773416
Schisandrae Fructus	nigranoic acid	24220992	PDS5B
Schisandrae Fructus	nigranoic acid	30666780	PDS5B
Schisandrae Fructus	oxacyclotetradeca-4,11-diyne	18773416
Schisandrae Fructus	cyclohexyldichlorophosphine	18773416
Schisandrae Fructus	cyclohexanecarboxamide, n-(2,5-dichlorophenyl)	18773416
Schisandrae Fructus	6-methylene-bicyclo[3.1.0]hexane	18773416
Schisandrae Fructus	7-acetyl-2-hydroxy-2-methyl-5-isopropyl-bicyclo[4.3.0]nonane	12597252	AKR1B10	RBM5	NBL1	AKR1E2	AKR1B1
Schisandrae Fructus	3-tridecen-1-yne	18773416
Schisandrae Fructus	4,8-dimethyl-1,7-nonadien-4-ol	12597252
Schisandrae Fructus	isoaromadendrene epoxide	12597252	RASL12
Schisandrae Fructus	isoledene	21981283	NOX3	NOX4	NAP1L2	NOX1	CYBB	DUOX1	NOX5
Schisandrae Fructus	isoledene	22018714	NOX3	NOX4	NAP1L2	NOX1	CYBB	DUOX1	NOX5
Schisandrae Fructus	isoledene	23442721	NOX3	NOX4	NAP1L2	NOX1	CYBB	DUOX1	NOX5
Schisandrae Fructus	aromadendrene epoxide	12597252
Schisandrae Fructus	aromadendrene oxide	18773416
Schisandrae Fructus	gomisin R	15556508	TECR	FAM134B
Schisandrae Fructus	gomisin R	17613177	TECR	FAM134B
Schisandrae Fructus	gomisin R	18849034	TECR	FAM134B
Schisandrae Fructus	gomisin R	30610837	TECR	FAM134B
Schisandrae Fructus	gomisin R	30666780	TECR	FAM134B
Schisandrae Fructus	(-)-gomisin G	20458670	NPFFR2	NPFF
Schisandrae Fructus	gomisin G	15556508	NPFFR2	NPFF
Schisandrae Fructus	gomisin G	17613177	NPFFR2	NPFF
Schisandrae Fructus	gomisin G	18849034	NPFFR2	NPFF
Schisandrae Fructus	gomisin G	19222029	NPFFR2	NPFF
Schisandrae Fructus	gomisin G	22200318	NPFFR2	NPFF
Schisandrae Fructus	gomisin G	22814992	NPFFR2	NPFF
Schisandrae Fructus	gomisin G	23772112	NPFFR2	NPFF
Schisandrae Fructus	gomisin G	23880331	NPFFR2	NPFF
Schisandrae Fructus	gomisin G	23993568	NPFFR2	NPFF
Schisandrae Fructus	gomisin G	25423829	NPFFR2	NPFF
Schisandrae Fructus	gomisin G	27611098	NPFFR2	NPFF
Schisandrae Fructus	gomisin G	29053630	NPFFR2	NPFF
Schisandrae Fructus	gomisin G	29383841	NPFFR2	NPFF
Schisandrae Fructus	gomisin G	29687144	NPFFR2	NPFF
Schisandrae Fructus	gomisin G	30610837	NPFFR2	NPFF
Schisandrae Fructus	gomisin G	30934777	NPFFR2	NPFF
Schisandrae Fructus	gomisin G	31625256	NPFFR2	NPFF
Schisandrae Fructus	corosolic acid	24211986	PYGM	HK2	HK3	CTNNB1	MSR1	PYGL	PYGB	PTPN1	HKDC1	COASY	GCK
Schisandrae Fructus	corosolic acid	24220992	PYGM	HK2	HK3	CTNNB1	MSR1	PYGL	PYGB	PTPN1	HKDC1	COASY	GCK
Schisandrae Fructus	(-)-schisantherin C	20458670	CHPT1	SREBF1	RAX
Schisandrae Fructus	angeloylgomisin P	15556508	CHPT1	SREBF1	RAX
Schisandrae Fructus	angeloylgomisin P	18849034	CHPT1	SREBF1	RAX
Schisandrae Fructus	angeloylgomisin P	23993568	CHPT1	SREBF1	RAX
Schisandrae Fructus	angeloylgomisin P	30610837	CHPT1	SREBF1	RAX
Schisandrae Fructus	angeloylgomisin P	30666780	CHPT1	SREBF1	RAX
Schisandrae Fructus	gomisin B	15556508	CHPT1	SREBF1	RAX
Schisandrae Fructus	gomisin B	18849034	CHPT1	SREBF1	RAX
Schisandrae Fructus	gomisin B	19259942	CHPT1	SREBF1	RAX
Schisandrae Fructus	gomisin B	22814992	CHPT1	SREBF1	RAX
Schisandrae Fructus	gomisin B	23993568	CHPT1	SREBF1	RAX
Schisandrae Fructus	schisantherin B	15556508	CHPT1	SREBF1	RAX
Schisandrae Fructus	schisantherin B	17613177	CHPT1	SREBF1	RAX
Schisandrae Fructus	schisantherin B	18442518	CHPT1	SREBF1	RAX
Schisandrae Fructus	schisantherin B	18849034	CHPT1	SREBF1	RAX
Schisandrae Fructus	schisantherin B	19222029	CHPT1	SREBF1	RAX
Schisandrae Fructus	schisantherin B	21894347	CHPT1	SREBF1	RAX
Schisandrae Fructus	schisantherin B	22200318	CHPT1	SREBF1	RAX
Schisandrae Fructus	schisantherin B	23772112	CHPT1	SREBF1	RAX
Schisandrae Fructus	schisantherin B	23880331	CHPT1	SREBF1	RAX
Schisandrae Fructus	schisantherin B	24151225	CHPT1	SREBF1	RAX
Schisandrae Fructus	schisantherin B	27611098	CHPT1	SREBF1	RAX
Schisandrae Fructus	schisantherin B	29383841	CHPT1	SREBF1	RAX
Schisandrae Fructus	schisantherin B	29687144	CHPT1	SREBF1	RAX
Schisandrae Fructus	schisantherin B	30610837	CHPT1	SREBF1	RAX
Schisandrae Fructus	schisantherin B	30685187	CHPT1	SREBF1	RAX
Schisandrae Fructus	schisantherin B	31625256	CHPT1	SREBF1	RAX
Schisandrae Fructus	schisantherin C	15556508	CHPT1	SREBF1	RAX
Schisandrae Fructus	schisantherin C	17396597	CHPT1	SREBF1	RAX
Schisandrae Fructus	schisantherin C	18442518	CHPT1	SREBF1	RAX
Schisandrae Fructus	schisantherin C	19259942	CHPT1	SREBF1	RAX
Schisandrae Fructus	schisantherin C	21894347	CHPT1	SREBF1	RAX
Schisandrae Fructus	schisantherin C	23880331	CHPT1	SREBF1	RAX
Schisandrae Fructus	schisantherin C	23993568	CHPT1	SREBF1	RAX
Schisandrae Fructus	schisantherin C	27611098	CHPT1	SREBF1	RAX
Schisandrae Fructus	schisantherin C	29383841	CHPT1	SREBF1	RAX
Schisandrae Fructus	wuweizi ester B	15556508	CHPT1	SREBF1	RAX
Schisandrae Fructus	wuweizi ester B	18849034	CHPT1	SREBF1	RAX
Schisandrae Fructus	gomisin E	15556508
Schisandrae Fructus	gomisin E	18849034
Schisandrae Fructus	gomisin E	19222029
Schisandrae Fructus	gomisin E	22200318
Schisandrae Fructus	gomisin E	22814992
Schisandrae Fructus	gomisin E	23880331
Schisandrae Fructus	gomisin E	30610837
Schisandrae Fructus	gomisin E	30666780
Schisandrae Fructus	gomisin E	30934777
Schisandrae Fructus	γ-himachalene	21981283	COLQ
Schisandrae Fructus	anwulignan	19803136	MITF	CHUK	MAPRE1	GSTK1	PARK2	IKBKB	MAPRE2	MAPRE3	SIRT1
Schisandrae Fructus	anwulignan	30666780	MITF	CHUK	MAPRE1	GSTK1	PARK2	IKBKB	MAPRE2	MAPRE3	SIRT1
Schisandrae Fructus	4,6,6-trimethyl-2-(3-methylbuta-1,3-dienyl)-3-oxatricyclo[5.1.0.0 (2,4)]octane	22018714
Schisandrae Fructus	4,6,6-trimethyl-2-(3-methylbuta-1,3-dienyl)-3-oxatricyclo[5.1.0.0(2,4)]octane	23442721
Schisandrae Fructus	(-)-tigloyl-gomisin P	20458670	CHPT1	SREBF1	RAX
Schisandrae Fructus	schizandrer B	15556508	CHPT1	SREBF1	RAX
Schisandrae Fructus	tigloylgomisin P	15556508	CHPT1	SREBF1	RAX
Schisandrae Fructus	tigloylgomisin P	18849034	CHPT1	SREBF1	RAX
Schisandrae Fructus	tigloylgomisin P	23880331	CHPT1	SREBF1	RAX
Schisandrae Fructus	tigloylgomisin P	23993568	CHPT1	SREBF1	RAX
Schisandrae Fructus	tigloylgomisin P	29383841	CHPT1	SREBF1	RAX
Schisandrae Fructus	tigloylgomisin P	30666780	CHPT1	SREBF1	RAX
Schisandrae Fructus	tigloylgomisin O	23880331
Schisandrae Fructus	tigloylgomisin O	29383841
Schisandrae Fructus	tigloylgomisin H	15556508	IRS2	CES5A	CES1	CES2	SI
Schisandrae Fructus	tigloylgomisin H	18442518	IRS2	CES5A	CES1	CES2	SI
Schisandrae Fructus	tigloylgomisin H	18849034	IRS2	CES5A	CES1	CES2	SI
Schisandrae Fructus	tigloylgomisin H	19222029	IRS2	CES5A	CES1	CES2	SI
Schisandrae Fructus	tigloylgomisin H	19259942	IRS2	CES5A	CES1	CES2	SI
Schisandrae Fructus	tigloylgomisin H	21894347	IRS2	CES5A	CES1	CES2	SI
Schisandrae Fructus	tigloylgomisin H	22200318	IRS2	CES5A	CES1	CES2	SI
Schisandrae Fructus	tigloylgomisin H	22814992	IRS2	CES5A	CES1	CES2	SI
Schisandrae Fructus	tigloylgomisin H	23880331	IRS2	CES5A	CES1	CES2	SI
Schisandrae Fructus	tigloylgomisin H	25113775	IRS2	CES5A	CES1	CES2	SI
Schisandrae Fructus	tigloylgomisin H	29383841	IRS2	CES5A	CES1	CES2	SI
Schisandrae Fructus	tigloylgomisin H	29687144	IRS2	CES5A	CES1	CES2	SI
Schisandrae Fructus	tigloylgomisin H	30610837	IRS2	CES5A	CES1	CES2	SI
Schisandrae Fructus	tigloylgomisin H	30666780	IRS2	CES5A	CES1	CES2	SI
Schisandrae Fructus	gomisin O	15556508	TECR	FAM134B
Schisandrae Fructus	gomisin O	18849034	TECR	FAM134B
Schisandrae Fructus	gomisin O	23880331	TECR	FAM134B
Schisandrae Fructus	gomisin O	29383841	TECR	FAM134B
Schisandrae Fructus	gomisin O	30610837	TECR	FAM134B
Schisandrae Fructus	gomisin O	30666780	TECR	FAM134B
Schisandrae Fructus	(-)-gomisin L2	18849034
Schisandrae Fructus	(-)-gomisin L2	23880331
Schisandrae Fructus	gomisin L2	15556508
Schisandrae Fructus	gomisin L2	23993568
Schisandrae Fructus	gomisin L2	30666780
Schisandrae Fructus	(+)-gomisin K2	18849034
Schisandrae Fructus	(+)-gomisin K2	23880331
Schisandrae Fructus	(+)-gomisin K2	29383841
Schisandrae Fructus	(+)-gomisin K2	30666780
Schisandrae Fructus	(-)-gomisin K1	18849034
Schisandrae Fructus	(-)-gomisin K1	23880331
Schisandrae Fructus	(-)-gomisin K1	29383841
Schisandrae Fructus	(-)-gomisin K1	30666780
Schisandrae Fructus	gomisin K	30934777
Schisandrae Fructus	gomisin K1	15556508
Schisandrae Fructus	gomisin K1	23993568
Schisandrae Fructus	gomisin K1	29053630
Schisandrae Fructus	gomisin K2	15556508
Schisandrae Fructus	gomisin K2	23993568
Schisandrae Fructus	gomisin H	15556508	SND1	HDC	TDRD15	PGS1	KIF5B
Schisandrae Fructus	gomisin H	18849034	SND1	HDC	TDRD15	PGS1	KIF5B
Schisandrae Fructus	gomisin H	22814992	SND1	HDC	TDRD15	PGS1	KIF5B
Schisandrae Fructus	gomisin H	30610837	SND1	HDC	TDRD15	PGS1	KIF5B
Schisandrae Fructus	gomisin H	30666780	SND1	HDC	TDRD15	PGS1	KIF5B
Schisandrae Fructus	(-)-gomisin D	20458670
Schisandrae Fructus	gomisin D	15556508
Schisandrae Fructus	gomisin D	18849034
Schisandrae Fructus	gomisin D	19222029
Schisandrae Fructus	gomisin D	19259942
Schisandrae Fructus	gomisin D	22200318
Schisandrae Fructus	gomisin D	22814992
Schisandrae Fructus	gomisin D	23880331
Schisandrae Fructus	gomisin D	23993568
Schisandrae Fructus	gomisin D	25423829
Schisandrae Fructus	gomisin D	27611098
Schisandrae Fructus	gomisin D	29383841
Schisandrae Fructus	gomisin D	29933678
Schisandrae Fructus	gomisin D	30610837
Schisandrae Fructus	gomisin D	30666780
Schisandrae Fructus	gomisin D	30934777
Schisandrae Fructus	gomisin D	30987393
Schisandrae Fructus	epigomisin O	15556508	TECR	FAM134B
Schisandrae Fructus	epigomisin O	17613177	TECR	FAM134B
Schisandrae Fructus	epigomisin O	18849034	TECR	FAM134B
Schisandrae Fructus	epigomisin O	23880331	TECR	FAM134B
Schisandrae Fructus	epigomisin O	29383841	TECR	FAM134B
Schisandrae Fructus	epigomisin O	30666780	TECR	FAM134B
Schisandrae Fructus	pregomisin	15556508	KIAA0101
Schisandrae Fructus	pregomisin	17613177	KIAA0101
Schisandrae Fructus	pregomisin	18849034	KIAA0101
Schisandrae Fructus	pregomisin	21894347	KIAA0101
Schisandrae Fructus	pregomisin	23880331	KIAA0101
Schisandrae Fructus	pregomisin	29053630	KIAA0101
Schisandrae Fructus	pregomisin	29383841	KIAA0101
Schisandrae Fructus	pregomisin	30610837	KIAA0101
Schisandrae Fructus	pregomisin	30666780	KIAA0101
Schisandrae Fructus	α-cubebene	21981283	IDH2	PDSS1	DOT1L	PLD2	PEBP4	GGPS1	PDSS2	RUSC1	PEBP1	PLD6	PLD1	PIWIL2	FDPS	IDI1	MVD	SDC2	COQ7	PGS1	HMGCR	IDI2	NUS1	MRPL38
Schisandrae Fructus	clivonine	18773416
Schisandrae Fructus	Z,Z,E-3,3,6,6,9,9-hexamethyl-tetracyclo [6.1.0.0[2,4].0.[5,7]]nonane	12597252
Schisandrae Fructus	tridecanoic acid, 12-methyl-, methyl ester	28816401
Schisandrae Fructus	tricosanoic acid, methyl ester	28816401	CLSTN3	SLC36A4	SLC36A2	NPY1R	CLSTN1	SLC36A3	FFAR1	LIPJ	LIPF	SLC36A1	NAALAD2	SLC32A1	CLSTN2	STX3
Schisandrae Fructus	terpinyl acetate	12597252	HRASLS5	NF1	ANAPC1
Schisandrae Fructus	schisanlignone A	30666780
Schisandrae Fructus	schisanlactone D	30666780
Schisandrae Fructus	schindilactone A	29053630
Schisandrae Fructus	schindilactone A	30666780
Schisandrae Fructus	sauriol B	30666780
Schisandrae Fructus	propanoic acid, 2-hydroxy-, methyl ester	28816401	GCKR	RBFA	ABCC2	SCCPDH	MT-ND4	SORD	GIN1
Schisandrae Fructus	propanedioic acid, dimethyl ester	28816401	METAP1D	MRPS5	BZW1	METAP2	ATP5G3	ESD	METAP1	ATP5G2
Schisandrae Fructus	phenprobamate	30666780	TWIST1	CCNO	CCNG2	HIST1H2BK	RNF38	CHMP3	NSUN3	SAMHD1	CNTD2	BLVRB	HELB	PSIP1	RNF215	PJA1	PSMC4	H2BFM	PSMC5	PIGN	PSMA6	THRA	RNF44	NOL6	DDB1	CUL4A	RNF149	RNF130	TREX2	HIST1H2BF	ATN1	ZNRF3	GTF2A1	HIST2H2BF	RNF24	SPTY2D1	CCNB2	CCNG1	ZC3HAV1	RNF150	ERF	RNF11	MAVS	AIRE	RNF122	AQR	GLDC	RNF165	NUP88
Schisandrae Fructus	pentanoic acid, 4-oxo-, methyl ester	28816401	FKBP1B
Schisandrae Fructus	pentanedioic acid, 3-oxo-, dimethyl ester	28816401	RINT1	CAMK2B
Schisandrae Fructus	monoethyl fumarate	30666780	AMY1C	SLC3A2	AMY1A	S1PR1	AMY2B	HCAR2	DHODH	AMY1B	CRBN	SLC3A1
Schisandrae Fructus	micranoic acid B	29053630
Schisandrae Fructus	micrandilactone D	30666780
Schisandrae Fructus	longipinenone	21859375	HPDL	HPD
Schisandrae Fructus	lancifodilactone C	29053630
Schisandrae Fructus	kadsuric acid	29053630
Schisandrae Fructus	kadsuric acid	30666780
Schisandrae Fructus	dihydrophaseic acid-3-O-β-D-glucopyranoside	18849034
Schisandrae Fructus	henridilactone D	30666780
Schisandrae Fructus	henridilactone B	30666780
Schisandrae Fructus	henridilactone A	29053630
Schisandrae Fructus	henridilactone A	30666780
Schisandrae Fructus	ethanedioic acid, dimethyl ester	28816401	RFFL	DMRTA1	CUTC
Schisandrae Fructus	butanoic acid, 2-methylene-, methyl ester	28816401
Schisandrae Fructus	butanedioic acid, methylene-, dimethyl ester	28816401	PCCA	PHIP	E2F3	MCCC1
Schisandrae Fructus	butanedioic acid, methyl-, dimethyl ester	28816401	ETFDH
Schisandrae Fructus	(-)-tigloyl-deangeloyl-gomisin F	20458670
Schisandrae Fructus	benzoic acid, 3-hydroxy-, methyl ester	28816401	RHCE	PDCL2
Schisandrae Fructus	benzenepropanoic acid, α-hydroxy-, methyl ester	28816401
Schisandrae Fructus	angeloylgomisin R	30610837
Schisandrae Fructus	angeloylgomisin	29687144	IRS2	CES5A	CES1	CES2	SI
Schisandrae Fructus	11,13-eicosadienoic acid, methyl ester	28816401
Schisandrae Fructus	11-eicosenoic acid, methyl ester	28816401	SNN	TYR
Schisandrae Fructus	1-propene-1,2,3-tricarboxylic acid, trimethyl ester	28816401
Schisandrae Fructus	ergost-8(14)-en-3β-ol	18773416	NR1H4	TESC	GCM1
Schisandrae Fructus	fluoranthene, hexadecahydro	22018714
Schisandrae Fructus	α-linolenic acid	29053630	GLIPR1	CREBBP	KLHDC2	LEPR	GOT2	FADS2	UNC119B	FKBP3	TBCB	MED23	PLA2G2F	NKX6-1	NOMO1	POLR1C	ACSL3	DYM	PPP3R2	TXNRD1	MED10	AWAT1	CLPB	HADHA	LHX5	PLD2	TYMS	SREBF2	RLN1	RHBDF2	ELOVL4	SP1	CLCN4	IMPDH2	CLPP	PITX3	TYR	IL15	MED8	SMC5	WDR33	YBEY	FFAR4	TEAD3	CYB5B	DCTN2	MED21	GCG	CDH23
Schisandrae Fructus	geranylgeranoic acid	15060084
Schisandrae Fructus	geranylgeranoic acid	20490321
Schisandrae Fructus	β-ylangene	12597252
Schisandrae Fructus	ledane	12597252
Schisandrae Fructus	gomisin S	15556508	IRS2	SI
Schisandrae Fructus	gomisin S	18849034	IRS2	SI
Schisandrae Fructus	gomisin S	30666780	IRS2	SI
Schisandrae Fructus	propinquanin F	23993568
Schisandrae Fructus	benzoylgomisin P	29687144	PPIC	CYP3A4	PPIB	NDST1
Schisandrae Fructus	schizandrer A	15556508	PPIC	CYP3A4	PPIB	NDST1
Schisandrae Fructus	schisantherin D	15556508
Schisandrae Fructus	schisantherin D	17613177
Schisandrae Fructus	schisantherin D	18442518
Schisandrae Fructus	schisantherin D	18849034
Schisandrae Fructus	schisantherin D	21894347
Schisandrae Fructus	schisantherin D	23880331
Schisandrae Fructus	schisantherin D	29053630
Schisandrae Fructus	schisantherin D	29383841
Schisandrae Fructus	schisantherin D	29687144
Schisandrae Fructus	schisantherin D	30610837
Schisandrae Fructus	schisantherin D	31625256
Schisandrae Fructus	meso-dihydroguaiaretic acid	18849034	F9	PRSS54	CTRB1	AZU1	MASP2	F2	PRTN3	TMPRSS13	KLK8	C2	MASP1	CTRL	F11	HGF	PRSS27	PRSS53	PRSS21	F12	PLCG1	PRSS42	KLK4	KLK7	HP	TMPRSS11F	TMPRSS11E	PRSS45	PRSS58	CFI	KLK3	KLK11	KLK10	GZMM	OVCH1	PRSS3	CELA3A	CELA1	PRSS22	C1RL	TPSG1	GZMK	CFB	TPSD1	KLK1	CTRC	CMA1	CELA2B	PRSS46
Schisandrae Fructus	methostenol	18773416	EBP	CYB5R3	NSDHL	CYP2C19	GGPS1	CYP20A1	SRM	TOMM20	GNRH1	CYP27A1	CYP11B1	SMS	CYP2C8	CYP2J2	SLC39A9	CYP26A1	MCEE	CYP4F2	CYP3A43	CYP2F1	CYP11B2	CYP27C1	FDPS	MSMO1	CYP51A1	CYP24A1	CYP2C9	OXNAD1	CYP2U1	TBXAS1	CYP2A13	HSD17B7	CYP17A1	CYP4Z1	CYP2D6	CYP4V2	CYP1A2	CYP2W1	CYP4A22	CYP4B1	CYP4F3	CYP4F22	CYP2A6	KMO	CYP3A4	CYP26C1	CYP2C18
Schisandrae Fructus	bicyclogermacrene	21981283	SUGP1	HMGCS1	CCKBR	PDSS2	HMGCS2	PDSS1	MVD	CHCHD5	CCKAR	ISPD	COQ7	TYMS	HPSE2
Schisandrae Fructus	2-methyl-2-bornene	18773416
Schisandrae Fructus	7-methyl-3,4-octadiene	18773416
Schisandrae Fructus	2-methyl-1-phenyl-2-propen-1-ol	18773416
Schisandrae Fructus	4,4-dimethylcholest-5-enol	18773416
Schisandrae Fructus	naphthalene, 1,2-dihydro-1,1,6-trimethyl	23442721
Schisandrae Fructus	2(1H)-naphthalenone, 3,5,6,7,8,8a-hexahydro-4,8a-dimethyl-6-(1-methylethyl)	22018714
Schisandrae Fructus	3-hydroxymethyl-2-furfural	30666780
Schisandrae Fructus	eicosapentaenoic acid	29053630	MED9	EBP	PTGS1	GLIPR1	ATG4C	AWAT2	SAMM50	HPGD	PCSK1	CREBBP	APOE	MED17	NCOR2	TBL1X	CCNC	ACSM6	IL1B	PPARD	IL12B	MED13L	UGT1A9	LEPR	FADS2	DGAT2	ACAP2	CRP	LCN1	MED25	MED23	ATG4A	OXER1	NAP1L2	MVD	PPARGC1A	TRIB3	HOGA1	MED1	HDAC3	ATG4D	ACSL3	CTGF	CPT2	SMPD2	PLA2G4A	FADS3	ABCB4	ERCC3
Schisandrae Fructus	3,3,8,8-tetramethyl-tricyclo [5.1.0.2.4] octane-5-carboxylic acid methyl ester	12597252
Schisandrae Fructus	(E)-β-ocimene	21682319	TMLHE	COLQ	GSPT1	IDH2	PARVA	PIWIL4	ERI3	TAT	CKAP2	AP1B1	PARVB	CCDC94	PGLS	SLC2A13	ERI2	REV1	GIG25	KCNH1	SLC2A8	IPP	POLK	MVD	SLC2A10	BBOX1	COQ7	PIWIL1	MNT	POLI	ZNF346	SLC2A12	SLC2A6	POLH	GSPT2	FLCN
Schisandrae Fructus	ocimene	12597252	TMLHE	COLQ	GSPT1	IDH2	PARVA	PIWIL4	ERI3	TAT	CKAP2	AP1B1	PARVB	CCDC94	PGLS	SLC2A13	ERI2	REV1	GIG25	KCNH1	SLC2A8	IPP	POLK	MVD	SLC2A10	BBOX1	COQ7	PIWIL1	MNT	POLI	ZNF346	SLC2A12	SLC2A6	POLH	GSPT2	FLCN
Schisandrae Fructus	ocimene	18773416	TMLHE	COLQ	GSPT1	IDH2	PARVA	PIWIL4	ERI3	TAT	CKAP2	AP1B1	PARVB	CCDC94	PGLS	SLC2A13	ERI2	REV1	GIG25	KCNH1	SLC2A8	IPP	POLK	MVD	SLC2A10	BBOX1	COQ7	PIWIL1	MNT	POLI	ZNF346	SLC2A12	SLC2A6	POLH	GSPT2	FLCN
Schisandrae Fructus	2-furaldehyde	12597252	HPX	ADH6	CCDC83	PNPO	XPC	GNPDA2	CA13	GPHN	DECR1	CA11	GOT2	PRDX2	WDR44	GCLC	HBA2	CA8	CA12	RPS16	SHF	ATP6V1E1	PGD	GLRX2	KCNAB2	T	TXNRD1	CA3	GLUL	PTPRG	MARK2	TKTL1	KCNAB1	MARK3	CA7	OLAH	PRKAA2	CA14	G6PD	GOT1L1	CDC123	GSR	PTPRZ1	CD84	TXNRD2	MTR	PRKAA1	TARS2	AGXT
Schisandrae Fructus	β-pinene	12597252	FKBP1B	NEK2	FKBP14	PPWD1	COLQ	PDSS1	FKBP6	ACMSD	CLASRP	SRR	HRASLS5	GPHN	SDS	FKBP7	RRM1	PDSS2	CPZ	AMPD2	FKBP3	ISPD	TXN	KCNH1	ADA	AMPD1	IPP	ERH	TMPRSS11D	FKBP10	HMGCS1	HMGCS2	TARSL2	IRG1	NEK7	NEK6	AMPD3	PIGN	ACSS1	SORD	XYLB	SPICE1	FKBP1C	HMGCR	MCCC1	FKBP11	FKBP4	CHEK1	RPL10L
Schisandrae Fructus	santolina triene	18773416	ENO3	ENO4	CD69	ENO1
Schisandrae Fructus	cis-nerolidol	12597252	MORN4	GABRA5	RSPH4A	TDRD15	COQ6	AADACL3	DMGDH	LONP1	ERCC6L	SND1	CYGB	ISPD	RTN4IP1	HBA2	BRF2	GABRG2	GABRA6	JPH2	GTF3C3	BRF1	NUS1	HBM	MNT	VAT1L	GABRG1	LACTB	JPH3	TP53I3	GCDH	ALKBH3	SLC13A1	NPAS4	ERCC6	JPH1	GLYR1	RPA1	ALS2	TBPL1	AADACL2	VAT1	MORN3	RSPH1	IPP	CETN2	HBQ1	NCEH1	ALKBH7
Schisandrae Fructus	nerolidol	12597252	MORN4	GABRA5	RSPH4A	TDRD15	COQ6	AADACL3	DMGDH	LONP1	ERCC6L	SND1	CYGB	ISPD	RTN4IP1	HBA2	BRF2	GABRG2	GABRA6	JPH2	GTF3C3	BRF1	NUS1	HBM	MNT	VAT1L	GABRG1	LACTB	JPH3	TP53I3	GCDH	ALKBH3	SLC13A1	NPAS4	ERCC6	JPH1	GLYR1	RPA1	ALS2	TBPL1	AADACL2	VAT1	MORN3	RSPH1	IPP	CETN2	HBQ1	NCEH1	ALKBH7
Schisandrae Fructus	nerolidol	21981283	MORN4	GABRA5	RSPH4A	TDRD15	COQ6	AADACL3	DMGDH	LONP1	ERCC6L	SND1	CYGB	ISPD	RTN4IP1	HBA2	BRF2	GABRG2	GABRA6	JPH2	GTF3C3	BRF1	NUS1	HBM	MNT	VAT1L	GABRG1	LACTB	JPH3	TP53I3	GCDH	ALKBH3	SLC13A1	NPAS4	ERCC6	JPH1	GLYR1	RPA1	ALS2	TBPL1	AADACL2	VAT1	MORN3	RSPH1	IPP	CETN2	HBQ1	NCEH1	ALKBH7
Schisandrae Fructus	trans-nerolidol	12597252	MORN4	GABRA5	RSPH4A	TDRD15	COQ6	AADACL3	DMGDH	LONP1	ERCC6L	SND1	CYGB	ISPD	RTN4IP1	HBA2	BRF2	GABRG2	GABRA6	JPH2	GTF3C3	BRF1	NUS1	HBM	MNT	VAT1L	GABRG1	LACTB	JPH3	TP53I3	GCDH	ALKBH3	SLC13A1	NPAS4	ERCC6	JPH1	GLYR1	RPA1	ALS2	TBPL1	AADACL2	VAT1	MORN3	RSPH1	IPP	CETN2	HBQ1	NCEH1	ALKBH7
Schisandrae Fructus	1,2,4-metheno-1H-indene, octahydro-1,7a-dimethyl-5-(1-methylethyl)	22018714	LAD1	MYZAP	SMIM1	COQ7
Schisandrae Fructus	1,2,4-metheno-1H-indene, octahydro-1,7a-dimethyl-5-(1-methylethyl)	23442721	LAD1	MYZAP	SMIM1	COQ7
Schisandrae Fructus	cyclosativene	21981283	LAD1	MYZAP	SMIM1	COQ7
Schisandrae Fructus	5,7,8,3',4'-pentamethoxyflavone	29687144	PDE7B	KCTD19	PDE8B	PDE8A	KCNC3	PDE2A
Schisandrae Fructus	santalene	18773416	PPWD1	DOT1L	DLST	DHDDS	PRC1	DLAT	GGPS1	MTL5	IPP	LIN54	FDPS	CYP7B1	IDI1	CYP51A1	MVD	SDC2	ACAT1	NUS1	CYP7A1	CYP8B1	DBT	PDHX	PTGIS	PROSC	GBE1	CYP39A1
Schisandrae Fructus	α-santalene	21981283	PPWD1	DOT1L	DLST	DHDDS	PRC1	DLAT	GGPS1	MTL5	IPP	LIN54	FDPS	CYP7B1	IDI1	CYP51A1	MVD	SDC2	ACAT1	NUS1	CYP7A1	CYP8B1	DBT	PDHX	PTGIS	PROSC	GBE1	CYP39A1
Schisandrae Fructus	norschizandrin	15556508
Schisandrae Fructus	schsanhenol	23880331	CYP3A4	NDST1
Schisandrae Fructus	schisanchinin C	30666780
Schisandrae Fructus	sohisanlaotone D	29053630
Schisandrae Fructus	salicylic acid	22399445	F9	ZDHHC11	TWIST1	PARK2	AZU1	GLIPR1	CES1	GLTPD2	RRM2B	TMPRSS13	ZDHHC8	CRISPLD2	C2	KLK8	CA11	LEPR	IPO5	PPM1F	FAM173A	FMO5	CA8	R3HDML	CES5A	GNRH1	DEGS1	NFKBIA	CHUK	KLK4	CRISP1	YME1L1	BCKDHA	PRKCQ	TMPRSS11F	CGB8	PSORS1C2	TMPRSS11E	PPIF	TFRC	CES3	ACSM2B	TYR	IL15	PRSS22	C1RL	AKR1C1	CCNH	CES4A
Schisandrae Fructus	podofilox	18773416	PRTFDC1	TUBB2A	TOP1	MYCN	IL1B	TUBB8B	TUBG1	TUBB4B	CASP2	ATG2B	LCN1	MLLT3	TP53	EHBP1	TUBA3C	EXOSC9	TUBB1	RGCC	STMN4	TUBB3	CAND2	PKNOX2	UBTF	EML5	ENSG00000258947	HEXA	BIRC3	PKNOX1	DDX49	TUBA3D	IFI44L	KDELC2	TUBB6	CDK1	CAMK1G	TYR	RASGRP2	ATG2A	CD6	RMI1	MAPT	UGT1A8	GSTA3	IGF1R	PPP1R26	UBL4A	TUBA1A
Schisandrae Fructus	patchoulane	18773416
Schisandrae Fructus	patchulane	12597252
Schisandrae Fructus	1,6-cyclodecadiene, 1-methyl-5-methylene-8-(1-methylethyl)	22018714
Schisandrae Fructus	1,6-cyclodecadiene, 1-methyl-5-methylene-8-(1-methylethyl)	23442721
Schisandrae Fructus	germacrene D	12597252
Schisandrae Fructus	germacrene D	18773416
Schisandrae Fructus	germacrene D	21682319
Schisandrae Fructus	germacrene D	23442721
Schisandrae Fructus	3-thujene	12597252	UBE2L6	UBE2E1	CYB5R3	UBE2N	PDSS1	UBE2D2	CYB5R1	UBE2D3	GGPS1	PDSS2	UBE2Z	UBE2B	UBE2G1	CYB5R4	UBE2K	UBE2U	UBXN2B	UBE2W	PIWIL2	HMGCS1	GPT2	TARSL2	HMGCS2	IDI1	ATP8A1	UBE2D1	SLC29A3	SPICE1	IDI2	OXNAD1	GPT	ATP9B	UBE2R2	ATP9A	UBE2J1	UBE2A	UBE2D4	ATP8B3	ATP8A2	UBE2S	UBE2E2	CDC34	UBE2T
Schisandrae Fructus	(-)-β-elemene	23442721	NFIB	NOP56	ABCC9	GLIPR1	CDK12	SLC7A14	MAP3K11	GLIPR2	CERS2	CRISPLD2	SLC7A4	CERS3	PANK2	TLL1	CNNM4	SLC7A2	R3HDML	BMP1	CNNM2	PFN1	NAGS	PANK3	ERCC3	HNF1A	PI15	CRISP1	GLUL	PUM1	MYBL1	LRRK1	CLPTM1	CLPTM1L	RIPK3	PANK1	RIPK4	RIPK1	ABCC4	NR1H4	DCLRE1C	CNNM1	PUM2	TNFAIP6	CDK13	CERS5	MYB	PI16	MTR
Schisandrae Fructus	(1α,2β,4β)-1-ethenyl-1-methyl-2,4-bis(1-methylethenyl)-cyclohexane	12597252	NFIB	NOP56	ABCC9	GLIPR1	CDK12	SLC7A14	MAP3K11	GLIPR2	CERS2	CRISPLD2	SLC7A4	CERS3	PANK2	TLL1	CNNM4	SLC7A2	R3HDML	BMP1	CNNM2	PFN1	NAGS	PANK3	ERCC3	HNF1A	PI15	CRISP1	GLUL	PUM1	MYBL1	LRRK1	CLPTM1	CLPTM1L	RIPK3	PANK1	RIPK4	RIPK1	ABCC4	NR1H4	DCLRE1C	CNNM1	PUM2	TNFAIP6	CDK13	CERS5	MYB	PI16	MTR
Schisandrae Fructus	cyclohexane, 1-ethenyl-1-methyl-2,4-bis(1-methylethenyl)	22018714	NFIB	NOP56	ABCC9	GLIPR1	CDK12	SLC7A14	MAP3K11	GLIPR2	CERS2	CRISPLD2	SLC7A4	CERS3	PANK2	TLL1	CNNM4	SLC7A2	R3HDML	BMP1	CNNM2	PFN1	NAGS	PANK3	ERCC3	HNF1A	PI15	CRISP1	GLUL	PUM1	MYBL1	LRRK1	CLPTM1	CLPTM1L	RIPK3	PANK1	RIPK4	RIPK1	ABCC4	NR1H4	DCLRE1C	CNNM1	PUM2	TNFAIP6	CDK13	CERS5	MYB	PI16	MTR
Schisandrae Fructus	cyclohexane, 1-ethenyl-1-methyl-2,4-bis(1-methylethenyl)	23442721	NFIB	NOP56	ABCC9	GLIPR1	CDK12	SLC7A14	MAP3K11	GLIPR2	CERS2	CRISPLD2	SLC7A4	CERS3	PANK2	TLL1	CNNM4	SLC7A2	R3HDML	BMP1	CNNM2	PFN1	NAGS	PANK3	ERCC3	HNF1A	PI15	CRISP1	GLUL	PUM1	MYBL1	LRRK1	CLPTM1	CLPTM1L	RIPK3	PANK1	RIPK4	RIPK1	ABCC4	NR1H4	DCLRE1C	CNNM1	PUM2	TNFAIP6	CDK13	CERS5	MYB	PI16	MTR
Schisandrae Fructus	cyclohexane, 1-ethenyl-1-methyl-2,4-bis-(1-methylethylidene)	18773416	NFIB	NOP56	ABCC9	GLIPR1	CDK12	SLC7A14	MAP3K11	GLIPR2	CERS2	CRISPLD2	SLC7A4	CERS3	PANK2	TLL1	CNNM4	SLC7A2	R3HDML	BMP1	CNNM2	PFN1	NAGS	PANK3	ERCC3	HNF1A	PI15	CRISP1	GLUL	PUM1	MYBL1	LRRK1	CLPTM1	CLPTM1L	RIPK3	PANK1	RIPK4	RIPK1	ABCC4	NR1H4	DCLRE1C	CNNM1	PUM2	TNFAIP6	CDK13	CERS5	MYB	PI16	MTR
Schisandrae Fructus	β-elemene	12597252	NFIB	NOP56	ABCC9	GLIPR1	CDK12	SLC7A14	MAP3K11	GLIPR2	CERS2	CRISPLD2	SLC7A4	CERS3	PANK2	TLL1	CNNM4	SLC7A2	R3HDML	BMP1	CNNM2	PFN1	NAGS	PANK3	ERCC3	HNF1A	PI15	CRISP1	GLUL	PUM1	MYBL1	LRRK1	CLPTM1	CLPTM1L	RIPK3	PANK1	RIPK4	RIPK1	ABCC4	NR1H4	DCLRE1C	CNNM1	PUM2	TNFAIP6	CDK13	CERS5	MYB	PI16	MTR
Schisandrae Fructus	β-elemene	18773416	NFIB	NOP56	ABCC9	GLIPR1	CDK12	SLC7A14	MAP3K11	GLIPR2	CERS2	CRISPLD2	SLC7A4	CERS3	PANK2	TLL1	CNNM4	SLC7A2	R3HDML	BMP1	CNNM2	PFN1	NAGS	PANK3	ERCC3	HNF1A	PI15	CRISP1	GLUL	PUM1	MYBL1	LRRK1	CLPTM1	CLPTM1L	RIPK3	PANK1	RIPK4	RIPK1	ABCC4	NR1H4	DCLRE1C	CNNM1	PUM2	TNFAIP6	CDK13	CERS5	MYB	PI16	MTR
Schisandrae Fructus	β-elemene	21682319	NFIB	NOP56	ABCC9	GLIPR1	CDK12	SLC7A14	MAP3K11	GLIPR2	CERS2	CRISPLD2	SLC7A4	CERS3	PANK2	TLL1	CNNM4	SLC7A2	R3HDML	BMP1	CNNM2	PFN1	NAGS	PANK3	ERCC3	HNF1A	PI15	CRISP1	GLUL	PUM1	MYBL1	LRRK1	CLPTM1	CLPTM1L	RIPK3	PANK1	RIPK4	RIPK1	ABCC4	NR1H4	DCLRE1C	CNNM1	PUM2	TNFAIP6	CDK13	CERS5	MYB	PI16	MTR
Schisandrae Fructus	β-elemene	21981283	NFIB	NOP56	ABCC9	GLIPR1	CDK12	SLC7A14	MAP3K11	GLIPR2	CERS2	CRISPLD2	SLC7A4	CERS3	PANK2	TLL1	CNNM4	SLC7A2	R3HDML	BMP1	CNNM2	PFN1	NAGS	PANK3	ERCC3	HNF1A	PI15	CRISP1	GLUL	PUM1	MYBL1	LRRK1	CLPTM1	CLPTM1L	RIPK3	PANK1	RIPK4	RIPK1	ABCC4	NR1H4	DCLRE1C	CNNM1	PUM2	TNFAIP6	CDK13	CERS5	MYB	PI16	MTR
Schisandrae Fructus	alloaromadendrene	18773416	OXNAD1	GGPS1	FEN1	CD2BP2	PLD1	CYB5R3	IDH2	GEN1	PLD6	CYB5R4	PLD2	COQ7	SLC29A3	CYB5R1	PGS1	SPEG	HMGCR
Schisandrae Fructus	(-)-β-chamigrene	23442721	EN2
Schisandrae Fructus	chamigrene	18773416	EN2
Schisandrae Fructus	spiro[5.5]undec-2-ene, 3,7,7-trimethyl-11-methylene	22018714	EN2
Schisandrae Fructus	spiro[5.5]undec-2-ene, 3,7,7-trimethyl-11-methylene	23442721	EN2
Schisandrae Fructus	β-chamigrene	21981283	EN2
Schisandrae Fructus	(+)-cuparene	23442721	CDC25A	CYP2A13	CYP2J2	CYP17A1	CDC25C	ERI3	CYP2C19	CYP26A1	CYP2S1	MPRIP	TRIOBP	CYP4Z1	CYP2D6	CYP4V2	CYP1A2	CYP2W1	CYP26B1	CDC25B	CYP4A22	CYP20A1	CYP4X1	CYP4F2	ERI2	CYP4B1	CYP4F3	CYP21A2	CYP2F1	CYP2A7	CYP4F22	CYP2A6	CYP2C9	CYP2B6	CYP2U1	CYP26C1	CYP2C18	CYP4A11	MNT	CYP1A1	CYP2R1	CYP46A1	CYP2C8
Schisandrae Fructus	cuparene	18773416	CDC25A	CYP2A13	CYP2J2	CYP17A1	CDC25C	ERI3	CYP2C19	CYP26A1	CYP2S1	MPRIP	TRIOBP	CYP4Z1	CYP2D6	CYP4V2	CYP1A2	CYP2W1	CYP26B1	CDC25B	CYP4A22	CYP20A1	CYP4X1	CYP4F2	ERI2	CYP4B1	CYP4F3	CYP21A2	CYP2F1	CYP2A7	CYP4F22	CYP2A6	CYP2C9	CYP2B6	CYP2U1	CYP26C1	CYP2C18	CYP4A11	MNT	CYP1A1	CYP2R1	CYP46A1	CYP2C8
Schisandrae Fructus	cuparene	21981283	CDC25A	CYP2A13	CYP2J2	CYP17A1	CDC25C	ERI3	CYP2C19	CYP26A1	CYP2S1	MPRIP	TRIOBP	CYP4Z1	CYP2D6	CYP4V2	CYP1A2	CYP2W1	CYP26B1	CDC25B	CYP4A22	CYP20A1	CYP4X1	CYP4F2	ERI2	CYP4B1	CYP4F3	CYP21A2	CYP2F1	CYP2A7	CYP4F22	CYP2A6	CYP2C9	CYP2B6	CYP2U1	CYP26C1	CYP2C18	CYP4A11	MNT	CYP1A1	CYP2R1	CYP46A1	CYP2C8
Schisandrae Fructus	2,3-butanediol	21682319	UBE2L6	AMN1	HPX	DIS3L	ANPEP	DIS3	GRK6	SERHL2	CYGB	GNB2	GNB4	TRHDE	PM20D2	SMYD2	DIP2A	RTN4IP1	UBE2U	HBA2	RELA	PRKG2	GNB3	ABHD14A	SORD	HBM	VAT1L	ERMN	SLC2A12	LCT	COMTD1	ERAP2	TP53I3	ENPEP	UBE2T	COLQ	UBE2E1	UBE2N	PRKACG	NEMF	TEAD4	PRKACA	C9orf3	MGLL	RNPEPL1	GCNT3	ABHD5	VAT1	DIS3L2
Schisandrae Fructus	1,5-dimethyl citrate	26027124
Schisandrae Fructus	dimethyl citrate	29053630
Schisandrae Fructus	cedrenol	22023863
Schisandrae Fructus	L-calamenene	23442721	AASDH	KCNH4
Schisandrae Fructus	calamenene	18773416	AASDH	KCNH4
Schisandrae Fructus	calamenene	21981283	AASDH	KCNH4
Schisandrae Fructus	benzyl alcohol-O-β-D-glucopyranosyl (1->6)-β-D-glucopyranoside	18849034
Schisandrae Fructus	benzyl alcohol-O-β-D-glucopyranosyl (1->2)-β-D-glucopyranoside	18849034
Schisandrae Fructus	benzene, 1-methyl-4-(1,2,2-trimethylcyclopentyl)	22018714	CDC25A	CYP2A13	CYP2J2	CYP17A1	CDC25C	ERI3	CYP2C19	CYP26A1	CYP2S1	MPRIP	TRIOBP	CYP4Z1	CYP2D6	CYP4V2	CYP1A2	CYP2W1	CYP26B1	CDC25B	CYP4A22	CYP20A1	CYP4X1	CYP4F2	ERI2	CYP4B1	CYP4F3	CYP21A2	CYP2F1	CYP2A7	CYP4F22	CYP2A6	CYP2C9	CYP2B6	CYP2U1	CYP26C1	CYP2C18	CYP4A11	MNT	CYP1A1	CYP2R1	CYP46A1	CYP2C8
Schisandrae Fructus	benzene, 1-methyl-4-(1,2,2-trimethylcyclopentyl)	23442721	CDC25A	CYP2A13	CYP2J2	CYP17A1	CDC25C	ERI3	CYP2C19	CYP26A1	CYP2S1	MPRIP	TRIOBP	CYP4Z1	CYP2D6	CYP4V2	CYP1A2	CYP2W1	CYP26B1	CDC25B	CYP4A22	CYP20A1	CYP4X1	CYP4F2	ERI2	CYP4B1	CYP4F3	CYP21A2	CYP2F1	CYP2A7	CYP4F22	CYP2A6	CYP2C9	CYP2B6	CYP2U1	CYP26C1	CYP2C18	CYP4A11	MNT	CYP1A1	CYP2R1	CYP46A1	CYP2C8
Schisandrae Fructus	9-octadecenal	12597252	PFKFB1	CTNNB1	AR	UPRT	UCKL1	FAAH	AMPD2	ADA	AMPD1	CLEC2D	IGDCC4	C12orf5	GLTP	PFKFB4	PTDSS1	AMPD3	PFKFB2	PTDSS2	PLA2G4A	DYNLRB1	DYNLRB2	GDE1
Schisandrae Fructus	7-tetracyclo[6,2,1,0(3,8)0(3,9)]undecanol, 4,4,11,11-tetramethyl	22018714
Schisandrae Fructus	3-methyl-1,3,5-hexatriene	18773416
Schisandrae Fructus	3,3,7,7-tetramethyl-5-[2-methyl-1-propenyl]-tricyclo[4.1.0.2.4]heptane	12597252
Schisandrae Fructus	1H-cyclopropa[a]naphthalene, 1a,2,3,3a,4,5,6,7b-octahydro-1,1,3a,7-tetramethyl	22018714
Schisandrae Fructus	1H-cyclopropa[a]naphthalene, 1a,2,3,3a,4,5,6,7b-octahydro-1,1,3a,7-tetramethyl	23442721
Schisandrae Fructus	1-butyl-1,3,5,7-cyclooctatetraene	18773416
Schisandrae Fructus	α-fenchyl acetate	12597252	GCM2	GCM1
Schisandrae Fructus	E-farnesene epoxide	12597252
Schisandrae Fructus	gomisin U	30666780	IRS2	SI
Schisandrae Fructus	9,12-octadecenal	12597252	ENPP6	EBP	ENPP4	CYB5R3	FA2H	SCD5	UCP2	SLC25A27	OXSM	AWAT1	HADHA	MOGAT1	AWAT2	SLC25A30	GPR87	LONP1	LPCAT1	CYB5R1	CTSC	CCNYL1	MBOAT2	DAGLA	ABHD5	EBPL	PCDH8	FADS2	MOGAT2	PES1	DGAT2	MBOAT1	MBOAT4	CYB5R4	EHHADH	ABHD4	ENSG00000255767	LPCAT3	RNASEH1	PLA2G2C	TMPRSS11D	PLA2G6	SCD	PPAT	DAGLB	LPCAT2	CTU2	MOGAT3	LCAT
Schisandrae Fructus	8,11-octadecadienoic acid, methyl ester	28816401
Schisandrae Fructus	intermedeol	28816401	VEZF1	CEACAM8	FDPS	MVD	DOT1L	SDC2	PTP4A2	EN2
Schisandrae Fructus	hexadecanoic acid, 14-methyl-, methyl ester	28816401
Schisandrae Fructus	γ-cadinene	21859375	SQLE	ZRANB2	PRPF4	KIAA0020	MVD	DAW1	HMGCR
Schisandrae Fructus	γ-cadinene	21981283	SQLE	ZRANB2	PRPF4	KIAA0020	MVD	DAW1	HMGCR
Schisandrae Fructus	γ-cadinene	23442721	SQLE	ZRANB2	PRPF4	KIAA0020	MVD	DAW1	HMGCR
Schisandrae Fructus	heneicosanoic acid, methyl ester	28816401	SOCS5	LIN28B	LEP
Schisandrae Fructus	hainanmurpanin	28821392
Schisandrae Fructus	6,7,8,3',4'-pentamethoxyflavanone	28384001
Schisandrae Fructus	5-hydroxy-7,8,3',4'-tetramethoxyflavone	28384001
Schisandrae Fructus	5-hydroxy-3,6,7,8,3',4'-hexamethoxyflavone	29687144
Schisandrae Fructus	3-hydroxy-2-methylglutaric acid dimethyl ester	28816401
Schisandrae Fructus	3-acetoxy-3-hydroxy propionic acid, methyl ester	28816401
Schisandrae Fructus	2-hexadecanone	12597252	CCT5	PLD5	PIKFYVE	UNG	PLD4	TCP1	CCT4	CRLS1	PLA2G15	SHC2	MKKS	CCT2	BBS10	LCAT	CCT3	ARSA	C1GALT1C1	PPT1	CCT7	PPT2
Schisandrae Fructus	2-butenoic acid, 2-methyl-, methyl ester	28816401	CYP26B1	NFKBIA	PUF60
Schisandrae Fructus	2-butenedioic acid (Z)-, dimethyl ester	28816401	BRD3	MOG	DNAJC16	VNN2	EXT2	PGRMC2	NADSYN1	NDOR1	EP300	GALC	CREBBP	NECAP2	KLHL2	DHODH	CLDN11	POR	TYW1	IFNB1	CRY1	KLHL11	UPB1	EMC1	EXTL1	NOS3	NQO1	SPTAN1	JAK2	SLIRP	FBXL19	RPS6KB2	STRAP	KDM2A	ENTHD1	LRRC47	HMOX1	CD52	S1PR1	KLHL3	MTRR	NIT2	NOS2	LUZP1	PARP1	EXT1	XYLB	VNN1	NIT1
Schisandrae Fructus	[1R,3Z,9S]-4,11,11-trimethyl-8-methylene-bicyclo[7.2.0]undec-3-ene	12597252
Schisandrae Fructus	all-trans 3,7,11,15-tetramethyl-2,6,10,14-hexadecatetraenoic acid	15060084
Schisandrae Fructus	a-chamigrene	23442721	EN1
Schisandrae Fructus	spiro[5.5]undeca-1,8-diene, 1,5,5,9-tetramethyl	22018714	EN1
Schisandrae Fructus	spiro[5.5]undeca-1,8-diene, 1,5,5,9-tetramethyl	23442721	EN1
Schisandrae Fructus	α-chamigrene	21981283	EN1
Schisandrae Fructus	quercetin 3-O-β-L-rhamnopyranosyl(1->6)-β-D-glucopyranoside	18849034	F9	PRSS54	ARHGDIG	CTRB1	AZU1	C9orf41	FOXD2	FOXI2	ARHGDIB	PLK1	MASP2	FOXJ2	F2	PRTN3	SLC9C1	TMPRSS13	KLK8	C2	DECR1	GPX3	LEPR	MASP1	FOXP3	FOXD4L5	CHRM5	CTRL	ARNT	FGF22	F11	GPX2	FOXO6	HGF	FOXQ1	PRSS27	FGF3	TP53	PRSS53	ARHGDIA	AHR	CEBPB	PRSS21	FOXN4	MTRR	CCNA2	SLC47A1	F12	SPICE1
Schisandrae Fructus	schidantherin A	22200318	PPIC	CYP3A4	PPIB	NDST1
Schisandrae Fructus	protocatechualdehyde	30666780	IRS2	PPWD1	LGSN	H3F3B	F2	IRS1	APMAP	FOXRED1	TRPA1	NFATC2IP	AANAT	PSMA7	PSMA8	PGK1	CTSF	IGFBP2	GNPNAT1	TYR	SATL1	CNOT4	HIST2H3D	FECH	IRS4	SUMO2	TPI1	CTSO	HMGCR	SAT1	PGK2	GLUL	SUMO4	CTSW
Schisandrae Fructus	cadina-4,9-diene	18773416	ATAD5	PGM3	IDI2	IDI1	OXSM	IDH2	TPSD1	MVD	HM13	DOT1L	SPPL3	LONP2
Schisandrae Fructus	naphthalene, 1,2,4a,5,6,8a-hexahydro-4,7-dimethyl-1-(1-methylethyl)	22018714	ATAD5	PGM3	IDI2	IDI1	OXSM	IDH2	TPSD1	MVD	HM13	DOT1L	SPPL3	LONP2
Schisandrae Fructus	naphthalene, 1,2,4a,5,6,8a-hexahydro-4,7-dimethyl-1-(1-methylethyl)	23442721	ATAD5	PGM3	IDI2	IDI1	OXSM	IDH2	TPSD1	MVD	HM13	DOT1L	SPPL3	LONP2
Schisandrae Fructus	α-amorphene	23442721	ATAD5	PGM3	IDI2	IDI1	OXSM	IDH2	TPSD1	MVD	HM13	DOT1L	SPPL3	LONP2
Schisandrae Fructus	bicyclo[7.2.0]undec-4-ene, 4,11,11-trimethyl-8-methylene	23442721	COLQ	PPWD1	GSPT1	IDH2	PDSS1	GEN1	TAT	C9orf3	PTP4A2	ANPEP	RNPEPL1	TOP1	GCLM	PDSS2	FAAH	RUSC1	TRHDE	PIN1	KCNH1	AKR1E2	TOP1MT	LNPEP	IPP	CNR2	TMPRSS11D	HMGCS1	FDPS	HMGCS2	PIN4	EEF1A2	MVD	AKR1C1	AKR1D1	IDI1	AKR1B15	SYNC	COQ7	SPICE1	LTA4H	ACAT1	HMGCR	AKR1B1	IDI2	HBS1L	GPR18	FEN1	NUS1
Schisandrae Fructus	caryophyllene	12597252	COLQ	PPWD1	GSPT1	IDH2	PDSS1	GEN1	TAT	C9orf3	PTP4A2	ANPEP	RNPEPL1	TOP1	GCLM	PDSS2	FAAH	RUSC1	TRHDE	PIN1	KCNH1	AKR1E2	TOP1MT	LNPEP	IPP	CNR2	TMPRSS11D	HMGCS1	FDPS	HMGCS2	PIN4	EEF1A2	MVD	AKR1C1	AKR1D1	IDI1	AKR1B15	SYNC	COQ7	SPICE1	LTA4H	ACAT1	HMGCR	AKR1B1	IDI2	HBS1L	GPR18	FEN1	NUS1
Schisandrae Fructus	caryophyllene	21981283	COLQ	PPWD1	GSPT1	IDH2	PDSS1	GEN1	TAT	C9orf3	PTP4A2	ANPEP	RNPEPL1	TOP1	GCLM	PDSS2	FAAH	RUSC1	TRHDE	PIN1	KCNH1	AKR1E2	TOP1MT	LNPEP	IPP	CNR2	TMPRSS11D	HMGCS1	FDPS	HMGCS2	PIN4	EEF1A2	MVD	AKR1C1	AKR1D1	IDI1	AKR1B15	SYNC	COQ7	SPICE1	LTA4H	ACAT1	HMGCR	AKR1B1	IDI2	HBS1L	GPR18	FEN1	NUS1
Schisandrae Fructus	caryophyllene	22023863	COLQ	PPWD1	GSPT1	IDH2	PDSS1	GEN1	TAT	C9orf3	PTP4A2	ANPEP	RNPEPL1	TOP1	GCLM	PDSS2	FAAH	RUSC1	TRHDE	PIN1	KCNH1	AKR1E2	TOP1MT	LNPEP	IPP	CNR2	TMPRSS11D	HMGCS1	FDPS	HMGCS2	PIN4	EEF1A2	MVD	AKR1C1	AKR1D1	IDI1	AKR1B15	SYNC	COQ7	SPICE1	LTA4H	ACAT1	HMGCR	AKR1B1	IDI2	HBS1L	GPR18	FEN1	NUS1
Schisandrae Fructus	β-caryophyllene	12597252	COLQ	PPWD1	GSPT1	IDH2	PDSS1	GEN1	TAT	C9orf3	PTP4A2	ANPEP	RNPEPL1	TOP1	GCLM	PDSS2	FAAH	RUSC1	TRHDE	PIN1	KCNH1	AKR1E2	TOP1MT	LNPEP	IPP	CNR2	TMPRSS11D	HMGCS1	FDPS	HMGCS2	PIN4	EEF1A2	MVD	AKR1C1	AKR1D1	IDI1	AKR1B15	SYNC	COQ7	SPICE1	LTA4H	ACAT1	HMGCR	AKR1B1	IDI2	HBS1L	GPR18	FEN1	NUS1
Schisandrae Fructus	β-caryophyllene	23442721	COLQ	PPWD1	GSPT1	IDH2	PDSS1	GEN1	TAT	C9orf3	PTP4A2	ANPEP	RNPEPL1	TOP1	GCLM	PDSS2	FAAH	RUSC1	TRHDE	PIN1	KCNH1	AKR1E2	TOP1MT	LNPEP	IPP	CNR2	TMPRSS11D	HMGCS1	FDPS	HMGCS2	PIN4	EEF1A2	MVD	AKR1C1	AKR1D1	IDI1	AKR1B15	SYNC	COQ7	SPICE1	LTA4H	ACAT1	HMGCR	AKR1B1	IDI2	HBS1L	GPR18	FEN1	NUS1
Schisandrae Fructus	[1R-[1R,4Z,9S]]-4,11,11-trimethyl-8-methylene bicyclo[7.2.0.]undec-4-ene	12597252	COLQ	PPWD1	GSPT1	IDH2	PDSS1	GEN1	TAT	C9orf3	PTP4A2	ANPEP	RNPEPL1	TOP1	GCLM	PDSS2	FAAH	RUSC1	TRHDE	PIN1	KCNH1	AKR1E2	TOP1MT	LNPEP	IPP	CNR2	TMPRSS11D	HMGCS1	FDPS	HMGCS2	PIN4	EEF1A2	MVD	AKR1C1	AKR1D1	IDI1	AKR1B15	SYNC	COQ7	SPICE1	LTA4H	ACAT1	HMGCR	AKR1B1	IDI2	HBS1L	GPR18	FEN1	NUS1
Schisandrae Fructus	isocaryophyllene	12597252	COLQ	PPWD1	GSPT1	IDH2	PDSS1	GEN1	TAT	C9orf3	PTP4A2	ANPEP	RNPEPL1	TOP1	GCLM	PDSS2	FAAH	RUSC1	TRHDE	PIN1	KCNH1	AKR1E2	TOP1MT	LNPEP	IPP	CNR2	TMPRSS11D	HMGCS1	FDPS	HMGCS2	PIN4	EEF1A2	MVD	AKR1C1	AKR1D1	IDI1	AKR1B15	SYNC	COQ7	SPICE1	LTA4H	ACAT1	HMGCR	AKR1B1	IDI2	HBS1L	GPR18	FEN1	NUS1
Schisandrae Fructus	α-muurolene	21981283	ATAD5	PGM3	IDI2	IDI1	OXSM	IDH2	TPSD1	MVD	HM13	DOT1L	SPPL3	LONP2
Schisandrae Fructus	cyclobuta[1,2:3,4]dicyclopentene, decahydro-3a-methyl-6-methylene-1-(1-methylethyl)	22018714	EN2
Schisandrae Fructus	cyclobuta[1,2:3,4]dicyclopentene, decahydro-3a-methyl-6-methylene-1-(1-methylethyl)	23442721	EN2
Schisandrae Fructus	angeloylisogomisin O	15556508
Schisandrae Fructus	angeloylisogomisin O	18773416
Schisandrae Fructus	angeloylisogomisin O	18849034
Schisandrae Fructus	angeloylisogomisin O	23880331
Schisandrae Fructus	angeloylisogomisin O	29383841
Schisandrae Fructus	1H-cyclopropa[e]azulene, 1a,2,3,4,4a,5,6,7b-octahydro-1,1,4,7-tetramethyl	22018714	PDSS1	DOT1L	ANKRD45	PEBP4	GGPS1	PDSS2	RUSC1	SLC9C2	PEBP1	TYR	ATAD5	IPP	SHC2	FDPS	IDI1	TYRP1	MVD	RASL12	COQ7	HMGCR	IDI2	NUS1	MC1R	MRPL38
Schisandrae Fructus	α-gurjunene	21981283	PDSS1	DOT1L	ANKRD45	PEBP4	GGPS1	PDSS2	RUSC1	SLC9C2	PEBP1	TYR	ATAD5	IPP	SHC2	FDPS	IDI1	TYRP1	MVD	RASL12	COQ7	HMGCR	IDI2	NUS1	MC1R	MRPL38
Schisandrae Fructus	bicyclo[4.4.0]dec-1-ene,2-isopropyl-5-methyl-9-methylene-	21981283
Schisandrae Fructus	acoradiene	12597252	CYP2A13	CYP2J2	CYP17A1	ERI3	CYP2C19	CYP26A1	CYP2S1	MPRIP	TRIOBP	CYP4Z1	CYP2D6	CYP4V2	CYP1A2	CYP2W1	CYP26B1	CYP4A22	CYP20A1	CYP4X1	CYP4F2	ERI2	CYP4B1	CYP4F3	CYP21A2	CYP2F1	CYP2A7	CYP4F22	CYP2A6	CYP2C9	CYP2B6	CYP2U1	CYP26C1	CYP2C18	CYP4A11	MNT	CYP1A1	CYP2R1	CYP46A1	CYP2C8
Schisandrae Fructus	acoradiene	21981283	CYP2A13	CYP2J2	CYP17A1	ERI3	CYP2C19	CYP26A1	CYP2S1	MPRIP	TRIOBP	CYP4Z1	CYP2D6	CYP4V2	CYP1A2	CYP2W1	CYP26B1	CYP4A22	CYP20A1	CYP4X1	CYP4F2	ERI2	CYP4B1	CYP4F3	CYP21A2	CYP2F1	CYP2A7	CYP4F22	CYP2A6	CYP2C9	CYP2B6	CYP2U1	CYP26C1	CYP2C18	CYP4A11	MNT	CYP1A1	CYP2R1	CYP46A1	CYP2C8
Schisandrae Fructus	(+)-deoxyschisandrin	20458670	CYP3A4	NDST1
Schisandrae Fructus	deoxyschisandrin	15556508	CYP3A4	NDST1
Schisandrae Fructus	deoxyschisandrin	15794577	CYP3A4	NDST1
Schisandrae Fructus	deoxyschisandrin	17252354	CYP3A4	NDST1
Schisandrae Fructus	deoxyschisandrin	17313143	CYP3A4	NDST1
Schisandrae Fructus	deoxyschisandrin	17396597	CYP3A4	NDST1
Schisandrae Fructus	deoxyschisandrin	17490493	CYP3A4	NDST1
Schisandrae Fructus	deoxyschisandrin	17613177	CYP3A4	NDST1
Schisandrae Fructus	deoxyschisandrin	18442518	CYP3A4	NDST1
Schisandrae Fructus	deoxyschisandrin	18698667	CYP3A4	NDST1
Schisandrae Fructus	deoxyschisandrin	18849034	CYP3A4	NDST1
Schisandrae Fructus	deoxyschisandrin	19222029	CYP3A4	NDST1
Schisandrae Fructus	deoxyschisandrin	19359796	CYP3A4	NDST1
Schisandrae Fructus	deoxyschisandrin	19803136	CYP3A4	NDST1
Schisandrae Fructus	deoxyschisandrin	20082284	CYP3A4	NDST1
Schisandrae Fructus	deoxyschisandrin	20810329	CYP3A4	NDST1
Schisandrae Fructus	deoxyschisandrin	20862967	CYP3A4	NDST1
Schisandrae Fructus	deoxyschisandrin	20872910	CYP3A4	NDST1
Schisandrae Fructus	deoxyschisandrin	21130851	CYP3A4	NDST1
Schisandrae Fructus	deoxyschisandrin	21757327	CYP3A4	NDST1
Schisandrae Fructus	deoxyschisandrin	21859375	CYP3A4	NDST1
Schisandrae Fructus	deoxyschisandrin	21894347	CYP3A4	NDST1
Schisandrae Fructus	deoxyschisandrin	21898806	CYP3A4	NDST1
Schisandrae Fructus	deoxyschisandrin	22177068	CYP3A4	NDST1
Schisandrae Fructus	deoxyschisandrin	22200318	CYP3A4	NDST1
Schisandrae Fructus	deoxyschisandrin	22321410	CYP3A4	NDST1
Schisandrae Fructus	deoxyschisandrin	22368854	CYP3A4	NDST1
Schisandrae Fructus	deoxyschisandrin	22792122	CYP3A4	NDST1
Schisandrae Fructus	deoxyschisandrin	23620773	CYP3A4	NDST1
Schisandrae Fructus	deoxyschisandrin	23772112	CYP3A4	NDST1
Schisandrae Fructus	deoxyschisandrin	24106035	CYP3A4	NDST1
Schisandrae Fructus	deoxyschisandrin	24131672	CYP3A4	NDST1
Schisandrae Fructus	deoxyschisandrin	24151225	CYP3A4	NDST1
Schisandrae Fructus	deoxyschisandrin	24487041	CYP3A4	NDST1
Schisandrae Fructus	deoxyschisandrin	24650174	CYP3A4	NDST1
Schisandrae Fructus	deoxyschisandrin	24783510	CYP3A4	NDST1
Schisandrae Fructus	deoxyschisandrin	25095337	CYP3A4	NDST1
Schisandrae Fructus	deoxyschisandrin	25407144	CYP3A4	NDST1
Schisandrae Fructus	deoxyschisandrin	25423829	CYP3A4	NDST1
Schisandrae Fructus	deoxyschisandrin	25712441	CYP3A4	NDST1
Schisandrae Fructus	deoxyschisandrin	25857162	CYP3A4	NDST1
Schisandrae Fructus	deoxyschisandrin	26773892	CYP3A4	NDST1
Schisandrae Fructus	deoxyschisandrin	27611098	CYP3A4	NDST1
Schisandrae Fructus	deoxyschisandrin	28821392	CYP3A4	NDST1
Schisandrae Fructus	deoxyschisandrin	29053630	CYP3A4	NDST1
Schisandrae Fructus	deoxyschisandrin	29706012	CYP3A4	NDST1
Schisandrae Fructus	deoxyschisandrin	29933678	CYP3A4	NDST1
Schisandrae Fructus	deoxyschisandrin	30610837	CYP3A4	NDST1
Schisandrae Fructus	deoxyschisandrin	30685187	CYP3A4	NDST1
Schisandrae Fructus	deoxyschisandrin	30934777	CYP3A4	NDST1
Schisandrae Fructus	deoxyschisandrin	30987393	CYP3A4	NDST1
Schisandrae Fructus	deoxyschisandrin	31625256	CYP3A4	NDST1
Schisandrae Fructus	deoxyshisandrin	17629436	CYP3A4	NDST1
Schisandrae Fructus	deoxyshisandrin	18339588	CYP3A4	NDST1
Schisandrae Fructus	deoxyshisandrin	23416367	CYP3A4	NDST1
Schisandrae Fructus	deoxyshisandrin	23584938	CYP3A4	NDST1
Schisandrae Fructus	dezoxischizandrin	15556508	CYP3A4	NDST1
Schisandrae Fructus	dimethylgomisin J	15556508	CYP3A4	NDST1
Schisandrae Fructus	schisandrin A	17490493	CYP3A4	NDST1
Schisandrae Fructus	schisandrin A	18849034	CYP3A4	NDST1
Schisandrae Fructus	schisandrin A	20931771	CYP3A4	NDST1
Schisandrae Fructus	schisandrin A	21764275	CYP3A4	NDST1
Schisandrae Fructus	schisandrin A	22321410	CYP3A4	NDST1
Schisandrae Fructus	schisandrin A	23415446	CYP3A4	NDST1
Schisandrae Fructus	schisandrin A	23880331	CYP3A4	NDST1
Schisandrae Fructus	schisandrin A	23993568	CYP3A4	NDST1
Schisandrae Fructus	schisandrin A	24106035	CYP3A4	NDST1
Schisandrae Fructus	schisandrin A	24574919	CYP3A4	NDST1
Schisandrae Fructus	schisandrin A	25113775	CYP3A4	NDST1
Schisandrae Fructus	schisandrin A	26790284	CYP3A4	NDST1
Schisandrae Fructus	schisandrin A	27328727	CYP3A4	NDST1
Schisandrae Fructus	schisandrin A	28384001	CYP3A4	NDST1
Schisandrae Fructus	schisandrin A	29383841	CYP3A4	NDST1
Schisandrae Fructus	schisandrin A	30666780	CYP3A4	NDST1
Schisandrae Fructus	schisandrin A	31070526	CYP3A4	NDST1
Schisandrae Fructus	schisandrin A	31087615	CYP3A4	NDST1
Schisandrae Fructus	schizandrin A	15556508	CYP3A4	NDST1
Schisandrae Fructus	schizandrin A	22814992	CYP3A4	NDST1
Schisandrae Fructus	schizandrin A	23357754	CYP3A4	NDST1
Schisandrae Fructus	schizandrin A	24791531	CYP3A4	NDST1
Schisandrae Fructus	schizandrin A	27459903	CYP3A4	NDST1
Schisandrae Fructus	wuweizisu A	2363357	CYP3A4	NDST1
Schisandrae Fructus	wuweizisu A	15556508	CYP3A4	NDST1
Schisandrae Fructus	wuweizisu A	18849034	CYP3A4	NDST1
Schisandrae Fructus	terpinen-4-ol	21981283	HPGD	CYP26A1	CYP4Z1	CYP4V2	HRASLS5	CYP26B1	DGCR14	CYP4A22	AMPD2	CYP20A1	CYP4F2	REV1	CYP4X1	CYP4B1	KCNH1	CYP4F3	ADA	AMPD1	POLK	CYP4F22	AMPD3	SPICE1	CYP26C1	CYP4A11	ESF1	FAM189A2	SLC30A9	CHEK1	POLI	TPSD1	POLH	BCHE	CYP46A1
Schisandrae Fructus	cyclohexane, 1,2-diethenyl-4-(1-methylethylidene)	23442721
Schisandrae Fructus	cyclocopacamphene	23442721	LAD1	MYZAP	SMIM1	COQ7
Schisandrae Fructus	α-bisabolene	18773416
Schisandrae Fructus	6-methyl citrate	29053630
Schisandrae Fructus	rubrisandrin A	20458670
Schisandrae Fructus	2-tert-butyl-1,4-dimethoxybenzene	21981283	ODC1
Schisandrae Fructus	lancifodilactone D	22097335
Schisandrae Fructus	lancifodilactone D	29053630
Schisandrae Fructus	lancifodilactone D	30666780
Schisandrae Fructus	2-carene	18773416	PSORS1C2	GPR149	KCTD19	DHDDS	EBF2	UBE2M	NPEPL1	CERS2	CERS4	LAP3	CERS3	ADRA1B	DDX5	DDX39B	GLRA3	CERS5	DDX59	PRPF6	DDX20	DDX21	TDRD12	GLRA1	DDX39A	DDX18	PLAT	DDX17	NUS1	EIF4A3	ADRA1D	EIF4A2	DDX50	ADRA1A	EIF4A1	DDX10
Schisandrae Fructus	2-carene	23442721	PSORS1C2	GPR149	KCTD19	DHDDS	EBF2	UBE2M	NPEPL1	CERS2	CERS4	LAP3	CERS3	ADRA1B	DDX5	DDX39B	GLRA3	CERS5	DDX59	PRPF6	DDX20	DDX21	TDRD12	GLRA1	DDX39A	DDX18	PLAT	DDX17	NUS1	EIF4A3	ADRA1D	EIF4A2	DDX50	ADRA1A	EIF4A1	DDX10
Schisandrae Fructus	bicyclo[4.1.0]hept-2-ene, 3,7,7-trimethyl	22018714	PSORS1C2	GPR149	KCTD19	DHDDS	EBF2	UBE2M	NPEPL1	CERS2	CERS4	LAP3	CERS3	ADRA1B	DDX5	DDX39B	GLRA3	CERS5	DDX59	PRPF6	DDX20	DDX21	TDRD12	GLRA1	DDX39A	DDX18	PLAT	DDX17	NUS1	EIF4A3	ADRA1D	EIF4A2	DDX50	ADRA1A	EIF4A1	DDX10
Schisandrae Fructus	bicyclo[4.1.0]hept-2-ene, 3,7,7-trimethyl	23442721	PSORS1C2	GPR149	KCTD19	DHDDS	EBF2	UBE2M	NPEPL1	CERS2	CERS4	LAP3	CERS3	ADRA1B	DDX5	DDX39B	GLRA3	CERS5	DDX59	PRPF6	DDX20	DDX21	TDRD12	GLRA1	DDX39A	DDX18	PLAT	DDX17	NUS1	EIF4A3	ADRA1D	EIF4A2	DDX50	ADRA1A	EIF4A1	DDX10
Schisandrae Fructus	tricyclene	12597252	OXNAD1	GGPS1	CYB5R3	RPL24	TPSD1	RSL24D1	CYB5R4	SLC29A3	CYB5R1	PSMC6	HMGCR
Schisandrae Fructus	1,2,3,4,5-pentamethyl-1,3-cyclopentadiene	18773416	DYNC1H1	ENSG00000262660
Schisandrae Fructus	4-hydroxy-2,3-dimethylaniline	18773416
Schisandrae Fructus	tetracosanoic acid, methyl ester	28816401	PRDX5	GPR149	KCTD19	GAPDH	DDX5	DDX39B	DDX59	PNMAL2	GAPDHS	DDX20	HSPE1	DDX21	TDRD12	DDX39A	MUL1	DDX18	DDX17	EIF4A3	EIF4A2	DDX50	ATP5MF-PTCD1	EIF4A1	DDX10
Schisandrae Fructus	2-tetradecanone	12597252	CHIT1
Schisandrae Fructus	itaconic anhydride	12597252	MAGT1	NKX6-1	RFX6	SLC30A2	SLC30A8	MCAT	NAP1L3	GMNN	SLC30A3	HAS2	HAS3	SKP1	HAS1	UGCG
Schisandrae Fructus	citric acid, trimethyl ester	28816401	PKD1
Schisandrae Fructus	(+)-gomisin K3	15556508
Schisandrae Fructus	(+)-gomisin K3	18849034
Schisandrae Fructus	(+)-gomisin K3	20458670
Schisandrae Fructus	gomisin K3	23993568
Schisandrae Fructus	gomisin K3	30610837
Schisandrae Fructus	schisanhenol	2363357
Schisandrae Fructus	schisanhenol	15556508
Schisandrae Fructus	schisanhenol	18849034
Schisandrae Fructus	schisanhenol	19222029
Schisandrae Fructus	schisanhenol	22200318
Schisandrae Fructus	schisanhenol	29053630
Schisandrae Fructus	schisanhenol	29383841
Schisandrae Fructus	schisanhenol	29706012
Schisandrae Fructus	schisanhenol	29933678
Schisandrae Fructus	schisanhenol	30610837
Schisandrae Fructus	schisanhenol	30666780
Schisandrae Fructus	schisanhenol	30685187
Schisandrae Fructus	schisanhenol	30987393
Schisandrae Fructus	schisanhenol	31625256
Schisandrae Fructus	schisanthenol	29687144
Schisandrae Fructus	schizantherol	15556508
Schisandrae Fructus	cyclohexanone, 2,6-dimethyl-4-nitro-3-phenyl	18773416
Schisandrae Fructus	α-terpinene	18773416	RASL12	FARSA
Schisandrae Fructus	α-terpinene	21682319	RASL12	FARSA
Schisandrae Fructus	2,5-diethoxy-4-benzamidoaniline	18773416	AGO3	GIP	CCRN4L	AGO4	AGO2	AKR1E2	ELSPBP1	LIM2	AKR1C1	AKR1D1	AKR1B15	TPPP	AKR1C2	AKR1B1	AKR1C3	TERT	ALPPL2	AKR1B10	ALPP	AGO1
Schisandrae Fructus	β-bourbonene	12597252	EN2
Schisandrae Fructus	β-bourbonene	21981283	EN2
Schisandrae Fructus	β-bourbonene	23442721	EN2
Schisandrae Fructus	1,3-pentadiene	18773416	SDR16C5	DHRS2	BRD3	TAF1L	PTGS1	GLIPR1	C2orf81	HPGD	CREBBP	CXCL12	RDH10	GLIPR2	SMARCA2	CRISPLD2	DECR1	BDH2	ABHD12B	ASH1L	R3HDML	HSD17B11	PRSS21	KCNT2	TRIM24	BRD4	PI15	MAEA	CRISP1	EVL	KAT2B	MYBL1	DHRS13	ABHD12	GPR65	RDH13	TYMS	LOXL1	KAT2A	AMIGO3	ITGA2	IPP	BNC2	TMCO3	MYB	CYP51A1	BRD1	PI16	BAZ1A
Schisandrae Fructus	5a-cholest-3-ene, 2a-methyl	18773416
Schisandrae Fructus	4-methyl-1-(1-methylethyl)-bicyclo [3.1.1] hexane	12597252
Schisandrae Fructus	2-propenoic acid, 3-(4-hydroxyphenyl)-, methyl ester	28816401	RPS28	RPS29	MRPS14	ODAM	TNNC1	MRPS10	SLC51B	CA2	MAPK10	CALCA	RPS20	GRPEL1	GRPEL2
Schisandrae Fructus	5-hydroxymethylfurfural	22032132	HPX	ADH6	ABCC9	SDHA	ABCC1	HBB	PCCB	ABCC4	TAP2	MCCC2	XDH	HLA-DMB	GPHN	DECR1	ABCC10	MRPS10	WDR44	ABCC2	GLUL	G6PD	NT5M	HBA2	ABCC3	TAP1	ABCC12	NIPBL	SHF	CD84	CARNS1	ABCA1	ABCB5	RPS20	PGD	XYLB	PAX9	NARF	AKR1B1	ACACB	UBIAD1	ENSG00000250264	ALDH3B2	AES	CFTR	NARFL	ABCB4	ABCB10	PAX1
Schisandrae Fructus	5-hydroxymethylfurfural	25423829	HPX	ADH6	ABCC9	SDHA	ABCC1	HBB	PCCB	ABCC4	TAP2	MCCC2	XDH	HLA-DMB	GPHN	DECR1	ABCC10	MRPS10	WDR44	ABCC2	GLUL	G6PD	NT5M	HBA2	ABCC3	TAP1	ABCC12	NIPBL	SHF	CD84	CARNS1	ABCA1	ABCB5	RPS20	PGD	XYLB	PAX9	NARF	AKR1B1	ACACB	UBIAD1	ENSG00000250264	ALDH3B2	AES	CFTR	NARFL	ABCB4	ABCB10	PAX1
Schisandrae Fructus	3-(1,5-dimethyl-4-hexenyl)-6-methylene-cyclohexane	12597252	CYP2A13	CYP2J2	PPWD1	CYB5R3	CYP17A1	ERI3	DHDDS	CYP26A1	CYP2S1	CYP2C19	SLC7A14	CYB5R1	S100G	CYP4Z1	CYP2D6	CYP4V2	CYP1A2	CYP2W1	GGPS1	CYP26B1	SLC7A4	RUSC1	CYP4A22	CYP20A1	CYP4X1	CYP4F2	ERI2	CYB5R4	CYP4B1	CYP4F3	SLC7A2	CYP2F1	CYP21A2	RHCE	FDPS	MVD	CYP2A7	CYP4F22	CYP2A6	CYP2C9	SLC29A3	CYP2B6	HMGCR	OXNAD1	CYP26C1	CYP2U1	CYP2C18
Schisandrae Fructus	1,21-cycloaspidospermidine,17-methoxy-21-phenyl	18773416
Schisandrae Fructus	(+)-sativene	23442721
Schisandrae Fructus	(+)-ledene	23442721	FA2H	CCKBR	APOB	CYP51A1	CHCHD5	ACAT1
Schisandrae Fructus	1H-cycloprop[e]azulene, 1a,2,3,5,6,7,7a,7b-octahydro-1,1,4,7-tetramethyl	23442721	FA2H	CCKBR	APOB	CYP51A1	CHCHD5	ACAT1
Schisandrae Fructus	bicyclo[3.1.1]hept-2-ene, 2,6-dimethyl-6-(4-methyl-3-pentenyl)	22018714	SQLE	ZRANB2	PRPF4	MVD	DAW1	HMGCR
Schisandrae Fructus	bicyclo[3.1.1]hept-2-ene, 2,6-dimethyl-6-(4-methyl-3-pentenyl)	23442721	SQLE	ZRANB2	PRPF4	MVD	DAW1	HMGCR
Schisandrae Fructus	α-bergamotene	12597252	SQLE	ZRANB2	PRPF4	MVD	DAW1	HMGCR
Schisandrae Fructus	α-bergamotene	18773416	SQLE	ZRANB2	PRPF4	MVD	DAW1	HMGCR
Schisandrae Fructus	α-bergamotene	21859375	SQLE	ZRANB2	PRPF4	MVD	DAW1	HMGCR
Schisandrae Fructus	α-bergamotene	21981283	SQLE	ZRANB2	PRPF4	MVD	DAW1	HMGCR
Schisandrae Fructus	calarene	18773416	HADHA
Schisandrae Fructus	calarene	21682319	HADHA
Schisandrae Fructus	tricyclo[4.4.0.0(2,7)]dec-3-ene-3-methanol, 1-methyl-8-(1-methylethyl)	21981283	PTGES
Schisandrae Fructus	tricyclo[4.4.0.0(2,7)]dec-3-ene-3-methanol, 1-methyl-8-(1-methylethyl)	22018714	PTGES
Schisandrae Fructus	tricyclo[4.4.0.0(2,7)]dec-3-ene-3-methanol, 1-methyl-8-(1-methylethyl)	23442721	PTGES
Schisandrae Fructus	ledene oxide-(II)	12597252
Schisandrae Fructus	2-propenoic acid, 3-(4-hydroxy-3-methoxyphenyl)-, methyl ester	28816401	CYP2A13	CYP2J2	NPC1L1	CYP2C8	ADD2	CYP17A1	ODAM	CYP2C19	CYP2S1	RAD51D	CYP2D6	NFATC2IP	CYP1A2	CYP2W1	ENSG00000267618	PSMA7	PSMA8	PGK1	CTSF	PROP1	RAD51	CYP21A2	SLC3A1	CYP2F1	RNASEH2A	CUBN	CYP2A7	SUMO2	CYP2A6	INVS	CYP2C9	CYP2B6	MANBA	CTSO	RAD51B	DMC1	S1PR5	CYP2U1	SLC3A2	CYP2C18	CYP1A1	PGK2	CYP2R1	SUMO4	CYBRD1	CTSW
Schisandrae Fructus	kadsuricacid 3-methyl dster	29053630
Schisandrae Fructus	hydroxyquinoline	30666780	GNA15	PMAIP1	AGXT	EIF4E	EMP1	COPG1	TOP2B	CA5A	QPRT	KCNAB1	RARS2	CA7	CD99	AKR7A2	NOVA1	GNAQ	KRT78	ADRB2	CA13	CA4	TMEM33	DMBT1	VAT1	WNK3	TNFRSF12A	WNK2	NLK	ADK	CA14	MUC16	CUZD1	RTN4IP1	GNA11	SUMF2	CA9	DALRD3	ABCG2	GPR182	FDX1	CA12	CUL9	MECR	EIF4E2	SRMS	RARS	PKP1	UBAC1
Schisandrae Fructus	hexahydro-4,7-dimethyl-1-(1-methylethyl)-naphthalene	18773416	PMM2	PMM1
Schisandrae Fructus	9aH-cyclopropa[3,4]benz[1,2-e]azulene, 2-butenoic acid	18773416
Schisandrae Fructus	benzenemethanol, 3,5-dimethyl	23442721	GGN	MBOAT4	GHSR	HHEX
Schisandrae Fructus	nonanal	21682319	ETHE1	LONP1	SLC7A14	SLC7A4	GPX3	GPX2	SLC7A2	TUFM	PAAF1	FANCC	TFPI2	CORT	RPL13A	PSMC5	SLC47A1	PIGA	GPX5	SLC30A5	PNKD	GPX8	COLQ	GPX7	KHDC3L	CSF3	INF2	KCNH1	CD40LG	MBLAC2	SLC30A6	SLC30A3	ALOX12	RIT2	AKR1B1	GPX6	ALOXE3	ALOX12B	HAGHL	GPX4	SLC30A10	MSH4	RHCG	IFNG	SLC30A8	SLC26A4	ENSG00000255767	RNASEH1	FAN1
Schisandrae Fructus	β-myrcene	12597252	NEK2	AADACL3	ALDH1B1	UBE2M	CYP20A1	ALDH1A3	MVD	IFFO2	COQ7	ALDH1A2	SPICE1	CTH	MEST	GSPT2	ALDH1L2	COLQ	GSPT1	TAT	CYP26A1	PLD2	CCBL2	AADACL2	CYP4F2	ENSG00000257767	KCNH1	ACCS	IPP	ACCSL	POLQ	NCEH1	ALOX12	HBS1L	ALDH1A1	ALOXE3	MAVS	TPSD1	ALOX12B	CYP46A1	PCCA	IFI30	GBE1	ACMSD	PSMD2	ALDH9A1	ALDH8A1	AADAC	CYP4Z1
Schisandrae Fructus	β-myrcene	18773416	NEK2	AADACL3	ALDH1B1	UBE2M	CYP20A1	ALDH1A3	MVD	IFFO2	COQ7	ALDH1A2	SPICE1	CTH	MEST	GSPT2	ALDH1L2	COLQ	GSPT1	TAT	CYP26A1	PLD2	CCBL2	AADACL2	CYP4F2	ENSG00000257767	KCNH1	ACCS	IPP	ACCSL	POLQ	NCEH1	ALOX12	HBS1L	ALDH1A1	ALOXE3	MAVS	TPSD1	ALOX12B	CYP46A1	PCCA	IFI30	GBE1	ACMSD	PSMD2	ALDH9A1	ALDH8A1	AADAC	CYP4Z1
Schisandrae Fructus	terpinene 4-acetate	12597252
Schisandrae Fructus	2-octenal	22023863	DHRS2	PLK1	ABCA13	CLIC2	HIST1H1E	IRAK4	DECR1	BDH2	IRAK1	RTN4IP1	MECR	PIGN	INHA	CLIC5	VAMP1	HIST1H1C	HSFX1	SEC22A	VAT1L	ACSM1	PIGM	VAMP5	ABCA3	ABCA4	ABCA7	TP53I3	VAMP4	ABCA6	HSF2	ABCA5	VAT1	IRAK2	ACSM2B	PLK2	HIST1H1D	HSF4	TADA3	CYB5B	ABCA1	IRAK3	PIGG	KAT6B	ACSM5	DHRS4L2	ABCA10	CAST	PLK4
Schisandrae Fructus	2-nonanone	22023863
Schisandrae Fructus	cis-1-methyl-4-(1-methylethyl)-2-cyclohexen-1-ol	12597252	EN2	IPP
Schisandrae Fructus	dihydrocarvyl acetate	12597252
Schisandrae Fructus	[Z]-2,7-dimethyl-3-octen-5-yne	12597252
Schisandrae Fructus	α-cedrenol	18773416
Schisandrae Fructus	α-santalol	18773416	VPS13B	CHRNA1	CC2D1A	SALL4	PCDHGA5	SELL	SALL1	ING5	SAR1B	CNGA1	PQBP1	DOCK9	MPP3	DHODH	FBXO45	SETX	DHDH	ZNF385B	DOCK11	ZNF674	ZNF311	GFOD1	FRMD4B	MBD5	TBX5	CASP9	RANBP17	ATRNL1	STXBP1	CSF3	AKT3	NBAS	ZNF526	TOR2A	CNGA2	BRWD3	PRSS12	HTR1A	TOR1A	SLC26A1	NF2	OCM2	GFOD2	CC2D1B	FRMD4A	DLG3	TOR3A
Schisandrae Fructus	benzenemethanol, 2,4-dimethyl	23442721
Schisandrae Fructus	(+)-schisandrin	20458670	TMPRSS11D	ANGPTL4	HMOX1	VPS18	GNAS	GNAL	PLCD4
Schisandrae Fructus	isoschisandrin	23993568	TMPRSS11D	ANGPTL4	HMOX1	VPS18	GNAS	GNAL	PLCD4
Schisandrae Fructus	isoschizandrin	15556508	TMPRSS11D	ANGPTL4	HMOX1	VPS18	GNAS	GNAL	PLCD4
Schisandrae Fructus	isoschizandrin	18849034	TMPRSS11D	ANGPTL4	HMOX1	VPS18	GNAS	GNAL	PLCD4
Schisandrae Fructus	isoschizandrin	30666780	TMPRSS11D	ANGPTL4	HMOX1	VPS18	GNAS	GNAL	PLCD4
Schisandrae Fructus	schisandrin	15556508	TMPRSS11D	ANGPTL4	HMOX1	VPS18	GNAS	GNAL	PLCD4
Schisandrae Fructus	schisandrin	17313143	TMPRSS11D	ANGPTL4	HMOX1	VPS18	GNAS	GNAL	PLCD4
Schisandrae Fructus	schisandrin	17396597	TMPRSS11D	ANGPTL4	HMOX1	VPS18	GNAS	GNAL	PLCD4
Schisandrae Fructus	schisandrin	17490493	TMPRSS11D	ANGPTL4	HMOX1	VPS18	GNAS	GNAL	PLCD4
Schisandrae Fructus	schisandrin	17613177	TMPRSS11D	ANGPTL4	HMOX1	VPS18	GNAS	GNAL	PLCD4
Schisandrae Fructus	schisandrin	17629436	TMPRSS11D	ANGPTL4	HMOX1	VPS18	GNAS	GNAL	PLCD4
Schisandrae Fructus	schisandrin	18339588	TMPRSS11D	ANGPTL4	HMOX1	VPS18	GNAS	GNAL	PLCD4
Schisandrae Fructus	schisandrin	18442518	TMPRSS11D	ANGPTL4	HMOX1	VPS18	GNAS	GNAL	PLCD4
Schisandrae Fructus	schisandrin	18698667	TMPRSS11D	ANGPTL4	HMOX1	VPS18	GNAS	GNAL	PLCD4
Schisandrae Fructus	schisandrin	18773416	TMPRSS11D	ANGPTL4	HMOX1	VPS18	GNAS	GNAL	PLCD4
Schisandrae Fructus	schisandrin	18849034	TMPRSS11D	ANGPTL4	HMOX1	VPS18	GNAS	GNAL	PLCD4
Schisandrae Fructus	schisandrin	19222029	TMPRSS11D	ANGPTL4	HMOX1	VPS18	GNAS	GNAL	PLCD4
Schisandrae Fructus	schisandrin	19359796	TMPRSS11D	ANGPTL4	HMOX1	VPS18	GNAS	GNAL	PLCD4
Schisandrae Fructus	schisandrin	19810008	TMPRSS11D	ANGPTL4	HMOX1	VPS18	GNAS	GNAL	PLCD4
Schisandrae Fructus	schisandrin	20810329	TMPRSS11D	ANGPTL4	HMOX1	VPS18	GNAS	GNAL	PLCD4
Schisandrae Fructus	schisandrin	20862967	TMPRSS11D	ANGPTL4	HMOX1	VPS18	GNAS	GNAL	PLCD4
Schisandrae Fructus	schisandrin	20872910	TMPRSS11D	ANGPTL4	HMOX1	VPS18	GNAS	GNAL	PLCD4
Schisandrae Fructus	schisandrin	20945134	TMPRSS11D	ANGPTL4	HMOX1	VPS18	GNAS	GNAL	PLCD4
Schisandrae Fructus	schisandrin	20981871	TMPRSS11D	ANGPTL4	HMOX1	VPS18	GNAS	GNAL	PLCD4
Schisandrae Fructus	schisandrin	21764275	TMPRSS11D	ANGPTL4	HMOX1	VPS18	GNAS	GNAL	PLCD4
Schisandrae Fructus	schisandrin	21859375	TMPRSS11D	ANGPTL4	HMOX1	VPS18	GNAS	GNAL	PLCD4
Schisandrae Fructus	schisandrin	21894347	TMPRSS11D	ANGPTL4	HMOX1	VPS18	GNAS	GNAL	PLCD4
Schisandrae Fructus	schisandrin	22200318	TMPRSS11D	ANGPTL4	HMOX1	VPS18	GNAS	GNAL	PLCD4
Schisandrae Fructus	schisandrin	22368854	TMPRSS11D	ANGPTL4	HMOX1	VPS18	GNAS	GNAL	PLCD4
Schisandrae Fructus	schisandrin	23416367	TMPRSS11D	ANGPTL4	HMOX1	VPS18	GNAS	GNAL	PLCD4
Schisandrae Fructus	schisandrin	23584938	TMPRSS11D	ANGPTL4	HMOX1	VPS18	GNAS	GNAL	PLCD4
Schisandrae Fructus	schisandrin	23772112	TMPRSS11D	ANGPTL4	HMOX1	VPS18	GNAS	GNAL	PLCD4
Schisandrae Fructus	schisandrin	23828909	TMPRSS11D	ANGPTL4	HMOX1	VPS18	GNAS	GNAL	PLCD4
Schisandrae Fructus	schisandrin	23993568	TMPRSS11D	ANGPTL4	HMOX1	VPS18	GNAS	GNAL	PLCD4
Schisandrae Fructus	schisandrin	24151225	TMPRSS11D	ANGPTL4	HMOX1	VPS18	GNAS	GNAL	PLCD4
Schisandrae Fructus	schisandrin	24783510	TMPRSS11D	ANGPTL4	HMOX1	VPS18	GNAS	GNAL	PLCD4
Schisandrae Fructus	schisandrin	24791531	TMPRSS11D	ANGPTL4	HMOX1	VPS18	GNAS	GNAL	PLCD4
Schisandrae Fructus	schisandrin	25407144	TMPRSS11D	ANGPTL4	HMOX1	VPS18	GNAS	GNAL	PLCD4
Schisandrae Fructus	schisandrin	25423829	TMPRSS11D	ANGPTL4	HMOX1	VPS18	GNAS	GNAL	PLCD4
Schisandrae Fructus	schisandrin	25712441	TMPRSS11D	ANGPTL4	HMOX1	VPS18	GNAS	GNAL	PLCD4
Schisandrae Fructus	schisandrin	26773892	TMPRSS11D	ANGPTL4	HMOX1	VPS18	GNAS	GNAL	PLCD4
Schisandrae Fructus	schisandrin	27611098	TMPRSS11D	ANGPTL4	HMOX1	VPS18	GNAS	GNAL	PLCD4
Schisandrae Fructus	schisandrin	28236316	TMPRSS11D	ANGPTL4	HMOX1	VPS18	GNAS	GNAL	PLCD4
Schisandrae Fructus	schisandrin	29687144	TMPRSS11D	ANGPTL4	HMOX1	VPS18	GNAS	GNAL	PLCD4
Schisandrae Fructus	schisandrin	29933678	TMPRSS11D	ANGPTL4	HMOX1	VPS18	GNAS	GNAL	PLCD4
Schisandrae Fructus	schisandrin	30610837	TMPRSS11D	ANGPTL4	HMOX1	VPS18	GNAS	GNAL	PLCD4
Schisandrae Fructus	schisandrin	30821573	TMPRSS11D	ANGPTL4	HMOX1	VPS18	GNAS	GNAL	PLCD4
Schisandrae Fructus	schisandrin	30934777	TMPRSS11D	ANGPTL4	HMOX1	VPS18	GNAS	GNAL	PLCD4
Schisandrae Fructus	schisandrin	30987393	TMPRSS11D	ANGPTL4	HMOX1	VPS18	GNAS	GNAL	PLCD4
Schisandrae Fructus	schisandrin	31070526	TMPRSS11D	ANGPTL4	HMOX1	VPS18	GNAS	GNAL	PLCD4
Schisandrae Fructus	schisandrin	31087615	TMPRSS11D	ANGPTL4	HMOX1	VPS18	GNAS	GNAL	PLCD4
Schisandrae Fructus	schisandrol A	15556508	TMPRSS11D	ANGPTL4	HMOX1	VPS18	GNAS	GNAL	PLCD4
Schisandrae Fructus	schisandrol A	18849034	TMPRSS11D	ANGPTL4	HMOX1	VPS18	GNAS	GNAL	PLCD4
Schisandrae Fructus	schisandrol A	20931771	TMPRSS11D	ANGPTL4	HMOX1	VPS18	GNAS	GNAL	PLCD4
Schisandrae Fructus	schisandrol A	21901991	TMPRSS11D	ANGPTL4	HMOX1	VPS18	GNAS	GNAL	PLCD4
Schisandrae Fructus	schisandrol A	23357754	TMPRSS11D	ANGPTL4	HMOX1	VPS18	GNAS	GNAL	PLCD4
Schisandrae Fructus	schisandrol A	23880331	TMPRSS11D	ANGPTL4	HMOX1	VPS18	GNAS	GNAL	PLCD4
Schisandrae Fructus	schisandrol A	24574919	TMPRSS11D	ANGPTL4	HMOX1	VPS18	GNAS	GNAL	PLCD4
Schisandrae Fructus	schisandrol A	25113775	TMPRSS11D	ANGPTL4	HMOX1	VPS18	GNAS	GNAL	PLCD4
Schisandrae Fructus	schisandrol A	26027124	TMPRSS11D	ANGPTL4	HMOX1	VPS18	GNAS	GNAL	PLCD4
Schisandrae Fructus	schisandrol A	26790284	TMPRSS11D	ANGPTL4	HMOX1	VPS18	GNAS	GNAL	PLCD4
Schisandrae Fructus	schisandrol A	27328727	TMPRSS11D	ANGPTL4	HMOX1	VPS18	GNAS	GNAL	PLCD4
Schisandrae Fructus	schisandrol A	28821392	TMPRSS11D	ANGPTL4	HMOX1	VPS18	GNAS	GNAL	PLCD4
Schisandrae Fructus	schisandrol A	29053630	TMPRSS11D	ANGPTL4	HMOX1	VPS18	GNAS	GNAL	PLCD4
Schisandrae Fructus	schisandrol A	29383841	TMPRSS11D	ANGPTL4	HMOX1	VPS18	GNAS	GNAL	PLCD4
Schisandrae Fructus	schisandrol A	29706012	TMPRSS11D	ANGPTL4	HMOX1	VPS18	GNAS	GNAL	PLCD4
Schisandrae Fructus	schisandrol A	30666780	TMPRSS11D	ANGPTL4	HMOX1	VPS18	GNAS	GNAL	PLCD4
Schisandrae Fructus	schisandrol A	31625256	TMPRSS11D	ANGPTL4	HMOX1	VPS18	GNAS	GNAL	PLCD4
Schisandrae Fructus	schizandrin	8788159	TMPRSS11D	ANGPTL4	HMOX1	VPS18	GNAS	GNAL	PLCD4
Schisandrae Fructus	schizandrin	12641279	TMPRSS11D	ANGPTL4	HMOX1	VPS18	GNAS	GNAL	PLCD4
Schisandrae Fructus	schizandrin	15556508	TMPRSS11D	ANGPTL4	HMOX1	VPS18	GNAS	GNAL	PLCD4
Schisandrae Fructus	schizandrin	16035362	TMPRSS11D	ANGPTL4	HMOX1	VPS18	GNAS	GNAL	PLCD4
Schisandrae Fructus	schizandrin	17252354	TMPRSS11D	ANGPTL4	HMOX1	VPS18	GNAS	GNAL	PLCD4
Schisandrae Fructus	schizandrin	18060709	TMPRSS11D	ANGPTL4	HMOX1	VPS18	GNAS	GNAL	PLCD4
Schisandrae Fructus	schizandrin	18849034	TMPRSS11D	ANGPTL4	HMOX1	VPS18	GNAS	GNAL	PLCD4
Schisandrae Fructus	schizandrin	20001672	TMPRSS11D	ANGPTL4	HMOX1	VPS18	GNAS	GNAL	PLCD4
Schisandrae Fructus	schizandrin	20082284	TMPRSS11D	ANGPTL4	HMOX1	VPS18	GNAS	GNAL	PLCD4
Schisandrae Fructus	schizandrin	22177068	TMPRSS11D	ANGPTL4	HMOX1	VPS18	GNAS	GNAL	PLCD4
Schisandrae Fructus	schizandrin	22829961	TMPRSS11D	ANGPTL4	HMOX1	VPS18	GNAS	GNAL	PLCD4
Schisandrae Fructus	schizandrin	28675628	TMPRSS11D	ANGPTL4	HMOX1	VPS18	GNAS	GNAL	PLCD4
Schisandrae Fructus	schizandrin	30685187	TMPRSS11D	ANGPTL4	HMOX1	VPS18	GNAS	GNAL	PLCD4
Schisandrae Fructus	schizandrol A	1418549	TMPRSS11D	ANGPTL4	HMOX1	VPS18	GNAS	GNAL	PLCD4
Schisandrae Fructus	schizandrol A	21130851	TMPRSS11D	ANGPTL4	HMOX1	VPS18	GNAS	GNAL	PLCD4
Schisandrae Fructus	schizandrol A	21757327	TMPRSS11D	ANGPTL4	HMOX1	VPS18	GNAS	GNAL	PLCD4
Schisandrae Fructus	schizandrol A	22792122	TMPRSS11D	ANGPTL4	HMOX1	VPS18	GNAS	GNAL	PLCD4
Schisandrae Fructus	schizandrol A	22814992	TMPRSS11D	ANGPTL4	HMOX1	VPS18	GNAS	GNAL	PLCD4
Schisandrae Fructus	schizandrol A	25095337	TMPRSS11D	ANGPTL4	HMOX1	VPS18	GNAS	GNAL	PLCD4
Schisandrae Fructus	schizandrol A	25857162	TMPRSS11D	ANGPTL4	HMOX1	VPS18	GNAS	GNAL	PLCD4
Schisandrae Fructus	schizandrol A	27459903	TMPRSS11D	ANGPTL4	HMOX1	VPS18	GNAS	GNAL	PLCD4
Schisandrae Fructus	wuweizi alcohol A	15556508	TMPRSS11D	ANGPTL4	HMOX1	VPS18	GNAS	GNAL	PLCD4
Schisandrae Fructus	wuweizi alcohol A	18849034	TMPRSS11D	ANGPTL4	HMOX1	VPS18	GNAS	GNAL	PLCD4
Schisandrae Fructus	wuweizichun A	2363357	TMPRSS11D	ANGPTL4	HMOX1	VPS18	GNAS	GNAL	PLCD4
Schisandrae Fructus	wuweizichun A	15556508	TMPRSS11D	ANGPTL4	HMOX1	VPS18	GNAS	GNAL	PLCD4
Schisandrae Fructus	pentadecanoic acid, methyl ester	28816401	FAT1	GK5	TRIM47	USP5	CSAD	GK2	GPD2	DAK	SHPK	MCOLN1	GADL1
Schisandrae Fructus	limonene	12597252	NEK2	GLIPR1	UQCRC2	CYP2C19	OR10J5	GLIPR2	ODF3	CHRM4	GPHN	PLCH2	CRISPLD2	OR10J1	ISPD	PLCB1	R3HDML	TP53	RFC2	MTRR	SORD	PLCZ1	SPICE1	TMEM87B	PLCD1	PI15	MEST	CRISP1	SHE	SPEN	ARID3B	TMEM87A	COLQ	NDOR1	PNO1	KCNK17	NR1H4	ZMYND10	TYW1	IDH3A	NOS3	SPTLC1	KCNH1	VN1R1	IPP	SLC24A2	GSR	FDPS	CYP2C9
Schisandrae Fructus	limonene	21981283	NEK2	GLIPR1	UQCRC2	CYP2C19	OR10J5	GLIPR2	ODF3	CHRM4	GPHN	PLCH2	CRISPLD2	OR10J1	ISPD	PLCB1	R3HDML	TP53	RFC2	MTRR	SORD	PLCZ1	SPICE1	TMEM87B	PLCD1	PI15	MEST	CRISP1	SHE	SPEN	ARID3B	TMEM87A	COLQ	NDOR1	PNO1	KCNK17	NR1H4	ZMYND10	TYW1	IDH3A	NOS3	SPTLC1	KCNH1	VN1R1	IPP	SLC24A2	GSR	FDPS	CYP2C9
Schisandrae Fructus	limonene	22018714	NEK2	GLIPR1	UQCRC2	CYP2C19	OR10J5	GLIPR2	ODF3	CHRM4	GPHN	PLCH2	CRISPLD2	OR10J1	ISPD	PLCB1	R3HDML	TP53	RFC2	MTRR	SORD	PLCZ1	SPICE1	TMEM87B	PLCD1	PI15	MEST	CRISP1	SHE	SPEN	ARID3B	TMEM87A	COLQ	NDOR1	PNO1	KCNK17	NR1H4	ZMYND10	TYW1	IDH3A	NOS3	SPTLC1	KCNH1	VN1R1	IPP	SLC24A2	GSR	FDPS	CYP2C9
Schisandrae Fructus	limonene	23442721	NEK2	GLIPR1	UQCRC2	CYP2C19	OR10J5	GLIPR2	ODF3	CHRM4	GPHN	PLCH2	CRISPLD2	OR10J1	ISPD	PLCB1	R3HDML	TP53	RFC2	MTRR	SORD	PLCZ1	SPICE1	TMEM87B	PLCD1	PI15	MEST	CRISP1	SHE	SPEN	ARID3B	TMEM87A	COLQ	NDOR1	PNO1	KCNK17	NR1H4	ZMYND10	TYW1	IDH3A	NOS3	SPTLC1	KCNH1	VN1R1	IPP	SLC24A2	GSR	FDPS	CYP2C9
Schisandrae Fructus	isolimonene	18773416
Schisandrae Fructus	ganwuweizic acid	29053630
Schisandrae Fructus	ganwuweizic acid	30666780
Schisandrae Fructus	benzoic acid, 4-hydroxy-3-methoxy-, methyl ester	28816401	E2F4	IDH2	TSTA3	ALDOC	CP	ADK	E2F2	HEPHL1	ALDOB	TYR	DEK	NFU1	E2F3	HSP90AA1	E2F6	E2F5	NIT1	PNKP	HEPH	RBKS	ABCA4	E2F1
Schisandrae Fructus	sabinene	12597252	RRAGA	PARVA	ALDH1B1	ALDH9A1	ALDH8A1	PARVB	UBE2M	COG6	RUSC1	CATSPER3	ENSG00000257767	TXN	ALDH2	UBXN2B	GAA	RRAGB	COPS4	ALDH16A1	HMGCS1	FDPS	HMGCS2	IDI1	ALDH1A3	MVD	HAO1	CATSPER1	MGAM	ALDH1A2	SPICE1	SI	HMGCR	AAMP	IDI2	MCCC1	TXNDC2	NUS1	CATSPER4	SLC30A9	ALDH1A1	TPSD1	CACNA1I	NME8	PCCA	CACNA1G	TXNDC8	PROSC	GBE1
Schisandrae Fructus	τ-muurolol	12597252	OXNAD1	GGPS1	CYB5R3	FCHO2	CHCHD5	AASDH	CYB5R4	SLC29A3	COQ7	GAS7	CYB5R1	HMGCR
Schisandrae Fructus	(+)-γ-schisandrin	20458670	OXCT1	ATR	TMPRSS11D	GSR	GNAS	VPS18	CCND1	GNAL	FPGS	OXCT2	BCHE	TNFRSF10B	CYP3A4	PLCD4	TNFRSF10A
Schisandrae Fructus	(+/-)-y-schizandrin	15556508	OXCT1	ATR	TMPRSS11D	GSR	GNAS	VPS18	CCND1	GNAL	FPGS	OXCT2	BCHE	TNFRSF10B	CYP3A4	PLCD4	TNFRSF10A
Schisandrae Fructus	(+/-)-γ-schizandrin	18849034	OXCT1	ATR	TMPRSS11D	GSR	GNAS	VPS18	CCND1	GNAL	FPGS	OXCT2	BCHE	TNFRSF10B	CYP3A4	PLCD4	TNFRSF10A
Schisandrae Fructus	(-)-gomisin N	20458670	OXCT1	ATR	TMPRSS11D	GSR	GNAS	VPS18	CCND1	GNAL	FPGS	OXCT2	BCHE	TNFRSF10B	CYP3A4	PLCD4	TNFRSF10A
Schisandrae Fructus	deoxygomisin A	15556508	OXCT1	ATR	TMPRSS11D	GSR	GNAS	VPS18	CCND1	GNAL	FPGS	OXCT2	BCHE	TNFRSF10B	CYP3A4	PLCD4	TNFRSF10A
Schisandrae Fructus	gomisin N	15556508	OXCT1	ATR	TMPRSS11D	GSR	GNAS	VPS18	CCND1	GNAL	FPGS	OXCT2	BCHE	TNFRSF10B	CYP3A4	PLCD4	TNFRSF10A
Schisandrae Fructus	gomisin N	17252354	OXCT1	ATR	TMPRSS11D	GSR	GNAS	VPS18	CCND1	GNAL	FPGS	OXCT2	BCHE	TNFRSF10B	CYP3A4	PLCD4	TNFRSF10A
Schisandrae Fructus	gomisin N	18284817	OXCT1	ATR	TMPRSS11D	GSR	GNAS	VPS18	CCND1	GNAL	FPGS	OXCT2	BCHE	TNFRSF10B	CYP3A4	PLCD4	TNFRSF10A
Schisandrae Fructus	gomisin N	18849034	OXCT1	ATR	TMPRSS11D	GSR	GNAS	VPS18	CCND1	GNAL	FPGS	OXCT2	BCHE	TNFRSF10B	CYP3A4	PLCD4	TNFRSF10A
Schisandrae Fructus	gomisin N	20082284	OXCT1	ATR	TMPRSS11D	GSR	GNAS	VPS18	CCND1	GNAL	FPGS	OXCT2	BCHE	TNFRSF10B	CYP3A4	PLCD4	TNFRSF10A
Schisandrae Fructus	gomisin N	20810329	OXCT1	ATR	TMPRSS11D	GSR	GNAS	VPS18	CCND1	GNAL	FPGS	OXCT2	BCHE	TNFRSF10B	CYP3A4	PLCD4	TNFRSF10A
Schisandrae Fructus	gomisin N	20945134	OXCT1	ATR	TMPRSS11D	GSR	GNAS	VPS18	CCND1	GNAL	FPGS	OXCT2	BCHE	TNFRSF10B	CYP3A4	PLCD4	TNFRSF10A
Schisandrae Fructus	gomisin N	20981871	OXCT1	ATR	TMPRSS11D	GSR	GNAS	VPS18	CCND1	GNAL	FPGS	OXCT2	BCHE	TNFRSF10B	CYP3A4	PLCD4	TNFRSF10A
Schisandrae Fructus	gomisin N	22368854	OXCT1	ATR	TMPRSS11D	GSR	GNAS	VPS18	CCND1	GNAL	FPGS	OXCT2	BCHE	TNFRSF10B	CYP3A4	PLCD4	TNFRSF10A
Schisandrae Fructus	gomisin N	22814992	OXCT1	ATR	TMPRSS11D	GSR	GNAS	VPS18	CCND1	GNAL	FPGS	OXCT2	BCHE	TNFRSF10B	CYP3A4	PLCD4	TNFRSF10A
Schisandrae Fructus	gomisin N	23415446	OXCT1	ATR	TMPRSS11D	GSR	GNAS	VPS18	CCND1	GNAL	FPGS	OXCT2	BCHE	TNFRSF10B	CYP3A4	PLCD4	TNFRSF10A
Schisandrae Fructus	gomisin N	23416367	OXCT1	ATR	TMPRSS11D	GSR	GNAS	VPS18	CCND1	GNAL	FPGS	OXCT2	BCHE	TNFRSF10B	CYP3A4	PLCD4	TNFRSF10A
Schisandrae Fructus	gomisin N	23584938	OXCT1	ATR	TMPRSS11D	GSR	GNAS	VPS18	CCND1	GNAL	FPGS	OXCT2	BCHE	TNFRSF10B	CYP3A4	PLCD4	TNFRSF10A
Schisandrae Fructus	gomisin N	23828909	OXCT1	ATR	TMPRSS11D	GSR	GNAS	VPS18	CCND1	GNAL	FPGS	OXCT2	BCHE	TNFRSF10B	CYP3A4	PLCD4	TNFRSF10A
Schisandrae Fructus	gomisin N	23880331	OXCT1	ATR	TMPRSS11D	GSR	GNAS	VPS18	CCND1	GNAL	FPGS	OXCT2	BCHE	TNFRSF10B	CYP3A4	PLCD4	TNFRSF10A
Schisandrae Fructus	gomisin N	23993568	OXCT1	ATR	TMPRSS11D	GSR	GNAS	VPS18	CCND1	GNAL	FPGS	OXCT2	BCHE	TNFRSF10B	CYP3A4	PLCD4	TNFRSF10A
Schisandrae Fructus	gomisin N	25113775	OXCT1	ATR	TMPRSS11D	GSR	GNAS	VPS18	CCND1	GNAL	FPGS	OXCT2	BCHE	TNFRSF10B	CYP3A4	PLCD4	TNFRSF10A
Schisandrae Fructus	gomisin N	28675628	OXCT1	ATR	TMPRSS11D	GSR	GNAS	VPS18	CCND1	GNAL	FPGS	OXCT2	BCHE	TNFRSF10B	CYP3A4	PLCD4	TNFRSF10A
Schisandrae Fructus	gomisin N	29383841	OXCT1	ATR	TMPRSS11D	GSR	GNAS	VPS18	CCND1	GNAL	FPGS	OXCT2	BCHE	TNFRSF10B	CYP3A4	PLCD4	TNFRSF10A
Schisandrae Fructus	schisandrin B	17396597	OXCT1	ATR	TMPRSS11D	GSR	GNAS	VPS18	CCND1	GNAL	FPGS	OXCT2	BCHE	TNFRSF10B	CYP3A4	PLCD4	TNFRSF10A
Schisandrae Fructus	schisandrin B	17613177	OXCT1	ATR	TMPRSS11D	GSR	GNAS	VPS18	CCND1	GNAL	FPGS	OXCT2	BCHE	TNFRSF10B	CYP3A4	PLCD4	TNFRSF10A
Schisandrae Fructus	schisandrin B	18442518	OXCT1	ATR	TMPRSS11D	GSR	GNAS	VPS18	CCND1	GNAL	FPGS	OXCT2	BCHE	TNFRSF10B	CYP3A4	PLCD4	TNFRSF10A
Schisandrae Fructus	schisandrin B	18849034	OXCT1	ATR	TMPRSS11D	GSR	GNAS	VPS18	CCND1	GNAL	FPGS	OXCT2	BCHE	TNFRSF10B	CYP3A4	PLCD4	TNFRSF10A
Schisandrae Fructus	schisandrin B	19222029	OXCT1	ATR	TMPRSS11D	GSR	GNAS	VPS18	CCND1	GNAL	FPGS	OXCT2	BCHE	TNFRSF10B	CYP3A4	PLCD4	TNFRSF10A
Schisandrae Fructus	schisandrin B	19625493	OXCT1	ATR	TMPRSS11D	GSR	GNAS	VPS18	CCND1	GNAL	FPGS	OXCT2	BCHE	TNFRSF10B	CYP3A4	PLCD4	TNFRSF10A
Schisandrae Fructus	schisandrin B	19810008	OXCT1	ATR	TMPRSS11D	GSR	GNAS	VPS18	CCND1	GNAL	FPGS	OXCT2	BCHE	TNFRSF10B	CYP3A4	PLCD4	TNFRSF10A
Schisandrae Fructus	schisandrin B	20931771	OXCT1	ATR	TMPRSS11D	GSR	GNAS	VPS18	CCND1	GNAL	FPGS	OXCT2	BCHE	TNFRSF10B	CYP3A4	PLCD4	TNFRSF10A
Schisandrae Fructus	schisandrin B	21764275	OXCT1	ATR	TMPRSS11D	GSR	GNAS	VPS18	CCND1	GNAL	FPGS	OXCT2	BCHE	TNFRSF10B	CYP3A4	PLCD4	TNFRSF10A
Schisandrae Fructus	schisandrin B	21859375	OXCT1	ATR	TMPRSS11D	GSR	GNAS	VPS18	CCND1	GNAL	FPGS	OXCT2	BCHE	TNFRSF10B	CYP3A4	PLCD4	TNFRSF10A
Schisandrae Fructus	schisandrin B	21894347	OXCT1	ATR	TMPRSS11D	GSR	GNAS	VPS18	CCND1	GNAL	FPGS	OXCT2	BCHE	TNFRSF10B	CYP3A4	PLCD4	TNFRSF10A
Schisandrae Fructus	schisandrin B	23772112	OXCT1	ATR	TMPRSS11D	GSR	GNAS	VPS18	CCND1	GNAL	FPGS	OXCT2	BCHE	TNFRSF10B	CYP3A4	PLCD4	TNFRSF10A
Schisandrae Fructus	schisandrin B	23880331	OXCT1	ATR	TMPRSS11D	GSR	GNAS	VPS18	CCND1	GNAL	FPGS	OXCT2	BCHE	TNFRSF10B	CYP3A4	PLCD4	TNFRSF10A
Schisandrae Fructus	schisandrin B	23993568	OXCT1	ATR	TMPRSS11D	GSR	GNAS	VPS18	CCND1	GNAL	FPGS	OXCT2	BCHE	TNFRSF10B	CYP3A4	PLCD4	TNFRSF10A
Schisandrae Fructus	schisandrin B	24084334	OXCT1	ATR	TMPRSS11D	GSR	GNAS	VPS18	CCND1	GNAL	FPGS	OXCT2	BCHE	TNFRSF10B	CYP3A4	PLCD4	TNFRSF10A
Schisandrae Fructus	schisandrin B	24574919	OXCT1	ATR	TMPRSS11D	GSR	GNAS	VPS18	CCND1	GNAL	FPGS	OXCT2	BCHE	TNFRSF10B	CYP3A4	PLCD4	TNFRSF10A
Schisandrae Fructus	schisandrin B	25113775	OXCT1	ATR	TMPRSS11D	GSR	GNAS	VPS18	CCND1	GNAL	FPGS	OXCT2	BCHE	TNFRSF10B	CYP3A4	PLCD4	TNFRSF10A
Schisandrae Fructus	schisandrin B	25407144	OXCT1	ATR	TMPRSS11D	GSR	GNAS	VPS18	CCND1	GNAL	FPGS	OXCT2	BCHE	TNFRSF10B	CYP3A4	PLCD4	TNFRSF10A
Schisandrae Fructus	schisandrin B	25423829	OXCT1	ATR	TMPRSS11D	GSR	GNAS	VPS18	CCND1	GNAL	FPGS	OXCT2	BCHE	TNFRSF10B	CYP3A4	PLCD4	TNFRSF10A
Schisandrae Fructus	schisandrin B	25712441	OXCT1	ATR	TMPRSS11D	GSR	GNAS	VPS18	CCND1	GNAL	FPGS	OXCT2	BCHE	TNFRSF10B	CYP3A4	PLCD4	TNFRSF10A
Schisandrae Fructus	schisandrin B	26027124	OXCT1	ATR	TMPRSS11D	GSR	GNAS	VPS18	CCND1	GNAL	FPGS	OXCT2	BCHE	TNFRSF10B	CYP3A4	PLCD4	TNFRSF10A
Schisandrae Fructus	schisandrin B	26790284	OXCT1	ATR	TMPRSS11D	GSR	GNAS	VPS18	CCND1	GNAL	FPGS	OXCT2	BCHE	TNFRSF10B	CYP3A4	PLCD4	TNFRSF10A
Schisandrae Fructus	schisandrin B	27328727	OXCT1	ATR	TMPRSS11D	GSR	GNAS	VPS18	CCND1	GNAL	FPGS	OXCT2	BCHE	TNFRSF10B	CYP3A4	PLCD4	TNFRSF10A
Schisandrae Fructus	schisandrin B	27611098	OXCT1	ATR	TMPRSS11D	GSR	GNAS	VPS18	CCND1	GNAL	FPGS	OXCT2	BCHE	TNFRSF10B	CYP3A4	PLCD4	TNFRSF10A
Schisandrae Fructus	schisandrin B	29053630	OXCT1	ATR	TMPRSS11D	GSR	GNAS	VPS18	CCND1	GNAL	FPGS	OXCT2	BCHE	TNFRSF10B	CYP3A4	PLCD4	TNFRSF10A
Schisandrae Fructus	schisandrin B	29383841	OXCT1	ATR	TMPRSS11D	GSR	GNAS	VPS18	CCND1	GNAL	FPGS	OXCT2	BCHE	TNFRSF10B	CYP3A4	PLCD4	TNFRSF10A
Schisandrae Fructus	schisandrin B	29687144	OXCT1	ATR	TMPRSS11D	GSR	GNAS	VPS18	CCND1	GNAL	FPGS	OXCT2	BCHE	TNFRSF10B	CYP3A4	PLCD4	TNFRSF10A
Schisandrae Fructus	schisandrin B	29706012	OXCT1	ATR	TMPRSS11D	GSR	GNAS	VPS18	CCND1	GNAL	FPGS	OXCT2	BCHE	TNFRSF10B	CYP3A4	PLCD4	TNFRSF10A
Schisandrae Fructus	schisandrin B	30610837	OXCT1	ATR	TMPRSS11D	GSR	GNAS	VPS18	CCND1	GNAL	FPGS	OXCT2	BCHE	TNFRSF10B	CYP3A4	PLCD4	TNFRSF10A
Schisandrae Fructus	schisandrin B	30666780	OXCT1	ATR	TMPRSS11D	GSR	GNAS	VPS18	CCND1	GNAL	FPGS	OXCT2	BCHE	TNFRSF10B	CYP3A4	PLCD4	TNFRSF10A
Schisandrae Fructus	schisandrin B	30685187	OXCT1	ATR	TMPRSS11D	GSR	GNAS	VPS18	CCND1	GNAL	FPGS	OXCT2	BCHE	TNFRSF10B	CYP3A4	PLCD4	TNFRSF10A
Schisandrae Fructus	schisandrin B	30934777	OXCT1	ATR	TMPRSS11D	GSR	GNAS	VPS18	CCND1	GNAL	FPGS	OXCT2	BCHE	TNFRSF10B	CYP3A4	PLCD4	TNFRSF10A
Schisandrae Fructus	schisandrin B	31070526	OXCT1	ATR	TMPRSS11D	GSR	GNAS	VPS18	CCND1	GNAL	FPGS	OXCT2	BCHE	TNFRSF10B	CYP3A4	PLCD4	TNFRSF10A
Schisandrae Fructus	schisandrin B	31087615	OXCT1	ATR	TMPRSS11D	GSR	GNAS	VPS18	CCND1	GNAL	FPGS	OXCT2	BCHE	TNFRSF10B	CYP3A4	PLCD4	TNFRSF10A
Schisandrae Fructus	schisandrin B	31625256	OXCT1	ATR	TMPRSS11D	GSR	GNAS	VPS18	CCND1	GNAL	FPGS	OXCT2	BCHE	TNFRSF10B	CYP3A4	PLCD4	TNFRSF10A
Schisandrae Fructus	schizandrin B	15556508	OXCT1	ATR	TMPRSS11D	GSR	GNAS	VPS18	CCND1	GNAL	FPGS	OXCT2	BCHE	TNFRSF10B	CYP3A4	PLCD4	TNFRSF10A
Schisandrae Fructus	schizandrin B	18849034	OXCT1	ATR	TMPRSS11D	GSR	GNAS	VPS18	CCND1	GNAL	FPGS	OXCT2	BCHE	TNFRSF10B	CYP3A4	PLCD4	TNFRSF10A
Schisandrae Fructus	schizandrin B	21130851	OXCT1	ATR	TMPRSS11D	GSR	GNAS	VPS18	CCND1	GNAL	FPGS	OXCT2	BCHE	TNFRSF10B	CYP3A4	PLCD4	TNFRSF10A
Schisandrae Fructus	schizandrin B	21757327	OXCT1	ATR	TMPRSS11D	GSR	GNAS	VPS18	CCND1	GNAL	FPGS	OXCT2	BCHE	TNFRSF10B	CYP3A4	PLCD4	TNFRSF10A
Schisandrae Fructus	schizandrin B	22792122	OXCT1	ATR	TMPRSS11D	GSR	GNAS	VPS18	CCND1	GNAL	FPGS	OXCT2	BCHE	TNFRSF10B	CYP3A4	PLCD4	TNFRSF10A
Schisandrae Fructus	schizandrin B	22814992	OXCT1	ATR	TMPRSS11D	GSR	GNAS	VPS18	CCND1	GNAL	FPGS	OXCT2	BCHE	TNFRSF10B	CYP3A4	PLCD4	TNFRSF10A
Schisandrae Fructus	schizandrin B	24791531	OXCT1	ATR	TMPRSS11D	GSR	GNAS	VPS18	CCND1	GNAL	FPGS	OXCT2	BCHE	TNFRSF10B	CYP3A4	PLCD4	TNFRSF10A
Schisandrae Fructus	schizandrin B	25857162	OXCT1	ATR	TMPRSS11D	GSR	GNAS	VPS18	CCND1	GNAL	FPGS	OXCT2	BCHE	TNFRSF10B	CYP3A4	PLCD4	TNFRSF10A
Schisandrae Fructus	schizandrin B	27459903	OXCT1	ATR	TMPRSS11D	GSR	GNAS	VPS18	CCND1	GNAL	FPGS	OXCT2	BCHE	TNFRSF10B	CYP3A4	PLCD4	TNFRSF10A
Schisandrae Fructus	wuweizisu B	2363357	OXCT1	ATR	TMPRSS11D	GSR	GNAS	VPS18	CCND1	GNAL	FPGS	OXCT2	BCHE	TNFRSF10B	CYP3A4	PLCD4	TNFRSF10A
Schisandrae Fructus	wuweizisu B	15556508	OXCT1	ATR	TMPRSS11D	GSR	GNAS	VPS18	CCND1	GNAL	FPGS	OXCT2	BCHE	TNFRSF10B	CYP3A4	PLCD4	TNFRSF10A
Schisandrae Fructus	wuweizisu B	18849034	OXCT1	ATR	TMPRSS11D	GSR	GNAS	VPS18	CCND1	GNAL	FPGS	OXCT2	BCHE	TNFRSF10B	CYP3A4	PLCD4	TNFRSF10A
Schisandrae Fructus	γ-schisandrin	15794577	OXCT1	ATR	TMPRSS11D	GSR	GNAS	VPS18	CCND1	GNAL	FPGS	OXCT2	BCHE	TNFRSF10B	CYP3A4	PLCD4	TNFRSF10A
Schisandrae Fructus	γ-schisandrin	17490493	OXCT1	ATR	TMPRSS11D	GSR	GNAS	VPS18	CCND1	GNAL	FPGS	OXCT2	BCHE	TNFRSF10B	CYP3A4	PLCD4	TNFRSF10A
Schisandrae Fructus	γ-schisandrin	17613177	OXCT1	ATR	TMPRSS11D	GSR	GNAS	VPS18	CCND1	GNAL	FPGS	OXCT2	BCHE	TNFRSF10B	CYP3A4	PLCD4	TNFRSF10A
Schisandrae Fructus	γ-schisandrin	17629436	OXCT1	ATR	TMPRSS11D	GSR	GNAS	VPS18	CCND1	GNAL	FPGS	OXCT2	BCHE	TNFRSF10B	CYP3A4	PLCD4	TNFRSF10A
Schisandrae Fructus	γ-schisandrin	18339588	OXCT1	ATR	TMPRSS11D	GSR	GNAS	VPS18	CCND1	GNAL	FPGS	OXCT2	BCHE	TNFRSF10B	CYP3A4	PLCD4	TNFRSF10A
Schisandrae Fructus	γ-schisandrin	18698667	OXCT1	ATR	TMPRSS11D	GSR	GNAS	VPS18	CCND1	GNAL	FPGS	OXCT2	BCHE	TNFRSF10B	CYP3A4	PLCD4	TNFRSF10A
Schisandrae Fructus	γ-schisandrin	18849034	OXCT1	ATR	TMPRSS11D	GSR	GNAS	VPS18	CCND1	GNAL	FPGS	OXCT2	BCHE	TNFRSF10B	CYP3A4	PLCD4	TNFRSF10A
Schisandrae Fructus	γ-schisandrin	19222029	OXCT1	ATR	TMPRSS11D	GSR	GNAS	VPS18	CCND1	GNAL	FPGS	OXCT2	BCHE	TNFRSF10B	CYP3A4	PLCD4	TNFRSF10A
Schisandrae Fructus	γ-schisandrin	19803136	OXCT1	ATR	TMPRSS11D	GSR	GNAS	VPS18	CCND1	GNAL	FPGS	OXCT2	BCHE	TNFRSF10B	CYP3A4	PLCD4	TNFRSF10A
Schisandrae Fructus	γ-schisandrin	20862967	OXCT1	ATR	TMPRSS11D	GSR	GNAS	VPS18	CCND1	GNAL	FPGS	OXCT2	BCHE	TNFRSF10B	CYP3A4	PLCD4	TNFRSF10A
Schisandrae Fructus	γ-schisandrin	20872910	OXCT1	ATR	TMPRSS11D	GSR	GNAS	VPS18	CCND1	GNAL	FPGS	OXCT2	BCHE	TNFRSF10B	CYP3A4	PLCD4	TNFRSF10A
Schisandrae Fructus	γ-schisandrin	23415446	OXCT1	ATR	TMPRSS11D	GSR	GNAS	VPS18	CCND1	GNAL	FPGS	OXCT2	BCHE	TNFRSF10B	CYP3A4	PLCD4	TNFRSF10A
Schisandrae Fructus	γ-schisandrin	23416367	OXCT1	ATR	TMPRSS11D	GSR	GNAS	VPS18	CCND1	GNAL	FPGS	OXCT2	BCHE	TNFRSF10B	CYP3A4	PLCD4	TNFRSF10A
Schisandrae Fructus	γ-schisandrin	23584938	OXCT1	ATR	TMPRSS11D	GSR	GNAS	VPS18	CCND1	GNAL	FPGS	OXCT2	BCHE	TNFRSF10B	CYP3A4	PLCD4	TNFRSF10A
Schisandrae Fructus	γ-schisandrin	23772112	OXCT1	ATR	TMPRSS11D	GSR	GNAS	VPS18	CCND1	GNAL	FPGS	OXCT2	BCHE	TNFRSF10B	CYP3A4	PLCD4	TNFRSF10A
Schisandrae Fructus	γ-schisandrin	24151225	OXCT1	ATR	TMPRSS11D	GSR	GNAS	VPS18	CCND1	GNAL	FPGS	OXCT2	BCHE	TNFRSF10B	CYP3A4	PLCD4	TNFRSF10A
Schisandrae Fructus	γ-schisandrin	26773892	OXCT1	ATR	TMPRSS11D	GSR	GNAS	VPS18	CCND1	GNAL	FPGS	OXCT2	BCHE	TNFRSF10B	CYP3A4	PLCD4	TNFRSF10A
Schisandrae Fructus	γ-schisandrin	27611098	OXCT1	ATR	TMPRSS11D	GSR	GNAS	VPS18	CCND1	GNAL	FPGS	OXCT2	BCHE	TNFRSF10B	CYP3A4	PLCD4	TNFRSF10A
Schisandrae Fructus	γ-schisandrin	28821392	OXCT1	ATR	TMPRSS11D	GSR	GNAS	VPS18	CCND1	GNAL	FPGS	OXCT2	BCHE	TNFRSF10B	CYP3A4	PLCD4	TNFRSF10A
Schisandrae Fructus	γ-schisandrin	29687144	OXCT1	ATR	TMPRSS11D	GSR	GNAS	VPS18	CCND1	GNAL	FPGS	OXCT2	BCHE	TNFRSF10B	CYP3A4	PLCD4	TNFRSF10A
Schisandrae Fructus	γ-schisandrin	29933678	OXCT1	ATR	TMPRSS11D	GSR	GNAS	VPS18	CCND1	GNAL	FPGS	OXCT2	BCHE	TNFRSF10B	CYP3A4	PLCD4	TNFRSF10A
Schisandrae Fructus	γ-schisandrin	30987393	OXCT1	ATR	TMPRSS11D	GSR	GNAS	VPS18	CCND1	GNAL	FPGS	OXCT2	BCHE	TNFRSF10B	CYP3A4	PLCD4	TNFRSF10A
Schisandrae Fructus	γ-schizandrin	18849034	OXCT1	ATR	TMPRSS11D	GSR	GNAS	VPS18	CCND1	GNAL	FPGS	OXCT2	BCHE	TNFRSF10B	CYP3A4	PLCD4	TNFRSF10A
Schisandrae Fructus	γ-schizandrin	19359796	OXCT1	ATR	TMPRSS11D	GSR	GNAS	VPS18	CCND1	GNAL	FPGS	OXCT2	BCHE	TNFRSF10B	CYP3A4	PLCD4	TNFRSF10A
Schisandrae Fructus	γ-schizandrin	20082284	OXCT1	ATR	TMPRSS11D	GSR	GNAS	VPS18	CCND1	GNAL	FPGS	OXCT2	BCHE	TNFRSF10B	CYP3A4	PLCD4	TNFRSF10A
Schisandrae Fructus	γ-schizandrin	22368854	OXCT1	ATR	TMPRSS11D	GSR	GNAS	VPS18	CCND1	GNAL	FPGS	OXCT2	BCHE	TNFRSF10B	CYP3A4	PLCD4	TNFRSF10A
Schisandrae Fructus	γ-schizandrin	24650174	OXCT1	ATR	TMPRSS11D	GSR	GNAS	VPS18	CCND1	GNAL	FPGS	OXCT2	BCHE	TNFRSF10B	CYP3A4	PLCD4	TNFRSF10A
Schisandrae Fructus	γ-schizandrin	25095337	OXCT1	ATR	TMPRSS11D	GSR	GNAS	VPS18	CCND1	GNAL	FPGS	OXCT2	BCHE	TNFRSF10B	CYP3A4	PLCD4	TNFRSF10A
Schisandrae Fructus	γ-schizandrin	30666780	OXCT1	ATR	TMPRSS11D	GSR	GNAS	VPS18	CCND1	GNAL	FPGS	OXCT2	BCHE	TNFRSF10B	CYP3A4	PLCD4	TNFRSF10A
Schisandrae Fructus	γ-schizandrin	30821573	OXCT1	ATR	TMPRSS11D	GSR	GNAS	VPS18	CCND1	GNAL	FPGS	OXCT2	BCHE	TNFRSF10B	CYP3A4	PLCD4	TNFRSF10A
Schisandrae Fructus	γ-muurolene	21981283	SQLE	ZRANB2	PRPF4	KIAA0020	MVD	DAW1	HMGCR
Schisandrae Fructus	terpineol	12597252	AMN1	ALAS2	HBZ	NEK2	SEPT6	TUBA8	IDH2	HBD	HADHA	PANK1	SELO	HBB	ACMSD	DHDDS	TKTL1	ALOX15B	TUBA4A	C9orf69	TKTL2	VILL	TUBA3D	SEPT10	SP2	GGPS1	SEPT8	GFOD1	SEPT5	IAH1	RRM1	CYGB	TUBA3E	PANK2	HBG1	SEPT14	CYCS	EHHADH	NGB	ALOX5	HBA2	GFOD2	IPP	TMPRSS11D	FDPS	SEPT7	SEPT11	IRG1	MVD
Schisandrae Fructus	terpineol	22023863	AMN1	ALAS2	HBZ	NEK2	SEPT6	TUBA8	IDH2	HBD	HADHA	PANK1	SELO	HBB	ACMSD	DHDDS	TKTL1	ALOX15B	TUBA4A	C9orf69	TKTL2	VILL	TUBA3D	SEPT10	SP2	GGPS1	SEPT8	GFOD1	SEPT5	IAH1	RRM1	CYGB	TUBA3E	PANK2	HBG1	SEPT14	CYCS	EHHADH	NGB	ALOX5	HBA2	GFOD2	IPP	TMPRSS11D	FDPS	SEPT7	SEPT11	IRG1	MVD
Schisandrae Fructus	α-farnesene	18773416	AMN1	PPWD1	COLQ	HADHA	NRAS	DHDDS	GFOD1	GGPS1	KRAS	BTRC	ACAT2	ISPD	EBF1	EHHADH	ACAA1	KCNH1	RNF157	FBXW11	GFOD2	IPP	HMGCS1	HADHB	FDPS	HMGCS2	HMGCL	IDI1	TADA3	MAP3K1	MGRN1	MT-ATP6	ACAT1	HMGCR	ACAA2	SLC30A9	MNT	DAD1	RDH11	UPP1	HMGCLL1	ASPA	ACY3
Schisandrae Fructus	cedrene	18773416	TECR	TECRL	ALDH16A1	SLC30A9	ALDH1A1	OXSM	ALDH1A3	FAR1	ALDH9A1	PMM1	ALDH1B1	ENSG00000257767	ALDH1A2	ALDH8A1	KCNH1	ALDH1L2	ALDH2	PMM2
Schisandrae Fructus	cedrene	21981283	TECR	TECRL	ALDH16A1	SLC30A9	ALDH1A1	OXSM	ALDH1A3	FAR1	ALDH9A1	PMM1	ALDH1B1	ENSG00000257767	ALDH1A2	ALDH8A1	KCNH1	ALDH1L2	ALDH2	PMM2
Schisandrae Fructus	(Z,E)-α-farnesene	12597252	AMN1	PPWD1	COLQ	HADHA	NRAS	DHDDS	GFOD1	GGPS1	KRAS	BTRC	ACAT2	ISPD	EBF1	EHHADH	ACAA1	KCNH1	RNF157	FBXW11	GFOD2	IPP	HMGCS1	HADHB	FDPS	HMGCS2	HMGCL	IDI1	TADA3	MAP3K1	MGRN1	MT-ATP6	ACAT1	HMGCR	ACAA2	SLC30A9	MNT	DAD1	RDH11	UPP1	HMGCLL1	ASPA	ACY3
Schisandrae Fructus	gomisin	29687144	PPIC	CYP3A4	PPIB	NDST1
Schisandrae Fructus	gomisin C	15556508	PPIC	CYP3A4	PPIB	NDST1
Schisandrae Fructus	gomisin C	18849034	PPIC	CYP3A4	PPIB	NDST1
Schisandrae Fructus	gomisin C	22814992	PPIC	CYP3A4	PPIB	NDST1
Schisandrae Fructus	schisantherin A	15556508	PPIC	CYP3A4	PPIB	NDST1
Schisandrae Fructus	schisantherin A	17613177	PPIC	CYP3A4	PPIB	NDST1
Schisandrae Fructus	schisantherin A	18339588	PPIC	CYP3A4	PPIB	NDST1
Schisandrae Fructus	schisantherin A	18442518	PPIC	CYP3A4	PPIB	NDST1
Schisandrae Fructus	schisantherin A	18849034	PPIC	CYP3A4	PPIB	NDST1
Schisandrae Fructus	schisantherin A	19222029	PPIC	CYP3A4	PPIB	NDST1
Schisandrae Fructus	schisantherin A	19259942	PPIC	CYP3A4	PPIB	NDST1
Schisandrae Fructus	schisantherin A	20862967	PPIC	CYP3A4	PPIB	NDST1
Schisandrae Fructus	schisantherin A	20872910	PPIC	CYP3A4	PPIB	NDST1
Schisandrae Fructus	schisantherin A	21130851	PPIC	CYP3A4	PPIB	NDST1
Schisandrae Fructus	schisantherin A	21757327	PPIC	CYP3A4	PPIB	NDST1
Schisandrae Fructus	schisantherin A	21894347	PPIC	CYP3A4	PPIB	NDST1
Schisandrae Fructus	schisantherin A	21898806	PPIC	CYP3A4	PPIB	NDST1
Schisandrae Fructus	schisantherin A	22032132	PPIC	CYP3A4	PPIB	NDST1
Schisandrae Fructus	schisantherin A	22177068	PPIC	CYP3A4	PPIB	NDST1
Schisandrae Fructus	schisantherin A	22321410	PPIC	CYP3A4	PPIB	NDST1
Schisandrae Fructus	schisantherin A	22792122	PPIC	CYP3A4	PPIB	NDST1
Schisandrae Fructus	schisantherin A	23357754	PPIC	CYP3A4	PPIB	NDST1
Schisandrae Fructus	schisantherin A	23416367	PPIC	CYP3A4	PPIB	NDST1
Schisandrae Fructus	schisantherin A	23584938	PPIC	CYP3A4	PPIB	NDST1
Schisandrae Fructus	schisantherin A	23620773	PPIC	CYP3A4	PPIB	NDST1
Schisandrae Fructus	schisantherin A	23772112	PPIC	CYP3A4	PPIB	NDST1
Schisandrae Fructus	schisantherin A	23880331	PPIC	CYP3A4	PPIB	NDST1
Schisandrae Fructus	schisantherin A	23993568	PPIC	CYP3A4	PPIB	NDST1
Schisandrae Fructus	schisantherin A	24106035	PPIC	CYP3A4	PPIB	NDST1
Schisandrae Fructus	schisantherin A	24650174	PPIC	CYP3A4	PPIB	NDST1
Schisandrae Fructus	schisantherin A	24783510	PPIC	CYP3A4	PPIB	NDST1
Schisandrae Fructus	schisantherin A	25095337	PPIC	CYP3A4	PPIB	NDST1
Schisandrae Fructus	schisantherin A	25423829	PPIC	CYP3A4	PPIB	NDST1
Schisandrae Fructus	schisantherin A	25857162	PPIC	CYP3A4	PPIB	NDST1
Schisandrae Fructus	schisantherin A	26773892	PPIC	CYP3A4	PPIB	NDST1
Schisandrae Fructus	schisantherin A	26790284	PPIC	CYP3A4	PPIB	NDST1
Schisandrae Fructus	schisantherin A	27328727	PPIC	CYP3A4	PPIB	NDST1
Schisandrae Fructus	schisantherin A	27459903	PPIC	CYP3A4	PPIB	NDST1
Schisandrae Fructus	schisantherin A	27611098	PPIC	CYP3A4	PPIB	NDST1
Schisandrae Fructus	schisantherin A	29053630	PPIC	CYP3A4	PPIB	NDST1
Schisandrae Fructus	schisantherin A	29383841	PPIC	CYP3A4	PPIB	NDST1
Schisandrae Fructus	schisantherin A	29687144	PPIC	CYP3A4	PPIB	NDST1
Schisandrae Fructus	schisantherin A	29706012	PPIC	CYP3A4	PPIB	NDST1
Schisandrae Fructus	schisantherin A	30610837	PPIC	CYP3A4	PPIB	NDST1
Schisandrae Fructus	schisantherin A	30666780	PPIC	CYP3A4	PPIB	NDST1
Schisandrae Fructus	schisantherin A	30685187	PPIC	CYP3A4	PPIB	NDST1
Schisandrae Fructus	schisantherin A	31625256	PPIC	CYP3A4	PPIB	NDST1
Schisandrae Fructus	schisantherin A	31936367	PPIC	CYP3A4	PPIB	NDST1
Schisandrae Fructus	wuweizi ester A	15556508	PPIC	CYP3A4	PPIB	NDST1
Schisandrae Fructus	wuweizi ester A	18849034	PPIC	CYP3A4	PPIB	NDST1
Schisandrae Fructus	n-capric acid isopropyl ester	12597252
Schisandrae Fructus	tigloylgomisin Q	18442518
Schisandrae Fructus	tigloylgomisin Q	21894347
Schisandrae Fructus	tigloylgomisin Q	29687144
Schisandrae Fructus	thujopsene	12597252	ZC3H6	ZC3H3	RBL2	MKRN2	NOX3	NOX4	NOX1	CYBB	CPSF4	ZC3H8	DUOX1	CPSF4L	THUMPD1	NOX5
Schisandrae Fructus	(-)-wuweizisu C	20458670	ATRIP	SLC14A1	CHPT1	RAX	SLC14A2	SREBF1
Schisandrae Fructus	Schisandrin C	17613177	ATRIP	SLC14A1	CHPT1	RAX	SLC14A2	SREBF1
Schisandrae Fructus	Schisandrin C	21894347	ATRIP	SLC14A1	CHPT1	RAX	SLC14A2	SREBF1
Schisandrae Fructus	schisandrin C	18284817	ATRIP	SLC14A1	CHPT1	RAX	SLC14A2	SREBF1
Schisandrae Fructus	schisandrin C	18442518	ATRIP	SLC14A1	CHPT1	RAX	SLC14A2	SREBF1
Schisandrae Fructus	schisandrin C	18849034	ATRIP	SLC14A1	CHPT1	RAX	SLC14A2	SREBF1
Schisandrae Fructus	schisandrin C	19222029	ATRIP	SLC14A1	CHPT1	RAX	SLC14A2	SREBF1
Schisandrae Fructus	schisandrin C	20872910	ATRIP	SLC14A1	CHPT1	RAX	SLC14A2	SREBF1
Schisandrae Fructus	schisandrin C	21130851	ATRIP	SLC14A1	CHPT1	RAX	SLC14A2	SREBF1
Schisandrae Fructus	schisandrin C	21757327	ATRIP	SLC14A1	CHPT1	RAX	SLC14A2	SREBF1
Schisandrae Fructus	schisandrin C	22368854	ATRIP	SLC14A1	CHPT1	RAX	SLC14A2	SREBF1
Schisandrae Fructus	schisandrin C	22792122	ATRIP	SLC14A1	CHPT1	RAX	SLC14A2	SREBF1
Schisandrae Fructus	schisandrin C	23415446	ATRIP	SLC14A1	CHPT1	RAX	SLC14A2	SREBF1
Schisandrae Fructus	schisandrin C	23772112	ATRIP	SLC14A1	CHPT1	RAX	SLC14A2	SREBF1
Schisandrae Fructus	schisandrin C	23880331	ATRIP	SLC14A1	CHPT1	RAX	SLC14A2	SREBF1
Schisandrae Fructus	schisandrin C	23993568	ATRIP	SLC14A1	CHPT1	RAX	SLC14A2	SREBF1
Schisandrae Fructus	schisandrin C	24574919	ATRIP	SLC14A1	CHPT1	RAX	SLC14A2	SREBF1
Schisandrae Fructus	schisandrin C	24650174	ATRIP	SLC14A1	CHPT1	RAX	SLC14A2	SREBF1
Schisandrae Fructus	schisandrin C	25113775	ATRIP	SLC14A1	CHPT1	RAX	SLC14A2	SREBF1
Schisandrae Fructus	schisandrin C	25423829	ATRIP	SLC14A1	CHPT1	RAX	SLC14A2	SREBF1
Schisandrae Fructus	schisandrin C	26027124	ATRIP	SLC14A1	CHPT1	RAX	SLC14A2	SREBF1
Schisandrae Fructus	schisandrin C	26790284	ATRIP	SLC14A1	CHPT1	RAX	SLC14A2	SREBF1
Schisandrae Fructus	schisandrin C	27328727	ATRIP	SLC14A1	CHPT1	RAX	SLC14A2	SREBF1
Schisandrae Fructus	schisandrin C	28821392	ATRIP	SLC14A1	CHPT1	RAX	SLC14A2	SREBF1
Schisandrae Fructus	schisandrin C	29053630	ATRIP	SLC14A1	CHPT1	RAX	SLC14A2	SREBF1
Schisandrae Fructus	schisandrin C	29383841	ATRIP	SLC14A1	CHPT1	RAX	SLC14A2	SREBF1
Schisandrae Fructus	schisandrin C	29706012	ATRIP	SLC14A1	CHPT1	RAX	SLC14A2	SREBF1
Schisandrae Fructus	schisandrin C	30666780	ATRIP	SLC14A1	CHPT1	RAX	SLC14A2	SREBF1
Schisandrae Fructus	schisandrin C	31625256	ATRIP	SLC14A1	CHPT1	RAX	SLC14A2	SREBF1
Schisandrae Fructus	schizandrin C	15556508	ATRIP	SLC14A1	CHPT1	RAX	SLC14A2	SREBF1
Schisandrae Fructus	schizandrin C	18849034	ATRIP	SLC14A1	CHPT1	RAX	SLC14A2	SREBF1
Schisandrae Fructus	schizandrin C	22814992	ATRIP	SLC14A1	CHPT1	RAX	SLC14A2	SREBF1
Schisandrae Fructus	schizandrin C	23357754	ATRIP	SLC14A1	CHPT1	RAX	SLC14A2	SREBF1
Schisandrae Fructus	schizandrin C	24791531	ATRIP	SLC14A1	CHPT1	RAX	SLC14A2	SREBF1
Schisandrae Fructus	schizandrin C	25857162	ATRIP	SLC14A1	CHPT1	RAX	SLC14A2	SREBF1
Schisandrae Fructus	schizandrin C	29933678	ATRIP	SLC14A1	CHPT1	RAX	SLC14A2	SREBF1
Schisandrae Fructus	schizandrin C	30987393	ATRIP	SLC14A1	CHPT1	RAX	SLC14A2	SREBF1
Schisandrae Fructus	wuweizisu C	2363357	ATRIP	SLC14A1	CHPT1	RAX	SLC14A2	SREBF1
Schisandrae Fructus	wuweizisu C	15556508	ATRIP	SLC14A1	CHPT1	RAX	SLC14A2	SREBF1
Schisandrae Fructus	wuweizisu C	17252354	ATRIP	SLC14A1	CHPT1	RAX	SLC14A2	SREBF1
Schisandrae Fructus	wuweizisu C	17490493	ATRIP	SLC14A1	CHPT1	RAX	SLC14A2	SREBF1
Schisandrae Fructus	wuweizisu C	18849034	ATRIP	SLC14A1	CHPT1	RAX	SLC14A2	SREBF1
Schisandrae Fructus	wuweizisu C	20082284	ATRIP	SLC14A1	CHPT1	RAX	SLC14A2	SREBF1
Schisandrae Fructus	nonanedioic acid, dimethyl ester	28816401	PARD3
Schisandrae Fructus	heptadecanoic acid, methyl ester	28816401	TECRL	UBD	PKDCC	HSDL1	FA2H	FANCD2	APRT	ATP6V1B2	SSTR4	UBB	UBL4B	TTR	PLD2	TGDS	LPCAT1	GPR142	MGLL	MBOAT2	PRKRA	ISG15	OAS3	SSTR1	IRAK4	GNAT1	IRAK2	ATP6V1B1	SSTR2	REV1	IRAK1	ALDH18A1	UBA52	LIPE	TECR	PLD1	SSTR5	PMP2	HSD17B3	OASL	CYB5B	IRAK3	OPA3	DAK	GPD2	HSD17B12	UBE2G2	CYB5A	RPS25
Schisandrae Fructus	1H-benzocycloheptene, 2,4a,5,6,7,8-hexahydro-3,5,5,9-tetramethyl	22018714	CYB5R3	PPID	GTF2A1	PPIAL4D	PPIF	GEN1	FBXO45	CYB5R1	GGPS1	CD2BP2	PITRM1	PPIG	MLF1	EHD4	CYB5R4	PPIL6	EHD2	TADA3	STX8	EHD3	SLC29A3	PPIH	HMGCR	LONP2	OXNAD1	SRL	FEN1	NKTR	RANBP2	PPIA	TPSD1	APEX2	PPIAL4G	SPEG
Schisandrae Fructus	1H-benzocycloheptene, 2,4a,5,6,7,8-hexahydro-3,5,5,9-tetramethyl	23442721	CYB5R3	PPID	GTF2A1	PPIAL4D	PPIF	GEN1	FBXO45	CYB5R1	GGPS1	CD2BP2	PITRM1	PPIG	MLF1	EHD4	CYB5R4	PPIL6	EHD2	TADA3	STX8	EHD3	SLC29A3	PPIH	HMGCR	LONP2	OXNAD1	SRL	FEN1	NKTR	RANBP2	PPIA	TPSD1	APEX2	PPIAL4G	SPEG
Schisandrae Fructus	β-himachalene	12597252	CYB5R3	PPID	GTF2A1	PPIAL4D	PPIF	GEN1	FBXO45	CYB5R1	GGPS1	CD2BP2	PITRM1	PPIG	MLF1	EHD4	CYB5R4	PPIL6	EHD2	TADA3	STX8	EHD3	SLC29A3	PPIH	HMGCR	LONP2	OXNAD1	SRL	FEN1	NKTR	RANBP2	PPIA	TPSD1	APEX2	PPIAL4G	SPEG
Schisandrae Fructus	β-himachalene	18773416	CYB5R3	PPID	GTF2A1	PPIAL4D	PPIF	GEN1	FBXO45	CYB5R1	GGPS1	CD2BP2	PITRM1	PPIG	MLF1	EHD4	CYB5R4	PPIL6	EHD2	TADA3	STX8	EHD3	SLC29A3	PPIH	HMGCR	LONP2	OXNAD1	SRL	FEN1	NKTR	RANBP2	PPIA	TPSD1	APEX2	PPIAL4G	SPEG
Schisandrae Fructus	β-himachalene	21981283	CYB5R3	PPID	GTF2A1	PPIAL4D	PPIF	GEN1	FBXO45	CYB5R1	GGPS1	CD2BP2	PITRM1	PPIG	MLF1	EHD4	CYB5R4	PPIL6	EHD2	TADA3	STX8	EHD3	SLC29A3	PPIH	HMGCR	LONP2	OXNAD1	SRL	FEN1	NKTR	RANBP2	PPIA	TPSD1	APEX2	PPIAL4G	SPEG
Schisandrae Fructus	β-himachalene	23442721	CYB5R3	PPID	GTF2A1	PPIAL4D	PPIF	GEN1	FBXO45	CYB5R1	GGPS1	CD2BP2	PITRM1	PPIG	MLF1	EHD4	CYB5R4	PPIL6	EHD2	TADA3	STX8	EHD3	SLC29A3	PPIH	HMGCR	LONP2	OXNAD1	SRL	FEN1	NKTR	RANBP2	PPIA	TPSD1	APEX2	PPIAL4G	SPEG
Schisandrae Fructus	naphthalene, 1,2,3,4,4a,5,6,8a-octahydro-7-methyl-4-methylene-1-(1-methylethyl)-,(1a,4aa,8aa)-	22018714	SQLE	ZRANB2	PRPF4	KIAA0020	MVD	DAW1	HMGCR
Schisandrae Fructus	naphthalene, 1,2,3,4,4a,5,6,8a-octahydro-7-methyl-4-methylene-1-(1-methylethyl)-,(1a,4aa,8aa)-	23442721	SQLE	ZRANB2	PRPF4	KIAA0020	MVD	DAW1	HMGCR
Schisandrae Fructus	eicosanoic acid, methyl ester	28816401	LIN28B
Schisandrae Fructus	1-isopropyl-2-methoxy-4-methyl-benzene	18773416
Schisandrae Fructus	2-methoxy-4-methyl-1-(methylethyl)-benzene	12597252
Schisandrae Fructus	benzene, 2-methoxy-4-methyl-1-(1-methylethyl)	22018714
Schisandrae Fructus	benzene, 2-methoxy-4-methyl-1-(1-methylethyl)	23442721
Schisandrae Fructus	thymol methyl ether	21981283
Schisandrae Fructus	thymol methyl ether	23442721
Schisandrae Fructus	docosanoic acid, methyl ester	28816401	PRDX5	PPID	PPIE	PPIAL4D	PPIF	GAPDH	PPIL4	OLAH	PPIG	PPIL6	ALDH18A1	CWC27	PPIL1	PNMAL2	GAPDHS	HSPE1	MUL1	PPIH	PPIL3	ACN9	NKTR	RANBP2	PPIA	PPIAL4G
Schisandrae Fructus	micrantherin A	23880331
Schisandrae Fructus	hexadecanoic acid, methyl ester	28816401	SLC45A1	DHX36	ADD1	ADD2	DNAJC10	KDM1A	PDSS1	DCHS1	TDRD9	DHX34	PDILT	APIP	DHX38	GGPS1	IFI44L	DHX35	DHX33	MAOA	PDSS2	RUSC1	FAT4	TXNDC16	IMPAD1	SLC45A3	ERP27	TIRAP	DHX40	FAT2	FAT1	TRPM4	DHX9	MAOB	DHX16	EDN1	FDPS	TXNDC5	YTHDC2	KDM1B	SLC45A2	ADD3	PSMD9	DHX15	DHX30	IFI44	CDH23	ACOT8	DHX8
Schisandrae Fructus	5-methylfurfural	21682319	RARB	XYLB	ADD1	ADD2	RARA	FGGY	GNE	ADD3	PGD	APIP
Schisandrae Fructus	citraconic anhydride	12597252	CILP	ATP1A2	ATP4A	BANF2	ADAMTS3	BAX	CMTM1	PTGES2	ATP12A	ISPD	RPS20	IL17D	FBLN1	ATP1A4	RB1
Schisandrae Fructus	terpinolene	21981283	FNTA	IDH2	PDSS1	SULT1B1	UBE2M	ASMTL	PDSS2	SULT1C2	REV1	SULT2B1	SULT4A1	SULT1E1	POLK	MVD	SULT1C4	COQ7	SULT1C3	METTL11B	CHEK1	POLI	PFAS	IGFBP1	TPSD1	SULT2A1	ASMT	PMM1	POLH	PROSC	GBE1	PMM2
Schisandrae Fructus	2-methylene-5-(1-methylvinyl)-8-methyl-bicyclo[5.3.0]decane	12597252
Schisandrae Fructus	gomisin T	15556508
Schisandrae Fructus	gomisin T	18849034
Schisandrae Fructus	gomisin T	30666780
Schisandrae Fructus	(+)-gomisin M1	23880331
Schisandrae Fructus	(+)-gomisin M1	29383841
Schisandrae Fructus	(+/-)-gomisin M1	18849034
Schisandrae Fructus	gomisin M1	15556508
Schisandrae Fructus	gomisin M1	23993568
Schisandrae Fructus	(-)-gomisin L1	18849034
Schisandrae Fructus	(-)-gomisin L1	23880331
Schisandrae Fructus	(-)-gomisin L1	29383841
Schisandrae Fructus	gomisin L1	15556508
Schisandrae Fructus	gomisin L1	19222029
Schisandrae Fructus	gomisin L1	23993568
Schisandrae Fructus	gomisin L1	27611098
Schisandrae Fructus	gomisin L1	30666780
Schisandrae Fructus	β-phellandrene	21981283	UBE2M	GGPS1	NUS1	ZRANB2	COLQ	FTSJ3	KIAA0020	FDPS	PRPF6	PDSS2	RUSC1	PDSS1	DHDDS
Schisandrae Fructus	β-cadinene	21981283
Schisandrae Fructus	bisabolol	12597252	PPWD1	PDSS1	DPYSL3	PRKAR2A	PDSS2	PES1	UBA1	ATP5O	CRMP1	PRKAR2B	FDPS	DPYS	MVD	DPYSL5	UBA6	DPYSL4	DPYSL2	MT-ATP8	EFTUD2	RPL7	PPP6C	PNPLA7	TESC	EEF2	PMM1	CNBD2	PNPLA6	PMM2	UBA7
Schisandrae Fructus	α-selinene	21682319	VEZF1	FDPS	MVD	DOT1L	SDC2	PTP4A2	LEO1
Schisandrae Fructus	(E)-(β)-farnesene	23442721	GLRA3	GLRA4	GLRA2	GLRA1	JPH1	EBF1
Schisandrae Fructus	(E)-β-farnesene	21682319	GLRA3	GLRA4	GLRA2	GLRA1	JPH1	EBF1
Schisandrae Fructus	1,6,10-dodecatriene, 7,11-dimethyl-3-methylene	23442721	GLRA3	GLRA4	GLRA2	GLRA1	JPH1	EBF1
Schisandrae Fructus	β-farnesene	12597252	GLRA3	GLRA4	GLRA2	GLRA1	JPH1	EBF1
Schisandrae Fructus	β-farnesene	18773416	GLRA3	GLRA4	GLRA2	GLRA1	JPH1	EBF1
Schisandrae Fructus	β-farnesene	21981283	GLRA3	GLRA4	GLRA2	GLRA1	JPH1	EBF1
Schisandrae Fructus	naphthalene, 1,2,3,4-tetrahydro-1,6-dimethyl-4-(1-methylethyl)	22018714	AASDH	KCNH4
Schisandrae Fructus	naphthalene, 1,2,3,4-tetrahydro-1,6-dimethyl-4-(1-methylethyl)	23442721	AASDH	KCNH4
Schisandrae Fructus	7-tridecanone	12597252	FBXO3	SOCS6	GUCY2C	AGXT	NPPB	TRIM37
Schisandrae Fructus	cyanidin-rutinoside	26493497	SGPP1	AMY2B	SGPP2	PPAPDC1B	LRTOMT	DOLPP1	SLC25A4	TYR	AMY1B	SLC25A31	SLC3A1	AMY1C	FBXW12	SLC25A6	SI	SLC3A2	PPAP2B	PPAP2A	SLC25A5	PPAP2C	COMTD1	COMT	AMY1A	PPAPDC1A
Schisandrae Fructus	cyanidin 3-O-xylosylrutinoside	23203065
Schisandrae Fructus	cyanidin xylosylrutinoside	26493497
Schisandrae Fructus	cyanidin-3-O-xylosylrutinoside	26861279
Schisandrae Fructus	hexanoic acid	12597252	F9	GOSR1	AZU1	TMPRSS13	KLK8	C2	CYSLTR2	PLCB1	UTS2R	MECR	PROKR1	GNRH1	PTGER1	CPQ	KLK4	TMPRSS11F	TP53I3	NMS	TMPRSS11E	IFIT1B	TFRC	OXT	IMPDH2	CLPP	PRSS22	PTGFR	C1RL	GPR4	NCEH1	AKR1B1	GCG	TPSG1	TPSD1	ACLY	FOLH1	P2RY2	NMBR	PEX7	KLK5	GRP	NPFFR1	PROKR2	LDLR	ABHD13	CELA3B	AADAC	HPN
Schisandrae Fructus	chrysophanol	26027124	RASL11B	REM1	ARL5B	RHOD	UGT1A9	TBC1D2B	RND2	ARF5	NLRP3	RAC1	RAP2C	ARL5C	ARL17A	DCLRE1B	RAC3	TAT	ENSG00000255863	RERGL	CCBL2	CCDC80	RAP1B	KRAS	DCLRE1C	RASL11A	ARF3	GEM	RAB11A	ARL9	RASL10A	ACCS	IPP	REM2	ACCSL	RERG	RALA	RIT2	RAP2A	RAB11B	MRAS	RAP2B	DCLRE1A	RAB25	ARF4	ARL6	ARL16	RHOC	RRAS2
Schisandrae Fructus	shikimic acid	26027124	GOSR1	IMPA2	NOP56	TMEM67	ITPR1	PLK1	UBE4B	ITPR2	POTEI	EIF1AX	ISPD	PAN2	ACTRT1	ACTC1	HMGCL	ACTRT2	GPD1	COQ7	MSR1	COMTD1	ACTR1B	ACTA1	IMPA1	UGT3A1	KRT26	EPRS	WDR16	CEP135	PLK2	MTHFS	OXCT2	ACTL7A	PGAM4	TMCO3	PGAM2	HSP90AA1	POTEJ	GPD1L	NDUFA9	POTEF	ACTL10	HMGCLL1	CLEC1B	POTEE	GBE1	MMP25	ITPR3
Schisandrae Fructus	dimethyl phthalate	12597252	TRIM11	COPB2	ACOT13	SDHB	POLK	CRIPAK	WRNIP1	CLPS	ZNF750	CYP3A5	PES1	ODAM	TBXAS1	NPM1	TOP2B	TOP2A	CYP3A4
Schisandrae Fructus	copaene	22018714	PKDCC	IDH2	PDSS1	DOT1L	TOP2B	PLD2	SEC22C	VAMP8	UBE2M	GMFB	PDSS2	IRAK4	ASNS	IRAK2	CDA	VAMP3	IRAK1	G6PD	PLD6	PLD1	RNASEH2A	ENSG00000263620	IDI1	PPAT	MVD	CYB5B	IRAK3	TOP2A	COQ7	PGS1	VAMP2	GMFG	YKT6	HMGCR	VAMP1	IDI2	NUS1	CYB5A	SEC22A	VAMP7	VAMP5	VAMP4
Schisandrae Fructus	ylangene	12597252	PKDCC	IDH2	PDSS1	DOT1L	TOP2B	PLD2	SEC22C	VAMP8	UBE2M	GMFB	PDSS2	IRAK4	ASNS	IRAK2	CDA	VAMP3	IRAK1	G6PD	PLD6	PLD1	RNASEH2A	ENSG00000263620	IDI1	PPAT	MVD	CYB5B	IRAK3	TOP2A	COQ7	PGS1	VAMP2	GMFG	YKT6	HMGCR	VAMP1	IDI2	NUS1	CYB5A	SEC22A	VAMP7	VAMP5	VAMP4
Schisandrae Fructus	ylangene	21981283	PKDCC	IDH2	PDSS1	DOT1L	TOP2B	PLD2	SEC22C	VAMP8	UBE2M	GMFB	PDSS2	IRAK4	ASNS	IRAK2	CDA	VAMP3	IRAK1	G6PD	PLD6	PLD1	RNASEH2A	ENSG00000263620	IDI1	PPAT	MVD	CYB5B	IRAK3	TOP2A	COQ7	PGS1	VAMP2	GMFG	YKT6	HMGCR	VAMP1	IDI2	NUS1	CYB5A	SEC22A	VAMP7	VAMP5	VAMP4
Schisandrae Fructus	ylangene	22018714	PKDCC	IDH2	PDSS1	DOT1L	TOP2B	PLD2	SEC22C	VAMP8	UBE2M	GMFB	PDSS2	IRAK4	ASNS	IRAK2	CDA	VAMP3	IRAK1	G6PD	PLD6	PLD1	RNASEH2A	ENSG00000263620	IDI1	PPAT	MVD	CYB5B	IRAK3	TOP2A	COQ7	PGS1	VAMP2	GMFG	YKT6	HMGCR	VAMP1	IDI2	NUS1	CYB5A	SEC22A	VAMP7	VAMP5	VAMP4
Schisandrae Fructus	ylangene	23442721	PKDCC	IDH2	PDSS1	DOT1L	TOP2B	PLD2	SEC22C	VAMP8	UBE2M	GMFB	PDSS2	IRAK4	ASNS	IRAK2	CDA	VAMP3	IRAK1	G6PD	PLD6	PLD1	RNASEH2A	ENSG00000263620	IDI1	PPAT	MVD	CYB5B	IRAK3	TOP2A	COQ7	PGS1	VAMP2	GMFG	YKT6	HMGCR	VAMP1	IDI2	NUS1	CYB5A	SEC22A	VAMP7	VAMP5	VAMP4
Schisandrae Fructus	α-copaene	18773416	PKDCC	IDH2	PDSS1	DOT1L	TOP2B	PLD2	SEC22C	VAMP8	UBE2M	GMFB	PDSS2	IRAK4	ASNS	IRAK2	CDA	VAMP3	IRAK1	G6PD	PLD6	PLD1	RNASEH2A	ENSG00000263620	IDI1	PPAT	MVD	CYB5B	IRAK3	TOP2A	COQ7	PGS1	VAMP2	GMFG	YKT6	HMGCR	VAMP1	IDI2	NUS1	CYB5A	SEC22A	VAMP7	VAMP5	VAMP4
Schisandrae Fructus	α-ylangene	18773416	PKDCC	IDH2	PDSS1	DOT1L	TOP2B	PLD2	SEC22C	VAMP8	UBE2M	GMFB	PDSS2	IRAK4	ASNS	IRAK2	CDA	VAMP3	IRAK1	G6PD	PLD6	PLD1	RNASEH2A	ENSG00000263620	IDI1	PPAT	MVD	CYB5B	IRAK3	TOP2A	COQ7	PGS1	VAMP2	GMFG	YKT6	HMGCR	VAMP1	IDI2	NUS1	CYB5A	SEC22A	VAMP7	VAMP5	VAMP4
Schisandrae Fructus	α-ylangene	21682319	PKDCC	IDH2	PDSS1	DOT1L	TOP2B	PLD2	SEC22C	VAMP8	UBE2M	GMFB	PDSS2	IRAK4	ASNS	IRAK2	CDA	VAMP3	IRAK1	G6PD	PLD6	PLD1	RNASEH2A	ENSG00000263620	IDI1	PPAT	MVD	CYB5B	IRAK3	TOP2A	COQ7	PGS1	VAMP2	GMFG	YKT6	HMGCR	VAMP1	IDI2	NUS1	CYB5A	SEC22A	VAMP7	VAMP5	VAMP4
Schisandrae Fructus	α-ylangene	21859375	PKDCC	IDH2	PDSS1	DOT1L	TOP2B	PLD2	SEC22C	VAMP8	UBE2M	GMFB	PDSS2	IRAK4	ASNS	IRAK2	CDA	VAMP3	IRAK1	G6PD	PLD6	PLD1	RNASEH2A	ENSG00000263620	IDI1	PPAT	MVD	CYB5B	IRAK3	TOP2A	COQ7	PGS1	VAMP2	GMFG	YKT6	HMGCR	VAMP1	IDI2	NUS1	CYB5A	SEC22A	VAMP7	VAMP5	VAMP4
Schisandrae Fructus	camphene	12597252	CRISP3	FNTA	CYB5R3	GLIPR1	CRISP2	HPGD	ALDH1B1	ALDH9A1	ALDH8A1	SERINC1	CYB5R1	GLIPR2	GGPS1	CRISPLD2	CRISPLD1	DGCR14	AMPD2	SERINC4	REV1	CYB5R4	SERINC2	ENSG00000257767	ADA	ALDH2	AMPD1	IPP	R3HDML	ERH	ALDH16A1	HMOX1	POLK	ALDH1A3	MVD	AMPD3	PI16	ALDH1A2	GLIPR1L1	MCCC1	OXNAD1	ALDH1A1	CHEK1	POLI	PI15	MAVS	CRISP1	TPSD1	EN1
Schisandrae Fructus	camphene	18773416	CRISP3	FNTA	CYB5R3	GLIPR1	CRISP2	HPGD	ALDH1B1	ALDH9A1	ALDH8A1	SERINC1	CYB5R1	GLIPR2	GGPS1	CRISPLD2	CRISPLD1	DGCR14	AMPD2	SERINC4	REV1	CYB5R4	SERINC2	ENSG00000257767	ADA	ALDH2	AMPD1	IPP	R3HDML	ERH	ALDH16A1	HMOX1	POLK	ALDH1A3	MVD	AMPD3	PI16	ALDH1A2	GLIPR1L1	MCCC1	OXNAD1	ALDH1A1	CHEK1	POLI	PI15	MAVS	CRISP1	TPSD1	EN1
Schisandrae Fructus	camphene	22018714	CRISP3	FNTA	CYB5R3	GLIPR1	CRISP2	HPGD	ALDH1B1	ALDH9A1	ALDH8A1	SERINC1	CYB5R1	GLIPR2	GGPS1	CRISPLD2	CRISPLD1	DGCR14	AMPD2	SERINC4	REV1	CYB5R4	SERINC2	ENSG00000257767	ADA	ALDH2	AMPD1	IPP	R3HDML	ERH	ALDH16A1	HMOX1	POLK	ALDH1A3	MVD	AMPD3	PI16	ALDH1A2	GLIPR1L1	MCCC1	OXNAD1	ALDH1A1	CHEK1	POLI	PI15	MAVS	CRISP1	TPSD1	EN1
Schisandrae Fructus	camphene	23442721	CRISP3	FNTA	CYB5R3	GLIPR1	CRISP2	HPGD	ALDH1B1	ALDH9A1	ALDH8A1	SERINC1	CYB5R1	GLIPR2	GGPS1	CRISPLD2	CRISPLD1	DGCR14	AMPD2	SERINC4	REV1	CYB5R4	SERINC2	ENSG00000257767	ADA	ALDH2	AMPD1	IPP	R3HDML	ERH	ALDH16A1	HMOX1	POLK	ALDH1A3	MVD	AMPD3	PI16	ALDH1A2	GLIPR1L1	MCCC1	OXNAD1	ALDH1A1	CHEK1	POLI	PI15	MAVS	CRISP1	TPSD1	EN1
Schisandrae Fructus	naphthalene, 1,2,3,5,6,8a-hexahydro-4,7-dimethyl-1-(1-methylethyl)	22018714	PPWD1	UBE2E1	UBE2N	UBE2D2	UBE2D3	SLC25A4	RPLP2	SLC25A31	FDPS	HDAC8	RPLP1	UBE2D1	P4HTM	SLC25A6	UBE2D4	SLC25A5	SPEN	UBE2E2	UBE2T
Schisandrae Fructus	δ-cadinene	18773416	PPWD1	UBE2E1	UBE2N	UBE2D2	UBE2D3	SLC25A4	RPLP2	SLC25A31	FDPS	HDAC8	RPLP1	UBE2D1	P4HTM	SLC25A6	UBE2D4	SLC25A5	SPEN	UBE2E2	UBE2T
Schisandrae Fructus	δ-cadinene	21981283	PPWD1	UBE2E1	UBE2N	UBE2D2	UBE2D3	SLC25A4	RPLP2	SLC25A31	FDPS	HDAC8	RPLP1	UBE2D1	P4HTM	SLC25A6	UBE2D4	SLC25A5	SPEN	UBE2E2	UBE2T
Schisandrae Fructus	2-methylbutanoic acid	21682319	ATAD2	SERPINB3	KL	CES1	UQCRC2	CREBBP	SERPINB10	CHMP3	SLC11A2	TUBGCP3	KIF24	OSBPL2	STT3B	CHM	TUBG1	PPIL6	SERPINI1	KIF2B	OSBPL3	OSBPL8	PFKFB4	SORD	SLC47A1	AP4M1	SERPINB4	NKTR	WRNIP1	LCT	ALPP	PFKFB1	SLC11A1	PPID	SUFU	RPL13	MMD	PPIG	CFL2	OSBP2	TUBGCP6	MIOS	CHMP1A	CHML	C12orf5	ERO1LB	DPYD	GNE	XYLB
Schisandrae Fructus	borneol	12597252	GGPS1	METTL1	TMPRSS11D	FNTA	PARK2	CHEK1	FPGS	NUDT9	IRG1	PDGFRA	AMPD2	AK3	CCT3	CYCS	AMPD3	ADA	HMGCR	AMPD1
Schisandrae Fructus	octadecanoic acid, methyl ester	28816401	TCERG1L	VSIG4	RBM14	PSMD9	ASIC5	APOD	C8A	TCERG1
Schisandrae Fructus	2-undecanone	12597252	KIF22	GYG1	GYG2	COLQ	ACOT13	DPP7	HADHA	PTRH1	CHD3	RREB1	MKS1	PRCP	CHD2	COQ7	EHHADH	CHD4	DNAJB13
Schisandrae Fructus	2-undecanone	22023863	KIF22	GYG1	GYG2	COLQ	ACOT13	DPP7	HADHA	PTRH1	CHD3	RREB1	MKS1	PRCP	CHD2	COQ7	EHHADH	CHD4	DNAJB13
Schisandrae Fructus	cyclohexene	18773416	TWIST1	CDYL	BTBD11	OR2T27	ECI1	OR51E1	RDH10	ZSWIM6	CAMK4	OR6C65	OR2AT4	CAMK1	SERHL2	TATDN1	CNGA4	ANO7	DIP2A	DNTT	ABHD14A	OR51E2	NAT9	HPD	HADHA	ABTB2	CAPS2	PSKH2	OR2G3	CNGA1	OR6C75	TMEM245	POLB	TATDN3	ABHD5	OR6C70	CAMK1G	ABHD4	POC5	ANO6	ZNF347	AMACR	DRAP1	STK17A	OBSCN	APEX2	DIP2B	MAP2K5	ANO3
Schisandrae Fructus	cyclohexene, 1-methyl-4-(5-methyl-1-methylene-4-hexenyl)	23442721	ZRANB2	ZNF347
Schisandrae Fructus	β-bisabolene	18773416	ZRANB2	ZNF347
Schisandrae Fructus	β-bisabolene	23442721	ZRANB2	ZNF347
Schisandrae Fructus	angeloylgomisin Q	15556508
Schisandrae Fructus	angeloylgomisin Q	17613177
Schisandrae Fructus	angeloylgomisin Q	18442518
Schisandrae Fructus	angeloylgomisin Q	18849034
Schisandrae Fructus	angeloylgomisin Q	19222029
Schisandrae Fructus	angeloylgomisin Q	21894347
Schisandrae Fructus	angeloylgomisin Q	22200318
Schisandrae Fructus	angeloylgomisin Q	23880331
Schisandrae Fructus	angeloylgomisin Q	23993568
Schisandrae Fructus	angeloylgomisin Q	25423829
Schisandrae Fructus	angeloylgomisin Q	29383841
Schisandrae Fructus	angeloylgomisin Q	30610837
Schisandrae Fructus	angeloylgomisin Q	30934777
Schisandrae Fructus	angeloygomisin H	31625256	IRS2	CES5A	CES1	CES2	SI
Schisandrae Fructus	angeloylgomisin H	15556508	IRS2	CES5A	CES1	CES2	SI
Schisandrae Fructus	angeloylgomisin H	17613177	IRS2	CES5A	CES1	CES2	SI
Schisandrae Fructus	angeloylgomisin H	18442518	IRS2	CES5A	CES1	CES2	SI
Schisandrae Fructus	angeloylgomisin H	18849034	IRS2	CES5A	CES1	CES2	SI
Schisandrae Fructus	angeloylgomisin H	19222029	IRS2	CES5A	CES1	CES2	SI
Schisandrae Fructus	angeloylgomisin H	19259942	IRS2	CES5A	CES1	CES2	SI
Schisandrae Fructus	angeloylgomisin H	20810329	IRS2	CES5A	CES1	CES2	SI
Schisandrae Fructus	angeloylgomisin H	21894347	IRS2	CES5A	CES1	CES2	SI
Schisandrae Fructus	angeloylgomisin H	22200318	IRS2	CES5A	CES1	CES2	SI
Schisandrae Fructus	angeloylgomisin H	22814992	IRS2	CES5A	CES1	CES2	SI
Schisandrae Fructus	angeloylgomisin H	23772112	IRS2	CES5A	CES1	CES2	SI
Schisandrae Fructus	angeloylgomisin H	23880331	IRS2	CES5A	CES1	CES2	SI
Schisandrae Fructus	angeloylgomisin H	23993568	IRS2	CES5A	CES1	CES2	SI
Schisandrae Fructus	angeloylgomisin H	25113775	IRS2	CES5A	CES1	CES2	SI
Schisandrae Fructus	angeloylgomisin H	25423829	IRS2	CES5A	CES1	CES2	SI
Schisandrae Fructus	angeloylgomisin H	26027124	IRS2	CES5A	CES1	CES2	SI
Schisandrae Fructus	angeloylgomisin H	29383841	IRS2	CES5A	CES1	CES2	SI
Schisandrae Fructus	angeloylgomisin H	29933678	IRS2	CES5A	CES1	CES2	SI
Schisandrae Fructus	angeloylgomisin H	30610837	IRS2	CES5A	CES1	CES2	SI
Schisandrae Fructus	angeloylgomisin H	30666780	IRS2	CES5A	CES1	CES2	SI
Schisandrae Fructus	angeloylgomisin H	30987393	IRS2	CES5A	CES1	CES2	SI
Schisandrae Fructus	p-cymene	21859375	XPA	NPC1L1	NEK2	SCO1	PDCL	ACSS2	ACMSD	ERCC2	CTSW	CTSK	CTSC	PGA4	SPAG17	CTSL	CTSF	CTSS	PGA3	PGA5	TXN	CTSZ	ERCC4	TMPRSS11D	NPC1	CTSH	NEK7	FANCM	NEK6	ACSS1	CYP2B6	SPICE1	CTSO	UHRF2	TXNDC2	AP4M1	SLC30A9	CHEK1	ACSS3	MAVS	EN1	RAD23A	NME8	RAD23B	DAD1	TXNDC8	FLAD1	CMA1
Schisandrae Fructus	p-cymene	21981283	XPA	NPC1L1	NEK2	SCO1	PDCL	ACSS2	ACMSD	ERCC2	CTSW	CTSK	CTSC	PGA4	SPAG17	CTSL	CTSF	CTSS	PGA3	PGA5	TXN	CTSZ	ERCC4	TMPRSS11D	NPC1	CTSH	NEK7	FANCM	NEK6	ACSS1	CYP2B6	SPICE1	CTSO	UHRF2	TXNDC2	AP4M1	SLC30A9	CHEK1	ACSS3	MAVS	EN1	RAD23A	NME8	RAD23B	DAD1	TXNDC8	FLAD1	CMA1
Schisandrae Fructus	1,4-cyclohexadiene, 1-methyl-4-(1-methylethyl)-	22018714	SLC30A10	MIOX	PKDCC	SLC23A3	SLC30A1	SPATA5	PDSS1	PKHD1	SLC30A4	SLC7A14	SLC30A8	SLC7A4	TFG	PDSS2	IRAK4	IRAK2	SLC2A13	HHEX	OR6C2	IRAK1	MTL5	SLC2A8	SLC7A2	SLC30A6	CETN2	SLC30A2	LIN54	PKHD1L1	SLC30A3	SLC2A10	LACE1	GLRA1	IRAK3	CETN1	GRID2	LIMS2	SLC23A1	SLC2A12	SLC7A1	SLC2A6	SLC30A5	GBE1	OR4Q3
Schisandrae Fructus	1,4-cyclohexadiene, 1-methyl-4-(1-methylethyl)-	23442721	SLC30A10	MIOX	PKDCC	SLC23A3	SLC30A1	SPATA5	PDSS1	PKHD1	SLC30A4	SLC7A14	SLC30A8	SLC7A4	TFG	PDSS2	IRAK4	IRAK2	SLC2A13	HHEX	OR6C2	IRAK1	MTL5	SLC2A8	SLC7A2	SLC30A6	CETN2	SLC30A2	LIN54	PKHD1L1	SLC30A3	SLC2A10	LACE1	GLRA1	IRAK3	CETN1	GRID2	LIMS2	SLC23A1	SLC2A12	SLC7A1	SLC2A6	SLC30A5	GBE1	OR4Q3
Schisandrae Fructus	moslene	12597252	SLC30A10	MIOX	PKDCC	SLC23A3	SLC30A1	SPATA5	PDSS1	PKHD1	SLC30A4	SLC7A14	SLC30A8	SLC7A4	TFG	PDSS2	IRAK4	IRAK2	SLC2A13	HHEX	OR6C2	IRAK1	MTL5	SLC2A8	SLC7A2	SLC30A6	CETN2	SLC30A2	LIN54	PKHD1L1	SLC30A3	SLC2A10	LACE1	GLRA1	IRAK3	CETN1	GRID2	LIMS2	SLC23A1	SLC2A12	SLC7A1	SLC2A6	SLC30A5	GBE1	OR4Q3
Schisandrae Fructus	γ-terpinene	21981283	SLC30A10	MIOX	PKDCC	SLC23A3	SLC30A1	SPATA5	PDSS1	PKHD1	SLC30A4	SLC7A14	SLC30A8	SLC7A4	TFG	PDSS2	IRAK4	IRAK2	SLC2A13	HHEX	OR6C2	IRAK1	MTL5	SLC2A8	SLC7A2	SLC30A6	CETN2	SLC30A2	LIN54	PKHD1L1	SLC30A3	SLC2A10	LACE1	GLRA1	IRAK3	CETN1	GRID2	LIMS2	SLC23A1	SLC2A12	SLC7A1	SLC2A6	SLC30A5	GBE1	OR4Q3
Schisandrae Fructus	γ-terpinene	23442721	SLC30A10	MIOX	PKDCC	SLC23A3	SLC30A1	SPATA5	PDSS1	PKHD1	SLC30A4	SLC7A14	SLC30A8	SLC7A4	TFG	PDSS2	IRAK4	IRAK2	SLC2A13	HHEX	OR6C2	IRAK1	MTL5	SLC2A8	SLC7A2	SLC30A6	CETN2	SLC30A2	LIN54	PKHD1L1	SLC30A3	SLC2A10	LACE1	GLRA1	IRAK3	CETN1	GRID2	LIMS2	SLC23A1	SLC2A12	SLC7A1	SLC2A6	SLC30A5	GBE1	OR4Q3
Schisandrae Fructus	tert-butylbenzene	12597252	PKD2L2	DRG2	TRPA1	ARFGEF1	PGK1	ESPN	TRPM8	NLN	GBF1	TMPRSS11D	PIGZ	THOP1	ARFGEF2	TRPV1	ATPAF2	PGK2	PIRT	MIPEP	FAM216A
Schisandrae Fructus	azulene, 1,2,3,4,5,6,7,8-octahydro-1,4-dimethyl-7-(1-methylethylidene)	22018714	SLC45A1	MAPK4	PPWD1	FDPS	MAPK11	CYP51A1	MAPK7	MAPK1	TOP2B	MAPK15	TOP2A	MAPK3	MAPK12	MAPK6	MAPK13
Schisandrae Fructus	azulene, 1,2,3,4,5,6,7,8-octahydro-1,4-dimethyl-7-(1-methylethylidene)	23442721	SLC45A1	MAPK4	PPWD1	FDPS	MAPK11	CYP51A1	MAPK7	MAPK1	TOP2B	MAPK15	TOP2A	MAPK3	MAPK12	MAPK6	MAPK13
Schisandrae Fructus	guaiene	23442721	SLC45A1	MAPK4	PPWD1	FDPS	MAPK11	CYP51A1	MAPK7	MAPK1	TOP2B	MAPK15	TOP2A	MAPK3	MAPK12	MAPK6	MAPK13
Schisandrae Fructus	quinic acid	29933678	ZIC3	IMPA2	EBF4	MRPL3	CACNB4	TLE1	EBF2	WDR5B	GRPEL2	SMC3	CD37	ASNS	DIP2A	MB21D1	GRPEL1	TSHZ3	NPAS3	SCGB2A1	NUDT12	HMGCL	GSX1	GUCY1A3	BRAF	CTH	MSR1	SCGB2A2	ACVR1	NENF	COMTD1	NRG4	GLUL	BCAT2	ASPG	WDR5	LIG3	IMPA1	SOX11	LGSN	COLEC12	NDOR1	TLE3	EPRS	PIGL	CUX1	NXPH1	RBBP5	MEIS1
Schisandrae Fructus	quinic acid	30987393	ZIC3	IMPA2	EBF4	MRPL3	CACNB4	TLE1	EBF2	WDR5B	GRPEL2	SMC3	CD37	ASNS	DIP2A	MB21D1	GRPEL1	TSHZ3	NPAS3	SCGB2A1	NUDT12	HMGCL	GSX1	GUCY1A3	BRAF	CTH	MSR1	SCGB2A2	ACVR1	NENF	COMTD1	NRG4	GLUL	BCAT2	ASPG	WDR5	LIG3	IMPA1	SOX11	LGSN	COLEC12	NDOR1	TLE3	EPRS	PIGL	CUX1	NXPH1	RBBP5	MEIS1
Schisandrae Fructus	hexanal	21682319	DHRS2	CES1	PDP1	RRH	ENSG00000249319	DECR1	BDH2	GPM6B	SRM	CES5A	TP53	HSD17B4	SLC47A1	ARSA	SMS	RNF130	NLGN3	GPM6A	CEL	MGLL	CES3	ABHD5	EIF5A2	ABHD4	KCNH1	NLGN2	SGMS1	LACE1	CES4A	PRELID1	AKR1B1	PNPLA7	ALDH1A1	MCAT	PCBP1	CRCP	DHRS4L2	PRM3	SPTLC3	PNPLA6	TG	STC1	B3GALT4	GEN1	LGALS1	HSD17B14	FOS
Schisandrae Fructus	phenethyl alcohol	21682319	AMN1	ADH6	GPR149	AADACL3	TADA2B	PANK2	MAOB	PPEF1	HSD17B4	TUBA3C	GPD1	GUSB	SORD	PGD	PANK3	TMEM87B	TAAR6	TAAR5	TMEM87A	TES	COLQ	PANK1	SLC7A9	TAT	PNO1	TUBA3D	AADACL2	KCNH1	ABHD3	DDX59	SLC7A13	TRPM5	DPYD	NCEH1	GPD1L	XYLB	TAAR1	DPM1	PANK4	METTL11B	DDX50	ASMT	TUBA1A	TUBA1B	SLC7A5	ADPRHL2	AADAC
Schisandrae Fructus	cycloheptane, 4-methylene-1-methyl-2-(2-methyl-1-propen-1-yl)-1-vinyl	22018714
Schisandrae Fructus	cycloheptane, 4-methylene-1-methyl-2-(2-methyl-1-propen-1-yl)-1-vinyl	23442721
Schisandrae Fructus	cyclohexane, 1-ethenyl-1-methyl-2-(1-methylethenyl)-4-(1-methylethylidene)	23442721
Schisandrae Fructus	elixene	23442721
Schisandrae Fructus	hyperoside	25247685	CAT	KL	GEN1	SLC9C1	TIMP1	SLC5A1	SLC9A2	SLC9A5	SHB	SLC9A6	REV1	SLC9B1	SLC9C2	ACHE	ALDH18A1	LCTL	SLC9A4	TMPRSS11D	GSR	ZFAND5	ARHGAP9	ZFAND3	POLK	NOX4	SHF	ADRA2C	DLX2	MMP9	GPD2	CASP3	AKR1B1	HMGCR	SHD	FEN1	MMP2	SLC9A3	ALPPL2	POLI	ZFAND6	CYP1A1	SHE	ALPI	SLC9A9	SLC9A1	LCT	F3	POLH
Schisandrae Fructus	hyperoside	30666780	CAT	KL	GEN1	SLC9C1	TIMP1	SLC5A1	SLC9A2	SLC9A5	SHB	SLC9A6	REV1	SLC9B1	SLC9C2	ACHE	ALDH18A1	LCTL	SLC9A4	TMPRSS11D	GSR	ZFAND5	ARHGAP9	ZFAND3	POLK	NOX4	SHF	ADRA2C	DLX2	MMP9	GPD2	CASP3	AKR1B1	HMGCR	SHD	FEN1	MMP2	SLC9A3	ALPPL2	POLI	ZFAND6	CYP1A1	SHE	ALPI	SLC9A9	SLC9A1	LCT	F3	POLH
Schisandrae Fructus	isoquercitrin	25247685	CAT	KL	GEN1	SLC9C1	TIMP1	SLC5A1	SLC9A2	SLC9A5	SHB	SLC9A6	REV1	SLC9B1	SLC9C2	ACHE	ALDH18A1	LCTL	SLC9A4	TMPRSS11D	GSR	ZFAND5	ARHGAP9	ZFAND3	POLK	NOX4	SHF	ADRA2C	DLX2	MMP9	GPD2	CASP3	AKR1B1	HMGCR	SHD	FEN1	MMP2	SLC9A3	ALPPL2	POLI	ZFAND6	CYP1A1	SHE	ALPI	SLC9A9	SLC9A1	LCT	F3	POLH
Schisandrae Fructus	(+)-isoscoparin	18849034
Schisandrae Fructus	linalool	12597252	GGTLC2	MIOX	AMN1	CYB5R3	NEK2	HRASLS5	GGPS1	GPHN	TMEM160	CYGB	PANK2	DIP2A	GCLC	HBA2	KIF22	TP53	GGT2	TUBA3C	GUCY2D	MTRR	GUSB	SPICE1	CSN2	PANK3	HBM	MNT	MEST	SPEN	NFKB1	TRPV2	COLQ	PANK1	NDOR1	TKTL1	BIRC3	KCNK17	SREBF2	TUBA3D	TYW1	INSIG1	NOS3	CDKN1B	MRPS23	GUCY2F	KCNH1	TRPM8	IPP
Schisandrae Fructus	nordihydrogu aiaretic acid	18849034	CGNL1	PADI3	PTGS1	KNG1	MMP24	SLC11A2	IL1B	BCO2	UGT1A9	IPO5	PRKCA	RANBP6	TP53	PRKG2	GPD1	PFKFB4	MLH1	EYA2	TRPM3	IL3	PFKFB1	SLC11A1	MPO	GUK1	CD79A	PLD2	FAS	MMP14	CDH1	MMP17	LOXL1	EIF5A2	NOS3	PEBP1	RPE65	A2ML1	KIAA0101	HSD17B3	C12orf5	TRPM5	IVL	ALOX12	GPD1L	UGT1A8	THBS4	IGF1R	ALOXE3
Schisandrae Fructus	gomisin F	15556508
Schisandrae Fructus	gomisin F	18773416
Schisandrae Fructus	gomisin F	18849034
Schisandrae Fructus	gomisin F	19222029
Schisandrae Fructus	gomisin F	23880331
Schisandrae Fructus	gomisin F	23993568
Schisandrae Fructus	gomisin F	29383841
Schisandrae Fructus	gentisic acid	25247685	UGT8	TWIST1	ARHGAP5	HIPK3	TUBB2A	QPRT	TUBB8B	HDC	TUBB4B	UGT1A9	BDH2	ALAD	NUP133	DNTT	FXN	PRDM10	ENSG00000260170	MTRR	DYRK1A	MGAM	DYRK3	ARHGAP35	TUBB1	TUBB3	UGT1A6	KCNAB2	VIPR1	HIPK4	ENSG00000258947	ACOT13	UGT2B10	DYRK2	FRYL	UGT1A5	UGT3A1	KIAA1161	UGT1A3	KCNAB1	POLB	MCCC2	TRMT61B	AHSG	TASP1	NOS3	TUBB6	IL15	G6PD
Schisandrae Fructus	farnesol	22023863	CNTROB	TSTA3	CACNB4	SIRT6	NSDHL	SLC11A2	GGPS1	DPM3	SGK494	UGT1A9	CYGB	PKN3	PPIL6	PRKCA	NR5A2	HBA2	PCYOX1	FDX1	PRKCH	MAOB	ENSG00000258989	PRKG2	CACNB3	FLOT1	PSMD9	MED1	RPAIN	EPYC	NUS1	CACNA1S	HBM	HTRA3	NR0B2	NKTR	UGT1A6	KLK7	SIRT7	GALM	PRKCQ	SLC30A5	SLC13A1	ETFDH	IL21R	NPC1L1	SLC11A1	PPID	HHIPL2
Schisandrae Fructus	benzene, 1-methyl-2-(1-methylethyl)	22018714	MCTP1	SYT3	SPATA5	AMY2B	ATAD2B	AR	ESYT3	SPAG17	AMY1A	AMY1B	SPATA5L1	SLC3A1	AMY1C	VCP	LACE1	AGPS	UBIAD1	PLA2G4A	UPP1	SLC3A2	CMA1
Schisandrae Fructus	benzene, 1-methyl-2-(1-methylethyl)	23442721	MCTP1	SYT3	SPATA5	AMY2B	ATAD2B	AR	ESYT3	SPAG17	AMY1A	AMY1B	SPATA5L1	SLC3A1	AMY1C	VCP	LACE1	AGPS	UBIAD1	PLA2G4A	UPP1	SLC3A2	CMA1
Schisandrae Fructus	o-cymene	23442721	MCTP1	SYT3	SPATA5	AMY2B	ATAD2B	AR	ESYT3	SPAG17	AMY1A	AMY1B	SPATA5L1	SLC3A1	AMY1C	VCP	LACE1	AGPS	UBIAD1	PLA2G4A	UPP1	SLC3A2	CMA1
Schisandrae Fructus	dibutyl phthalate	22018714	DUSP9	CDKN3	GNRHR	DUSP10	IL1B	DUSP4	ENDOV	PLA2G2F	GABBR1	DHX16	HDAC6	DUSP3	LHX4	RPL13A	INHA	DHX15	ENSG00000253117	DUSP1	PPAPDC1A	RPL11	SSH3	AR	CDH1	CXCL8	KLK3	HOPX	DUSP12	PPAPDC1B	DUSP18	CDC14A	TNS1	TPO	RPL12	POLK	AKR1C1	KRT7	ZNF750	DUSP23	THY1	DUPD1	GSK3B	LHX3	HSD11B2	LRG1	GPX4	DUSP15	CDC14B
Schisandrae Fructus	dibutyl phthalate	23442721	DUSP9	CDKN3	GNRHR	DUSP10	IL1B	DUSP4	ENDOV	PLA2G2F	GABBR1	DHX16	HDAC6	DUSP3	LHX4	RPL13A	INHA	DHX15	ENSG00000253117	DUSP1	PPAPDC1A	RPL11	SSH3	AR	CDH1	CXCL8	KLK3	HOPX	DUSP12	PPAPDC1B	DUSP18	CDC14A	TNS1	TPO	RPL12	POLK	AKR1C1	KRT7	ZNF750	DUSP23	THY1	DUPD1	GSK3B	LHX3	HSD11B2	LRG1	GPX4	DUSP15	CDC14B
Schisandrae Fructus	1,4-methano-1H-indene, octahydro-4-methyl-8-methylene-7-(1-methylethyl)	22018714
Schisandrae Fructus	1,4-methano-1H-indene, octahydro-4-methyl-8-methylene-7-(1-methylethyl)	23442721
Schisandrae Fructus	γ-gurjunene	18773416
Schisandrae Fructus	(E)-α-bergamotene	23442721	SQLE	ZRANB2	PRPF4	MVD	DAW1	HMGCR
Schisandrae Fructus	schizandrol	24650174	TMPRSS11D	ANGPTL4	HMOX1	VPS18	GNAS	GNAL	PLCD4
Schisandrae Fructus	L-bornyl acetate	23442721	PIWIL2	TBXA2R	P4HTM
Schisandrae Fructus	bicyclo[2.2.1]heptan-2-ol, 1,7,7-trimethyl-, acetate	22018714	PIWIL2	TBXA2R	P4HTM
Schisandrae Fructus	bicyclo[2.2.1]heptan-2-ol, 1,7,7-trimethyl-, acetate	23442721	PIWIL2	TBXA2R	P4HTM
Schisandrae Fructus	bornyl acetate	12597252	PIWIL2	TBXA2R	P4HTM
Schisandrae Fructus	bornyl acetate	18773416	PIWIL2	TBXA2R	P4HTM
Schisandrae Fructus	bornyl acetate	21859375	PIWIL2	TBXA2R	P4HTM
Schisandrae Fructus	bornyl acetate	21981283	PIWIL2	TBXA2R	P4HTM
Schisandrae Fructus	1R-α-pinene	22018714	LRCH4	GDPD3	KCNE2	PSEN2	PREP	EDIL3	TDRD15	LIAS	UMPS	SLC11A2	GGPS1	TTLL5	SDS	ATP1A2	STT3B	HDC	SND1	EIF1AX	GPR15	NTNG2	SPCS3	FAP	PAM16	TTLL1	ZDHHC17	CFAP43	SCPEP1	GDPD5	BRF2	DERL2	HM13	RHBDD2	MAPK11	KREMEN2	LHFPL5	PSMC5	HOGA1	BRF1	SORD	SLC47A1	ATP1A4	NUS1	MAPK4	PNKP	KCNE1	RPL10L	ATP4A
Schisandrae Fructus	2,6,6-trimethyl-bicyclo[3.1.1]hept-2-ene	12597252	LRCH4	GDPD3	KCNE2	PSEN2	PREP	EDIL3	TDRD15	LIAS	UMPS	SLC11A2	GGPS1	TTLL5	SDS	ATP1A2	STT3B	HDC	SND1	EIF1AX	GPR15	NTNG2	SPCS3	FAP	PAM16	TTLL1	ZDHHC17	CFAP43	SCPEP1	GDPD5	BRF2	DERL2	HM13	RHBDD2	MAPK11	KREMEN2	LHFPL5	PSMC5	HOGA1	BRF1	SORD	SLC47A1	ATP1A4	NUS1	MAPK4	PNKP	KCNE1	RPL10L	ATP4A
Schisandrae Fructus	2-pinene	18773416	LRCH4	GDPD3	KCNE2	PSEN2	PREP	EDIL3	TDRD15	LIAS	UMPS	SLC11A2	GGPS1	TTLL5	SDS	ATP1A2	STT3B	HDC	SND1	EIF1AX	GPR15	NTNG2	SPCS3	FAP	PAM16	TTLL1	ZDHHC17	CFAP43	SCPEP1	GDPD5	BRF2	DERL2	HM13	RHBDD2	MAPK11	KREMEN2	LHFPL5	PSMC5	HOGA1	BRF1	SORD	SLC47A1	ATP1A4	NUS1	MAPK4	PNKP	KCNE1	RPL10L	ATP4A
Schisandrae Fructus	α-pinene	21682319	LRCH4	GDPD3	KCNE2	PSEN2	PREP	EDIL3	TDRD15	LIAS	UMPS	SLC11A2	GGPS1	TTLL5	SDS	ATP1A2	STT3B	HDC	SND1	EIF1AX	GPR15	NTNG2	SPCS3	FAP	PAM16	TTLL1	ZDHHC17	CFAP43	SCPEP1	GDPD5	BRF2	DERL2	HM13	RHBDD2	MAPK11	KREMEN2	LHFPL5	PSMC5	HOGA1	BRF1	SORD	SLC47A1	ATP1A4	NUS1	MAPK4	PNKP	KCNE1	RPL10L	ATP4A
Schisandrae Fructus	α-pinene	23442721	LRCH4	GDPD3	KCNE2	PSEN2	PREP	EDIL3	TDRD15	LIAS	UMPS	SLC11A2	GGPS1	TTLL5	SDS	ATP1A2	STT3B	HDC	SND1	EIF1AX	GPR15	NTNG2	SPCS3	FAP	PAM16	TTLL1	ZDHHC17	CFAP43	SCPEP1	GDPD5	BRF2	DERL2	HM13	RHBDD2	MAPK11	KREMEN2	LHFPL5	PSMC5	HOGA1	BRF1	SORD	SLC47A1	ATP1A4	NUS1	MAPK4	PNKP	KCNE1	RPL10L	ATP4A
Schisandrae Fructus	β-selinene	21682319	MIS18A
Schisandrae Fructus	naphthalene	18773416	RALBP1	IMPA2	RRH	SLC7A14	ADH1A	PM20D2	ZDHHC6	UTS2R	SET	PROKR1	PTGER1	PPP2R1B	POLR1D	HTR1B	CCR1	OPRD1	GPR139	GSTM3	CCR4	LRAT	RGR	UCHL1	ENSG00000258947	TSPYL4	EPHX2	GPR135	NOS3	GPR63	ADORA2B	TYR	ADAM10	PTGFR	SSTR5	OPRM1	FFAR4	MYB	SRF	GNE	AMACR	POLR3A	ATP13A1	EIF4A3	GPR52	APEX2	NMBR	TSPYL6	GSTA2
Schisandrae Fructus	D-(-)-tartaric acid	29933678	NUDT5	IMPA2	ENOSF1	CTBP1	CAMK1	EPHA8	FKBP3	PPEF2	DHCR24	HDAC6	GUCY1A3	CPQ	CDC42BPB	GDA	EPHB4	GALM	GRIA4	COMTD1	HIBADH	NUDT11	ADD2	CLPB	MATK	PDK2	TFRC	TXK	CALCR	GLYR1	RHBDF2	IMPDH2	EIF2B5	CYP4F2	ZNF705A	NUDT7	MET	GUCY1B3	CYP11B2	PHOSPHO1	HDAC1	DCSTAMP	CDK6	STK17A	MYH2	ATP6V1C2	NAA20	MYH11	IGF1R
Schisandrae Fructus	D-(-)-tartaric acid	30987393	NUDT5	IMPA2	ENOSF1	CTBP1	CAMK1	EPHA8	FKBP3	PPEF2	DHCR24	HDAC6	GUCY1A3	CPQ	CDC42BPB	GDA	EPHB4	GALM	GRIA4	COMTD1	HIBADH	NUDT11	ADD2	CLPB	MATK	PDK2	TFRC	TXK	CALCR	GLYR1	RHBDF2	IMPDH2	EIF2B5	CYP4F2	ZNF705A	NUDT7	MET	GUCY1B3	CYP11B2	PHOSPHO1	HDAC1	DCSTAMP	CDK6	STK17A	MYH2	ATP6V1C2	NAA20	MYH11	IGF1R
Schisandrae Fructus	tartaric acid	18849034	NUDT5	IMPA2	ENOSF1	CTBP1	CAMK1	EPHA8	FKBP3	PPEF2	DHCR24	HDAC6	GUCY1A3	CPQ	CDC42BPB	GDA	EPHB4	GALM	GRIA4	COMTD1	HIBADH	NUDT11	ADD2	CLPB	MATK	PDK2	TFRC	TXK	CALCR	GLYR1	RHBDF2	IMPDH2	EIF2B5	CYP4F2	ZNF705A	NUDT7	MET	GUCY1B3	CYP11B2	PHOSPHO1	HDAC1	DCSTAMP	CDK6	STK17A	MYH2	ATP6V1C2	NAA20	MYH11	IGF1R
Schisandrae Fructus	(S)-malic acid	29933678	HPX	NDUFA2	ENOSF1	LYPLA2	CA11	GOT2	ENO4	FADS2	NDUFA11	CA8	PCK1	HOGA1	KRT74	SDHC	ALPI	GALM	RPIA	SLC13A1	WIF1	SLC14A1	HADHA	MATK	PPIF	TFRC	TXK	SLC14A2	NDUFS4	NDUFV2	ENSG00000144785	FGF19	SLC30A6	SLC30A3	SRF	NNT	NSUN7	METAP1	ATP6V0C	GCG	GYS2	MDH1	ALPPL2	ACLY	ADCY8	ME2	CLEC10A	SLC2A13	HIF3A
Schisandrae Fructus	L-(-)-malic acid	30987393	HPX	NDUFA2	ENOSF1	LYPLA2	CA11	GOT2	ENO4	FADS2	NDUFA11	CA8	PCK1	HOGA1	KRT74	SDHC	ALPI	GALM	RPIA	SLC13A1	WIF1	SLC14A1	HADHA	MATK	PPIF	TFRC	TXK	SLC14A2	NDUFS4	NDUFV2	ENSG00000144785	FGF19	SLC30A6	SLC30A3	SRF	NNT	NSUN7	METAP1	ATP6V0C	GCG	GYS2	MDH1	ALPPL2	ACLY	ADCY8	ME2	CLEC10A	SLC2A13	HIF3A
Schisandrae Fructus	malic acid	18849034	HPX	NDUFA2	ENOSF1	LYPLA2	CA11	GOT2	ENO4	FADS2	NDUFA11	CA8	PCK1	HOGA1	KRT74	SDHC	ALPI	GALM	RPIA	SLC13A1	WIF1	SLC14A1	HADHA	MATK	PPIF	TFRC	TXK	SLC14A2	NDUFS4	NDUFV2	ENSG00000144785	FGF19	SLC30A6	SLC30A3	SRF	NNT	NSUN7	METAP1	ATP6V0C	GCG	GYS2	MDH1	ALPPL2	ACLY	ADCY8	ME2	CLEC10A	SLC2A13	HIF3A
Schisandrae Fructus	malic acid	21894347	HPX	NDUFA2	ENOSF1	LYPLA2	CA11	GOT2	ENO4	FADS2	NDUFA11	CA8	PCK1	HOGA1	KRT74	SDHC	ALPI	GALM	RPIA	SLC13A1	WIF1	SLC14A1	HADHA	MATK	PPIF	TFRC	TXK	SLC14A2	NDUFS4	NDUFV2	ENSG00000144785	FGF19	SLC30A6	SLC30A3	SRF	NNT	NSUN7	METAP1	ATP6V0C	GCG	GYS2	MDH1	ALPPL2	ACLY	ADCY8	ME2	CLEC10A	SLC2A13	HIF3A
Schisandrae Fructus	malic acid	29218469	HPX	NDUFA2	ENOSF1	LYPLA2	CA11	GOT2	ENO4	FADS2	NDUFA11	CA8	PCK1	HOGA1	KRT74	SDHC	ALPI	GALM	RPIA	SLC13A1	WIF1	SLC14A1	HADHA	MATK	PPIF	TFRC	TXK	SLC14A2	NDUFS4	NDUFV2	ENSG00000144785	FGF19	SLC30A6	SLC30A3	SRF	NNT	NSUN7	METAP1	ATP6V0C	GCG	GYS2	MDH1	ALPPL2	ACLY	ADCY8	ME2	CLEC10A	SLC2A13	HIF3A
Schisandrae Fructus	daucosterol	26027124	EBP	UGT3A2	UGT8	GPR149	UBB	UGT2B7	RPS27A	GEN1	MCEE	UGT1A5	UGT3A1	UGT1A3	UGT2B28	XDH	CRY1	UGT1A9	EBPL	RPL15	UGT2A1	UGT1A10	AOX1	DDX5	UGT2A3	UBA52	DDX59	AQP8	UGT2B17	SARS	UGT1A1	SLC47A2	DDX21	TDRD12	PAPSS2	TM7SF2	SLC47A1	ABCG8	UGT1A8	UGT2B15	UGT1A7	DDX17	UGCG	EIF4A3	SPINK1	FEN1	EIF4A2	DDX50	PAPSS1
Schisandrae Fructus	β-sitosterol	26027124	EBP	CLTB	PNLIP	COQ6	NSDHL	TGM5	APOE	MEMO1	AGMO	LEPR	RABL6	GP1BA	CRP	CH25H	DHCR24	ACTR2	PIGA	ABCD1	RAPGEF4	MSN	FAM102A	NPC1L1	SCARB1	RETSAT	RAB43	LIPC	MYLIP	AR	KEL	NR1H4	SREBF2	SP1	CD5L	ICAM1	IPP	FRMD4A	PARN	MSMO1	REN	SDR42E1	CYB5B	ABCA1	RPE	CSN1S1	LAS1L	MMEL1	ALG11
Schisandrae Fructus	9,12-linoleic acid	29053630	F9	AZU1	GLIPR1	PRPS1L1	CREBBP	MEMO1	G6PC	TMPRSS13	KLK8	C2	GPX3	LEPR	GOT2	FADS2	MOCS3	FAM173A	TF	TRAP1	MED23	PLA2G2F	LTA	SET	SLC27A2	GNRH1	PCK1	ACSL3	KRT74	KLK4	GPC1	COMTD1	TMPRSS11F	MED10	TXNRD1	LRAT	NPC1L1	AWAT1	HADHA	TMPRSS11E	EPHX2	SREBF2	ELOVL4	SP1	GALT	TYR	IL15	MED8	GOT1L1
Schisandrae Fructus	9,12-octadecadienoic acid (Z,Z)-	28816401	F9	AZU1	GLIPR1	PRPS1L1	CREBBP	MEMO1	G6PC	TMPRSS13	KLK8	C2	GPX3	LEPR	GOT2	FADS2	MOCS3	FAM173A	TF	TRAP1	MED23	PLA2G2F	LTA	SET	SLC27A2	GNRH1	PCK1	ACSL3	KRT74	KLK4	GPC1	COMTD1	TMPRSS11F	MED10	TXNRD1	LRAT	NPC1L1	AWAT1	HADHA	TMPRSS11E	EPHX2	SREBF2	ELOVL4	SP1	GALT	TYR	IL15	MED8	GOT1L1
Schisandrae Fructus	cuminal	18773416	PRDX5	TSPAN18	MPRIP	SPICE1	KCNK5
Schisandrae Fructus	coumarin	30666780	F9	TAS2R60	MRPL19	KNG1	SLC26A5	CXCL12	ADCY2	DRD2	GRPEL2	C5	SSTR1	PTGDR2	CCR9	CHRM4	CTSL	TAS2R16	TAS2R40	PTGER3	CCL27	TF	CTSZ	GRPEL1	MRPS7	TAS2R3	PPBP	RGS4	OXER1	S1PR1	CCL25	TUBA3C	TAS2R9	CXCR1	TAS2R7	MCHR2	MGP	RGS18	PLCXD1	TAS2R20	GALR2	SORD	NAGS	BDKRB1	TAS2R42	HTR1B	CCR1	NPBWR1	NPY2R
Schisandrae Fructus	cholesterol	18773416	F9	TRAPPC11	TWIST1	PARK2	IGFBP3	CES1	SORL1	DLL1	COQ6	SIRT6	NSDHL	CXCL12	MEMO1	ENSG00000173366	G6PC	SCARF1	AGRP	LARS	SLCO1B3-SLCO1B7	CAMK1	APOL4	GPX3	APOC2	LEPR	GOT2	FADS2	KCNA4	ESR2	TF	IL1A	HBA2	FDX1	DHCR24	NLRP3	SERPINA12	GPNMB	GNRH1	SIRT3	PCK1	LGALS3	MVD	SLC6A19	HIST1H2AG	GUCY1A3	MYO9A	ARL5C	ACN9
Schisandrae Fructus	isoleucine	30666780	F9	DTD1	TWIST1	AZU1	ENOSF1	RRM2B	TMPRSS13	LARS	KLK8	C2	ADH1A	EXOSC8	LEPR	APLP2	STRIP2	GFM2	MECR	RPL35	POLR1C	SLC6A19	KIR2DL1	PSMD9	SLAMF6	IL11	KLK4	PIGM	RAD23A	BCKDHA	COMTD1	TMPRSS11F	BCAT2	TMPRSS11E	HLA-DRB5	POLR1A	ENSG00000255730	TYR	PSME3	PRSS22	SLC30A6	MAK16	C1RL	SLC30A3	CD84	POLR3A	CKS2	GSTA3	GCG
Schisandrae Fructus	tyrosine	30666780	IMPA2	PARK2	SH2D1A	SIGLEC6	VRK1	GINS1	ENOSF1	RRM2B	CTNND1	LARS	BCL9L	CAMK1	EXOSC8	LEPR	GOT2	CRK	TTLL1	FCER1G	RAB6C	SYNJ2	CASK	ACTR2	GPNMB	RPL35	NTRK2	SLC6A19	HIST1H2AG	CHRD	BCAR1	MPP1	MYO9A	SLAMF6	PSMD9	PAG1	IL11	ANKHD1-EIF4EBP3	ZNF622	H2AFY2	CAV1	RELN	BCAT2	EML4	NUP214	ENSG00000258947	RRN3	TFRC	COLEC12
Schisandrae Fructus	chlorogenic acid	22399445	C9orf41	MRPL3	G6PC	TOP1	SLCO1B3-SLCO1B7	GPX3	LEPR	CYGB	MB21D1	GPX2	IL1A	NLN	SLCO2B1	KRT5	TYRP1	THOP1	TPI1	PLOD3	SLCO1B3	RAD23A	NAGA	GPX8	GPX7	NDOR1	EGF	PCSK2	AR	UGT1A3	CDH1	MLX	HSPB1	RARA	SULT1C2	SLC37A3	NOS3	GYPE	TYR	TOP1MT	SLCO3A1	PLOD2	PLOD1	HSP90AA1	SULT1E1	AKR1C1	CD44	AKR1D1	GRN
Schisandrae Fructus	chlorogenic acid	25247685	C9orf41	MRPL3	G6PC	TOP1	SLCO1B3-SLCO1B7	GPX3	LEPR	CYGB	MB21D1	GPX2	IL1A	NLN	SLCO2B1	KRT5	TYRP1	THOP1	TPI1	PLOD3	SLCO1B3	RAD23A	NAGA	GPX8	GPX7	NDOR1	EGF	PCSK2	AR	UGT1A3	CDH1	MLX	HSPB1	RARA	SULT1C2	SLC37A3	NOS3	GYPE	TYR	TOP1MT	SLCO3A1	PLOD2	PLOD1	HSP90AA1	SULT1E1	AKR1C1	CD44	AKR1D1	GRN
Schisandrae Fructus	syringic acid	22399445	STX1A	MTPAP	TTC7B	CAT	MPO	STX19	STX11	DIMT1	ADHFE1	SLC9C1	STX4	SLC9A2	PRDX3	RNF113B	DHFR	SLC9A5	AMIGO2	PDCL3	ATP5G3	SLC9B1	TUT1	PPCDC	OCA2	TYR	UROD	SLC9C2	SLC9A6	RP2	STX3	SLC9A4	PRSS27	ERAL1	RNASEH2A	STX2	ZCCHC6	ATP6V0C	MTR	NARF	NARFL	SLC9A3	TFB2M	STX1B	PPCS	RNF113A	SLC9A9	SLC9A1	PDCL2
Schisandrae Fructus	p-hydroxybenzoic acid	22399445	RAB41	OSTF1	PLXNA1	COQ6	LONP1	QPRT	SLC9C1	SLC11A2	GPHN	FMO6P	DECR1	FMO5	RAB6C	FDX1	SOD1	SRSF9	SLC25A37	TRDMT1	TPI1	GUSB	COQ7	PLA2G4A	GLRX2	HTRA3	BCKDHA	SLC9A1	SLC11A1	ACOT13	UGT3A1	PDHA1	ENSG00000255730	NMNAT2	MTHFD2	ENSG00000144785	SLC9C2	TYR	COQ9	TYSND1	FDPS	DPYD	DPYS	COQ4	DPYSL2	PTRH1	SEC61A2	RAB6B	CLEC1B
Schisandrae Fructus	protocatechuic acid	22399445	IMPA2	PDP1	ITIH1	CTNND1	PPTC7	SDS	DECR1	PPM1F	SOD1	SRSF9	ITIH6	TPI1	SLC47A1	ILKAP	GPR173	POLH	GLUL	ITIH2	CLPB	IMPA1	MPO	PHLPP1	DHODH	ITIH4	NR5A1	CA14	MTHFD2	ENSG00000144785	TYR	DPYD	POLK	MTR	GIGYF1	CARS	SCD5	AIP	AIPL1	PPM1E	ARVCF	SRR	PPM1A	AHCY	COX17	GIGYF2	NR0B1	ENTHD2	VWA5B2
Schisandrae Fructus	protocatechuic acid	29218469	IMPA2	PDP1	ITIH1	CTNND1	PPTC7	SDS	DECR1	PPM1F	SOD1	SRSF9	ITIH6	TPI1	SLC47A1	ILKAP	GPR173	POLH	GLUL	ITIH2	CLPB	IMPA1	MPO	PHLPP1	DHODH	ITIH4	NR5A1	CA14	MTHFD2	ENSG00000144785	TYR	DPYD	POLK	MTR	GIGYF1	CARS	SCD5	AIP	AIPL1	PPM1E	ARVCF	SRR	PPM1A	AHCY	COX17	GIGYF2	NR0B1	ENTHD2	VWA5B2
Schisandrae Fructus	protocatechuic acid	29933678	IMPA2	PDP1	ITIH1	CTNND1	PPTC7	SDS	DECR1	PPM1F	SOD1	SRSF9	ITIH6	TPI1	SLC47A1	ILKAP	GPR173	POLH	GLUL	ITIH2	CLPB	IMPA1	MPO	PHLPP1	DHODH	ITIH4	NR5A1	CA14	MTHFD2	ENSG00000144785	TYR	DPYD	POLK	MTR	GIGYF1	CARS	SCD5	AIP	AIPL1	PPM1E	ARVCF	SRR	PPM1A	AHCY	COX17	GIGYF2	NR0B1	ENTHD2	VWA5B2
Schisandrae Fructus	protocatechuic acid	30987393	IMPA2	PDP1	ITIH1	CTNND1	PPTC7	SDS	DECR1	PPM1F	SOD1	SRSF9	ITIH6	TPI1	SLC47A1	ILKAP	GPR173	POLH	GLUL	ITIH2	CLPB	IMPA1	MPO	PHLPP1	DHODH	ITIH4	NR5A1	CA14	MTHFD2	ENSG00000144785	TYR	DPYD	POLK	MTR	GIGYF1	CARS	SCD5	AIP	AIPL1	PPM1E	ARVCF	SRR	PPM1A	AHCY	COX17	GIGYF2	NR0B1	ENTHD2	VWA5B2
Schisandrae Fructus	rutin	25247685	F9	PRSS54	ARHGDIG	CTRB1	AZU1	C9orf41	FOXD2	FOXI2	ARHGDIB	PLK1	MASP2	FOXJ2	F2	PRTN3	SLC9C1	TMPRSS13	KLK8	C2	DECR1	GPX3	LEPR	MASP1	FOXP3	FOXD4L5	CHRM5	CTRL	ARNT	FGF22	F11	GPX2	FOXO6	HGF	FOXQ1	PRSS27	FGF3	TP53	PRSS53	ARHGDIA	AHR	CEBPB	PRSS21	FOXN4	MTRR	CCNA2	SLC47A1	F12	SPICE1
Schisandrae Fructus	rutin	30666780	F9	PRSS54	ARHGDIG	CTRB1	AZU1	C9orf41	FOXD2	FOXI2	ARHGDIB	PLK1	MASP2	FOXJ2	F2	PRTN3	SLC9C1	TMPRSS13	KLK8	C2	DECR1	GPX3	LEPR	MASP1	FOXP3	FOXD4L5	CHRM5	CTRL	ARNT	FGF22	F11	GPX2	FOXO6	HGF	FOXQ1	PRSS27	FGF3	TP53	PRSS53	ARHGDIA	AHR	CEBPB	PRSS21	FOXN4	MTRR	CCNA2	SLC47A1	F12	SPICE1
Schisandrae Fructus	quercetin	25247685	IMPA2	KDM1A	GLTPD2	ATL1	COQ6	KLHDC2	SIRT6	VHL	FBXO2	ITPR2	BCL2L2	CAMK1	FPGT	PTPRN2	DUSP4	ARSG	EPHA8	FCER1G	FMO5	PLCB1	SOCS6	DHCR24	SIRT3	P4HA1	PCK1	LGALS3	MTFR2	PPP2R1B	TGM2	CPQ	CHUK	ZC3H6	UGT1A6	EPHB4	COMTD1	TP53I3	FLCN	BUB1B	MITD1	UTP18	NEDD9	TXK	CD74	SP1	RAD54L	MPP5	CYP4F2
Schisandrae Fructus	p-coumaric acid	22399445	NFE2L1	UGT8	PTGS1	ETFA	DESI2	SLC32A1	SLC9C1	PGPEP1L	CTNND1	ETNPPL	DECR1	UGT1A9	TMEM37	ATP2B4	SLC31A1	RTN4IP1	ACER3	MECR	GTF2F1	NUDT12	PHYKPL	FLOT1	GUSB	SLC25A6	DBF4	UGT1A6	VAT1L	GPR173	SLC9A1	TP53I3	GCDH	MPO	UGT1A5	UGT3A1	UGT1A3	DHODH	PLS3	OLAH	PLS1	VAT1	ACOXL	NOS3	MTHFS	MORN3	SLC9C2	TYR	SLC25A31
Schisandrae Fructus	p-coumaric acid	25247685	NFE2L1	UGT8	PTGS1	ETFA	DESI2	SLC32A1	SLC9C1	PGPEP1L	CTNND1	ETNPPL	DECR1	UGT1A9	TMEM37	ATP2B4	SLC31A1	RTN4IP1	ACER3	MECR	GTF2F1	NUDT12	PHYKPL	FLOT1	GUSB	SLC25A6	DBF4	UGT1A6	VAT1L	GPR173	SLC9A1	TP53I3	GCDH	MPO	UGT1A5	UGT3A1	UGT1A3	DHODH	PLS3	OLAH	PLS1	VAT1	ACOXL	NOS3	MTHFS	MORN3	SLC9C2	TYR	SLC25A31
Schisandrae Fructus	25-hydroxy schindilactone	22097335
Schisandrae Fructus	3',4'-dimethoxybenzoicacid-(3'',4''-dimethoxyphenyl)-2-methyl-3-oxobutyl ester	29053630
Schisandrae Fructus	benzo[a]heptalene, acetamide derivative	18773416
Schisandrae Fructus	biphenyl cyclooctene lignan	23203065
Schisandrae Fructus	cyanidin-glucosylrutinoside	26493497
Schisandrae Fructus	cyanidin-xylosylglucoside	26493497
Schisandrae Fructus	dehydroxy arisanlactone D	22097335
Schisandrae Fructus	dibenzo[a,c]cyclooctadiene lignan	18446887
Schisandrae Fructus	furo[2,3-e]imidazo[1,2,4]triazine, 2,6,7-triphenyl	18773416
Schisandrae Fructus	r-schizandrin	17313143
Schisandrae Fructus	schindilachone A	22097335
Schisandrae Fructus	terpinene	12597252
Schisandrae Fructus	terpinene	22023863
Schisandrae Fructus	wuweizi ester	2363357
Lycii Fructus	N-trans-caﬀeoyl tyramine	28008757	LYSMD3	NEK2	XPO5	SFI1	NEK9	SELP	GXYLT2	DDX4	LARGE	DNAJC30	XXYLT1	POMT1	GMPPB	ETNK1	B3GALNT2	ASPN	LIN9	EPT1	GTF2F2	DDX3X	SEC11C	PCYT2	SUV420H2	SMYD2	TERF1	SETD7	GXYLT1	SATL1	PXK	HAGH	B3GNT1	ADARB2	GTF2F1	EIF2AK3	POMK	PGS1	FKRP	CASP3	ADARB1	GLRX2	IMMP1L	SAT1	TMEM5	EIF2AK2	BGN	CHPT1	PDF
Lycii Fructus	citric acid	29448090	ABCF2	IGFBP3	DNAJC10	RGS16	SH2D1A	ASPN	RDH10	MEMO1	ATP7A	ENOSF1	RRM2B	LYPLA2	GRPEL2	MTERF1	CTBP1	CLEC1A	TATDN1	LEPR	DUSP4	GOT2	BDH2	PRDX2	ENO4	MOCS3	GDF3	DIP2A	SF3A3	FAM173A	TF	GRPEL1	GFM2	SERPINA5	FDX1	PPEF2	SEMA4C	PCK1	IFFO2	RBM39	RIMKLB	EFTUD1	KLRB1	KRT74	SDHC	GALM	ACVR1	RPIA	SLC13A1
Lycii Fructus	citric acid	29976403	ABCF2	IGFBP3	DNAJC10	RGS16	SH2D1A	ASPN	RDH10	MEMO1	ATP7A	ENOSF1	RRM2B	LYPLA2	GRPEL2	MTERF1	CTBP1	CLEC1A	TATDN1	LEPR	DUSP4	GOT2	BDH2	PRDX2	ENO4	MOCS3	GDF3	DIP2A	SF3A3	FAM173A	TF	GRPEL1	GFM2	SERPINA5	FDX1	PPEF2	SEMA4C	PCK1	IFFO2	RBM39	RIMKLB	EFTUD1	KLRB1	KRT74	SDHC	GALM	ACVR1	RPIA	SLC13A1
Lycii Fructus	3-hydroxy-2-butanone	25504591	HPX	XPO5	ADH6	BEST4	ETFA	DMGDH	BEST3	ADH1A	DECR1	SERHL2	GOT2	CDH12	GNB2	C3orf52	GNB4	PM20D2	OCA2	BLM	RP2	METAP1D	SIRT3	HDAC6	GNB3	ZCCHC6	ABHD14A	HDAC3	SORD	NAGS	NARFL	GALM	BCKDHA	CTC1	MTPAP	TTC7B	CLPB	METAP2	BEST1	PCDH11X	HDAC2	WRN	OLAH	ABHD5	ENSG00000255730	B3GNTL1	HAS2	CLPP	OR2B2
Lycii Fructus	acetic acid	25504591	F9	IMPA2	DNAJC10	FOXI2	AZU1	KDM1A	CES1	RRH	SIRT6	ZNF768	VHL	GLYATL1	TMPRSS13	TENC1	KLHL38	PPTC7	CAMK1	KLHL22	POTEI	ZNF689	DUSP4	EPHA8	FAM173A	TANC2	FMO5	IL1A	PLCB1	CRTC2	C4B	NLRP3	P4HA1	SIRT3	GNRH1	PCK1	HDAC6	IFFO2	SLC6A19	PDCD4	HOGA1	MPP1	MYO9A	AMDHD2	ZNF132	DHX15	ABCD1	CALN1	ZNF782
Lycii Fructus	3β-hydroxy-lanosta-7,9(11),24-trien-21-oic-acid	29448090	HTR3A
Lycii Fructus	α-solanine	27979237	GLG1	ATR	AK5	PON1	MGEA5	SHMT1	BCHE	SHMT2	MRPL2	ACHE	PTEN	RPL8
Lycii Fructus	decane, 2,3,5,8-tetramethyl-	25504591
Lycii Fructus	5-ethyldecane	25504591
Lycii Fructus	5-methyl-2-furanmethanol	25504591	ZNRD1	MED26	TCEA3	POLR2I	TCEA1	TCEA2	POLR3K	TCEANC2	GRHPR
Lycii Fructus	undecane, 4-methyl-	25504591
Lycii Fructus	carotenoid	11367765	MITF	ABCF2	BCL2L1	UQCRC2	EDIL3	CYP2C19	APOE	ALDH1B1	BDNF	ATP7A	EIF1	CLGN	RDH5	GGPS1	GPX3	DECR1	BCO2	LEPR	ISPD	CRP	RTN4IP1	GPX2	MECR	ALDH1A3	IFFO2	BRCA1	TCEA2	MMP9	ALDH1A2	SLC47A1	BFSP2	KRT74	ERCC3	VAT1L	MFGE8	ABCF1	TP53I3	ALDH1L2	SYP	CYP2C8	SLC45A1	CYP2J2	SCARB1	RETSAT	POLA1	ARMS2	CYP26A1
Lycii Fructus	hydroxyoctadecatrienoic acid	29448090
Lycii Fructus	quercetin-3-O-caffeoyl-glucoside	29448090
Lycii Fructus	trihydroxyoctadecadienoic acid	29448090
Lycii Fructus	soladulcidine	31013650	EBP	IPO8	UGT3A2	UGT8	SNAPC4	UGT2B7	RECK	TDRD15	PTCH1	UGT3A1	UGT1A5	UGT1A3	RAD51D	UGT2B28	IPO7	TIMP1	SRR	ENSG00000267618	SDS	SND1	AGMO	UGT1A9	UGT2A1	MAPK1	SMO	RAD51	TDRD6	UGT1A10	MT-CO1	UGT2A3	APAF1	SC5D	CDC5L	SHH	IHH	UGT2B17	MYB	UGT1A1	RELA	TDRD5	MAPK3	GLI1	MMP9	UGT2B15	UGT1A7	UGT1A8	RAD51B
Lycii Fructus	eriodictyol-3-O-glucosyl-5-O'' dihydrocaffeate	29448090
Lycii Fructus	N-trans-feruloyl dopamine	28008757	ADRB2	PCBP1	PMEL	PCBP3	PCBP2	TYR
Lycii Fructus	N-trans-feruloyl tryptamine	28008757
Lycii Fructus	methylisocitric acid	29448090	IDH3G	PMAIP1	ACSM4	AGXT	IDH2	PFN2	SUFU	GOLPH3L	UROC1	AACS	ACO1	ACSM3	ACSM6	ACO2	IDH3A	ACSM2B	UBR5	GOLPH3	IRG1	SUCLG1	LACE1	HAO1	PFN1	IREB2	ACSS1	ACSM5	GPD2	MSX1	MMAA	ACSS3	ACSM1	ACLY	SDHC	MSX2	IDH3B	ESD	ACSS2	PRNP
Lycii Fructus	N1,N3-bis-caffeoyl-spermidine	31877428
Lycii Fructus	dhc-caffeoyl-cyclic-spermidine-hex	31877428
Lycii Fructus	calonysterone	29448090
Lycii Fructus	24(28)-dehydromakisterone A	29448090
Lycii Fructus	13-hydroxyoctadecadienoic acid	29448090	MED9	SERPINB3	IMPA2	PTGS1	E2F4	SLC26A5	UQCRC2	CREBBP	MED17	SERPINB10	MEMO1	UMPS	NCOR2	TBL1X	CCNC	SDS	PPARD	PTGDR2	MED13L	GATA6	GOT2	FADS2	SERPINF2	SLC25A48	PES1	GIG25	MED25	PRKCA	SERPINI1	SERPINE3	SERPINA5	RXRG	MED23	SERPINA12	SOD1	PCK1	PPARGC1A	CEBPB	MED1	HDAC3	CPT2	SCNN1G	GLRX2	SERPINB4	ZYX	PTPN3	CDK19
Lycii Fructus	(E)-2-heptenal	19241541	CYP2A13	CYP2J2	ABCA6	PKDCC	HSF2	ABCA5	CYP17A1	ABCA2	ABCA13	HSF1	ABCA9	CYP2C19	ACR	CYP2S1	GLO1	SEC22C	VAMP8	EDF1	CYP2D6	CYP1A2	CYP2W1	VAT1	IRAK4	IRAK2	VAMP3	CYB5R4	IRAK1	RTN4IP1	SRD5A1	CYP21A2	CYP2F1	MECR	HSF4	ENSG00000263620	CRYZL1	CYP2A7	CYB5B	CYP2A6	ABCA1	IRAK3	CYP2C9	VAMP2	CYP2B6	YKT6	VAMP1	CYP2U1	CYP2C18
Lycii Fructus	12-octadecenoic acid	21726743	ALOX5	ALOXE3	RPL10L	ALOX12B	TRPV1	ALOX15B	ALOX12	MRPL16	MTDH
Lycii Fructus	neoxanthin	18486400	SLC17A5	FA2H	SNRNP35	PPIE	SNRNP70	RETSAT	MARC2	PYROXD2	DDX4	ME2	SPX	CYP26A1	EPRS	HNRNPM	MARC1	HNRNPD	CLGN	RDH5	GPHN	DDX3X	PIGK	DECR1	ISX	SRSF6	HNRNPA1	BCO2	CAPN15	SLC17A4	RALY	RBM34	RALYL	REV1	ISPD	SLIRP	UROD	GFPT2	DAZL	HNRNPAB	HNRNPA2B1	SRSF1	IPP	SRSF9	DPYD	POLK	SLC17A9	IFFO2	CYB5B
Lycii Fructus	neoxanthin	28266352	SLC17A5	FA2H	SNRNP35	PPIE	SNRNP70	RETSAT	MARC2	PYROXD2	DDX4	ME2	SPX	CYP26A1	EPRS	HNRNPM	MARC1	HNRNPD	CLGN	RDH5	GPHN	DDX3X	PIGK	DECR1	ISX	SRSF6	HNRNPA1	BCO2	CAPN15	SLC17A4	RALY	RBM34	RALYL	REV1	ISPD	SLIRP	UROD	GFPT2	DAZL	HNRNPAB	HNRNPA2B1	SRSF1	IPP	SRSF9	DPYD	POLK	SLC17A9	IFFO2	CYB5B
Lycii Fructus	9,12,15-octadecatrienoic acid	21726743	GLIPR1	CREBBP	KLHDC2	LEPR	GOT2	FADS2	UNC119B	FKBP3	TBCB	MED23	PLA2G2F	NKX6-1	NOMO1	POLR1C	ACSL3	DYM	PPP3R2	TXNRD1	MED10	AWAT1	CLPB	HADHA	LHX5	PLD2	TYMS	SREBF2	RLN1	RHBDF2	ELOVL4	SP1	CLCN4	IMPDH2	CLPP	PITX3	TYR	IL15	MED8	SMC5	WDR33	YBEY	FFAR4	TEAD3	CYB5B	DCTN2	MED21	GCG	CDH23
Lycii Fructus	all-trans-β-carotene	18486400	F9	ABCF2	HPX	IGFBP3	AZU1	CXCL12	TMPRSS13	KLK8	C2	ADH1A	GPX3	TF	GAPDHS	PCK1	RAP2C	TGM2	BFSP2	KLK4	HNF1A	GPX5	TMPRSS11F	LRAT	RARB	CLPB	TMPRSS11E	ARMS2	PCSK2	TYR	IL15	RPE65	PRSS22	C1RL	IVL	CYB5B	VIMP	GSTA3	TPSG1	ING4	PCBP1	PFAS	TPSD1	RDH11	RARRES1	COL1A1	GSTA2	KLK5	DNTTIP2
Lycii Fructus	all-trans-β-carotene	28266352	F9	ABCF2	HPX	IGFBP3	AZU1	CXCL12	TMPRSS13	KLK8	C2	ADH1A	GPX3	TF	GAPDHS	PCK1	RAP2C	TGM2	BFSP2	KLK4	HNF1A	GPX5	TMPRSS11F	LRAT	RARB	CLPB	TMPRSS11E	ARMS2	PCSK2	TYR	IL15	RPE65	PRSS22	C1RL	IVL	CYB5B	VIMP	GSTA3	TPSG1	ING4	PCBP1	PFAS	TPSD1	RDH11	RARRES1	COL1A1	GSTA2	KLK5	DNTTIP2
Lycii Fructus	β-carotene	15739344	F9	ABCF2	HPX	IGFBP3	AZU1	CXCL12	TMPRSS13	KLK8	C2	ADH1A	GPX3	TF	GAPDHS	PCK1	RAP2C	TGM2	BFSP2	KLK4	HNF1A	GPX5	TMPRSS11F	LRAT	RARB	CLPB	TMPRSS11E	ARMS2	PCSK2	TYR	IL15	RPE65	PRSS22	C1RL	IVL	CYB5B	VIMP	GSTA3	TPSG1	ING4	PCBP1	PFAS	TPSD1	RDH11	RARRES1	COL1A1	GSTA2	KLK5	DNTTIP2
Lycii Fructus	β-carotene	16395626	F9	ABCF2	HPX	IGFBP3	AZU1	CXCL12	TMPRSS13	KLK8	C2	ADH1A	GPX3	TF	GAPDHS	PCK1	RAP2C	TGM2	BFSP2	KLK4	HNF1A	GPX5	TMPRSS11F	LRAT	RARB	CLPB	TMPRSS11E	ARMS2	PCSK2	TYR	IL15	RPE65	PRSS22	C1RL	IVL	CYB5B	VIMP	GSTA3	TPSG1	ING4	PCBP1	PFAS	TPSD1	RDH11	RARRES1	COL1A1	GSTA2	KLK5	DNTTIP2
Lycii Fructus	β-carotene	31784067	F9	ABCF2	HPX	IGFBP3	AZU1	CXCL12	TMPRSS13	KLK8	C2	ADH1A	GPX3	TF	GAPDHS	PCK1	RAP2C	TGM2	BFSP2	KLK4	HNF1A	GPX5	TMPRSS11F	LRAT	RARB	CLPB	TMPRSS11E	ARMS2	PCSK2	TYR	IL15	RPE65	PRSS22	C1RL	IVL	CYB5B	VIMP	GSTA3	TPSG1	ING4	PCBP1	PFAS	TPSD1	RDH11	RARRES1	COL1A1	GSTA2	KLK5	DNTTIP2
Lycii Fructus	scopoletin	12515210	MITF	FCGR2A	UGT3A2	UGT8	CAT	ABCC9	IDH2	UGT2B7	EDNRB	ABCC1	UGT1A5	UGT3A1	UGT1A3	ABCC4	UGT2B28	SLC9C1	TAP2	NFATC2IP	PGAM1	ASMTL	SLC9A2	PSMA7	PSMA8	SLC9A5	UGT1A9	ABCC10	UGT2A1	ABCC2	SLC9A6	SLC9B1	SLC9C2	HHEX	TTC1	UGT1A10	ABCC5	SLC9A4	UGT2A3	SLPI	ABCC3	TAP1	UGT1A4	PGAM4	ABCC12	PGAM2	UGT2B17	UGT1A1	SUMO2
Lycii Fructus	scopoletin	12528521	MITF	FCGR2A	UGT3A2	UGT8	CAT	ABCC9	IDH2	UGT2B7	EDNRB	ABCC1	UGT1A5	UGT3A1	UGT1A3	ABCC4	UGT2B28	SLC9C1	TAP2	NFATC2IP	PGAM1	ASMTL	SLC9A2	PSMA7	PSMA8	SLC9A5	UGT1A9	ABCC10	UGT2A1	ABCC2	SLC9A6	SLC9B1	SLC9C2	HHEX	TTC1	UGT1A10	ABCC5	SLC9A4	UGT2A3	SLPI	ABCC3	TAP1	UGT1A4	PGAM4	ABCC12	PGAM2	UGT2B17	UGT1A1	SUMO2
Lycii Fructus	scopoletin	23285983	MITF	FCGR2A	UGT3A2	UGT8	CAT	ABCC9	IDH2	UGT2B7	EDNRB	ABCC1	UGT1A5	UGT3A1	UGT1A3	ABCC4	UGT2B28	SLC9C1	TAP2	NFATC2IP	PGAM1	ASMTL	SLC9A2	PSMA7	PSMA8	SLC9A5	UGT1A9	ABCC10	UGT2A1	ABCC2	SLC9A6	SLC9B1	SLC9C2	HHEX	TTC1	UGT1A10	ABCC5	SLC9A4	UGT2A3	SLPI	ABCC3	TAP1	UGT1A4	PGAM4	ABCC12	PGAM2	UGT2B17	UGT1A1	SUMO2
Lycii Fructus	monomenthyl succinate	15161227	SPEN
Lycii Fructus	scopolamine	27979237	CCNL1	F9	PRSS54	KDM6A	CDK5R1	CTRB1	AZU1	KL	SMYD5	MRPL3	PSEN2	PREP	HSPA1B	MASP2	F2	PDE10A	APOE	PRTN3	BDNF	CHRNA2	APMAP	RAD51C	DRD2	TMPRSS13	RAD51D	CCNC	GGPS1	CHRM4	HSPA5	FMO6P	KLK8	HDC	C2	MASP1	KDM3B	CHRM5	CTRL	OCA2	SMYD2	PRKCA	SRM	CCNK	F11	CNNM4	FMO5	HGF	PEX5L
Lycii Fructus	2-methyl-2-butenoic acid	19241541	OR2Y1	ANO3	OR2T27	OR2G3	OR51E1	TDO2	OR10J5	OR6C75	OR6C3	POLR1A	RTP1	OR6C65	OR2AT4	IFNG	DHFR	OR6C6	LCMT2	MRRF	ANO7	POLR2F	OR6C70	CNGA2	POLR2C	RTP2	ANO6	ZNF347	AIFM3	POLR1C	ABCA1	POLR3A	OR6C76	OR51E2	ANO9	OR1A2	FFAR3	OR1A1	RIC8B	POLR3B	NFKBIA	OR14C36	OR2W3	ANO5	SAG	FFAR1	ANO1	ABCA4	SNRPE
Lycii Fructus	tridecane, 3-methyl-	25504591	PRSS3
Lycii Fructus	isorhamnetin-3-O-rutinoside	19819093	PKLR	HSD3B1	EXT2	CTNNBL1	SDR42E1	TSTA3	NSDHL	VARS	HSD3B7	ACHE	PKM
Lycii Fructus	benzaldehyde	25504591	ADH6	KIF4B	CES1	KIF7	KIF27	PDE10A	PRTN3	MOCS1	TOP1	GPHN	ADH1A	DECR1	GNAT1	ABHD12B	PNMAL2	GAPDHS	SPICE1	TMEM87B	KIF21A	WRB	ABHD17B	ABCB10	TFB2M	ZBTB8OS	NBL1	ENSG00000268643	RPIA	BCAT2	TMEM87A	COLQ	LIG3	ADD2	ABHD12	GTF2E1	PDE8B	DIMT1	PDE8A	PNO1	GNAI2	KAT5	TMEM245	TAP2	CES3	RNF113B	ADCK1	GNAT2	CNTN3
Lycii Fructus	N-E-feruloyl tyramine	25603493	PKDCC	SNAPC4	PDP1	AANAT	IRAK4	IRAK2	SUB1	GNPNAT1	IRAK1	GHRL	SRM	SATL1	TUFM	MYB	IRAK3	PDP2	MYBL2	SAT1	SMS	MYBL1
Lycii Fructus	N-trans-feruloyl tyramine	28008757	PKDCC	SNAPC4	PDP1	AANAT	IRAK4	IRAK2	SUB1	GNPNAT1	IRAK1	GHRL	SRM	SATL1	TUFM	MYB	IRAK3	PDP2	MYBL2	SAT1	SMS	MYBL1
Lycii Fructus	eicosanoic acid	21726743	EBP	RAD51D	RAD51C	CERS2	CERS3	CA8	NLRP3	SHF	PIGA	ACSL3	SHD	AGPAT2	GPAM	SHE	SLC2A12	BAAT	CSHL1	CSH1	PHGDH	PTP4A2	PHLPP1	AR	SHPK	MCCC2	IAH1	EPT1	ELOVL4	CSF3	GK2	CSH2	TECR	HSD17B3	ACOT7	PGAM2	GGH	SLC2A10	ACADSB	ALG11	GYS2	DMC1	ACSL4	MCAT	AGPAT4	SLC2A6	PMM1	PDHX	SPTLC3
Lycii Fructus	furfural	25504591	HPX	ADH6	CCDC83	PNPO	XPC	GNPDA2	CA13	GPHN	DECR1	CA11	GOT2	PRDX2	WDR44	GCLC	HBA2	CA8	CA12	RPS16	SHF	ATP6V1E1	PGD	GLRX2	KCNAB2	T	TXNRD1	CA3	GLUL	PTPRG	MARK2	TKTL1	KCNAB1	MARK3	CA7	OLAH	PRKAA2	CA14	G6PD	GOT1L1	CDC123	GSR	PTPRZ1	CD84	TXNRD2	MTR	PRKAA1	TARS2	AGXT
Lycii Fructus	N-trans-feruloyl 3-methoxytyramine	28008757	SND1	GNAS	MAT2A	GNAL	ENO4	TDRD15	PNPLA6	ENO3	ENO1	IL21R
Lycii Fructus	5,6-dihydrosolasonine	31013650
Lycii Fructus	5,9-undecadien-2-one, 6,10-dimethyl-, (E)-	25504591	HSPA13	COLQ	ETV6	RETSAT	PYROXD2	ERI3	ANKRD45	HSPA1B	CYP26A1	HSPA12A	CYP4Z1	CYP4V2	HSPA4	HSPA5	BOLA3	CYP26B1	VAT1	ATAD3A	RPS7	HSPA9	CYP4A22	CYP20A1	BOLA2	CYP4F2	ERI2	CYP4X1	CYP4B1	HSPH1	KCNH1	CYP4F3	ATAD5	BOLA2B	RPS28	SLC47A2	CYP4F22	GLRA1	HSPA12B	SLC47A1	ZFP62	WIPI2	WIPI1	ATAD3B	CYP26C1	HSPA4L	CYP4A11	HSPA1A	TBXAS1
Lycii Fructus	β-homocyclocitral	25504591
Lycii Fructus	N-trans-feruloyl 3,4-dimethoxyphenethylamine	28008757
Lycii Fructus	N-trans-feruloyl phenethylamine	28008757
Lycii Fructus	N-trans-caﬀeoyl dopamine	28008757	ADRB2	SELP	MT-CO1
Lycii Fructus	N-trans-caffeoyl 3,4-dimethoxyphenethylamine	28008757
Lycii Fructus	N-3,4-dihydroxyhydrocinnamoyl tyramine	28008757
Lycii Fructus	N-3,4-dihydroxyhydrocinnamoyl phenethylamine	28008757
Lycii Fructus	N-3,4-dihydroxyhydrocinnamoyl 3,4dimethoxyphenethylamine	28008757
Lycii Fructus	3-O-caffeoyl glucoside	29448090
Lycii Fructus	2-O-caffeoyl glucoside	29448090
Lycii Fructus	3-O-caffeoyl galactose	29448090
Lycii Fructus	2-O-caffeoyl galactose	29448090
Lycii Fructus	1-O-caffeoyl glucoside	29448090	PRKAR2B	SLC35F6	PNPLA7	TACC1	SLC35G1	SLC35A1	SLC35B3	SLC35A5	SLC35F1	SLC35F5	CNBD2	PNPLA6	SLC35B2	PRKAR2A
Lycii Fructus	zeaxanthin dipalmitate	14611169	MITF	CUL1	CYP26A1	CYP4Z1	CYP4V2	CRY1	CYP26B1	BCO1	BCO2	GATA6	ZGLP1	CACUL1	CYP4A22	CYP20A1	CYP4X1	CYP4F2	CYP4B1	CUL2	CYP4F3	RPE65	TRPS1	TFCP2L1	TYRP1	GATA5	CYP4F22	FABP9	CUL5	CYP26C1	CYP4A11	GATA2	GATA3	GATA1	CUL3	CUL4A	MC1R	CUL4B	GATA4	CYP46A1
Lycii Fructus	zeaxanthin dipalmitate	16395626	MITF	CUL1	CYP26A1	CYP4Z1	CYP4V2	CRY1	CYP26B1	BCO1	BCO2	GATA6	ZGLP1	CACUL1	CYP4A22	CYP20A1	CYP4X1	CYP4F2	CYP4B1	CUL2	CYP4F3	RPE65	TRPS1	TFCP2L1	TYRP1	GATA5	CYP4F22	FABP9	CUL5	CYP26C1	CYP4A11	GATA2	GATA3	GATA1	CUL3	CUL4A	MC1R	CUL4B	GATA4	CYP46A1
Lycii Fructus	zeaxanthin dipalmitate	18486400	MITF	CUL1	CYP26A1	CYP4Z1	CYP4V2	CRY1	CYP26B1	BCO1	BCO2	GATA6	ZGLP1	CACUL1	CYP4A22	CYP20A1	CYP4X1	CYP4F2	CYP4B1	CUL2	CYP4F3	RPE65	TRPS1	TFCP2L1	TYRP1	GATA5	CYP4F22	FABP9	CUL5	CYP26C1	CYP4A11	GATA2	GATA3	GATA1	CUL3	CUL4A	MC1R	CUL4B	GATA4	CYP46A1
Lycii Fructus	zeaxanthin dipalmitate	25496337	MITF	CUL1	CYP26A1	CYP4Z1	CYP4V2	CRY1	CYP26B1	BCO1	BCO2	GATA6	ZGLP1	CACUL1	CYP4A22	CYP20A1	CYP4X1	CYP4F2	CYP4B1	CUL2	CYP4F3	RPE65	TRPS1	TFCP2L1	TYRP1	GATA5	CYP4F22	FABP9	CUL5	CYP26C1	CYP4A11	GATA2	GATA3	GATA1	CUL3	CUL4A	MC1R	CUL4B	GATA4	CYP46A1
Lycii Fructus	zeaxanthin dipalmitate	31784067	MITF	CUL1	CYP26A1	CYP4Z1	CYP4V2	CRY1	CYP26B1	BCO1	BCO2	GATA6	ZGLP1	CACUL1	CYP4A22	CYP20A1	CYP4X1	CYP4F2	CYP4B1	CUL2	CYP4F3	RPE65	TRPS1	TFCP2L1	TYRP1	GATA5	CYP4F22	FABP9	CUL5	CYP26C1	CYP4A11	GATA2	GATA3	GATA1	CUL3	CUL4A	MC1R	CUL4B	GATA4	CYP46A1
Lycii Fructus	all-trans-zeaxanthin	18486400	MITF	GGTLC2	SNRNP35	MKI67	CYC1	RDH5	GGPS1	DECR1	BCO2	ISPD	CRP	EDN3	TF	SRSF9	GGT2	BOLL	TPI1	ENG	BFSP2	SAG	PIGM	PRRX1	GLUL	HNRNPA3	SLC45A1	CFHR1	PPIE	SCARB1	RETSAT	STOM	POLA1	ARMS2	CYP26A1	PPA1	CFHR3	B3GNTL1	SRSF6	RALYL	RBM34	AGGF1	SLIRP	ICAM1	PLIN2	RPE65	IPP	HNRNPA2B1	SRSF1
Lycii Fructus	all-trans-zeaxanthin	28266352	MITF	GGTLC2	SNRNP35	MKI67	CYC1	RDH5	GGPS1	DECR1	BCO2	ISPD	CRP	EDN3	TF	SRSF9	GGT2	BOLL	TPI1	ENG	BFSP2	SAG	PIGM	PRRX1	GLUL	HNRNPA3	SLC45A1	CFHR1	PPIE	SCARB1	RETSAT	STOM	POLA1	ARMS2	CYP26A1	PPA1	CFHR3	B3GNTL1	SRSF6	RALYL	RBM34	AGGF1	SLIRP	ICAM1	PLIN2	RPE65	IPP	HNRNPA2B1	SRSF1
Lycii Fructus	zeaxanthin	11157884	MITF	GGTLC2	SNRNP35	MKI67	CYC1	RDH5	GGPS1	DECR1	BCO2	ISPD	CRP	EDN3	TF	SRSF9	GGT2	BOLL	TPI1	ENG	BFSP2	SAG	PIGM	PRRX1	GLUL	HNRNPA3	SLC45A1	CFHR1	PPIE	SCARB1	RETSAT	STOM	POLA1	ARMS2	CYP26A1	PPA1	CFHR3	B3GNTL1	SRSF6	RALYL	RBM34	AGGF1	SLIRP	ICAM1	PLIN2	RPE65	IPP	HNRNPA2B1	SRSF1
Lycii Fructus	zeaxanthin	14611169	MITF	GGTLC2	SNRNP35	MKI67	CYC1	RDH5	GGPS1	DECR1	BCO2	ISPD	CRP	EDN3	TF	SRSF9	GGT2	BOLL	TPI1	ENG	BFSP2	SAG	PIGM	PRRX1	GLUL	HNRNPA3	SLC45A1	CFHR1	PPIE	SCARB1	RETSAT	STOM	POLA1	ARMS2	CYP26A1	PPA1	CFHR3	B3GNTL1	SRSF6	RALYL	RBM34	AGGF1	SLIRP	ICAM1	PLIN2	RPE65	IPP	HNRNPA2B1	SRSF1
Lycii Fructus	zeaxanthin	16395626	MITF	GGTLC2	SNRNP35	MKI67	CYC1	RDH5	GGPS1	DECR1	BCO2	ISPD	CRP	EDN3	TF	SRSF9	GGT2	BOLL	TPI1	ENG	BFSP2	SAG	PIGM	PRRX1	GLUL	HNRNPA3	SLC45A1	CFHR1	PPIE	SCARB1	RETSAT	STOM	POLA1	ARMS2	CYP26A1	PPA1	CFHR3	B3GNTL1	SRSF6	RALYL	RBM34	AGGF1	SLIRP	ICAM1	PLIN2	RPE65	IPP	HNRNPA2B1	SRSF1
Lycii Fructus	zeaxanthin	31784067	MITF	GGTLC2	SNRNP35	MKI67	CYC1	RDH5	GGPS1	DECR1	BCO2	ISPD	CRP	EDN3	TF	SRSF9	GGT2	BOLL	TPI1	ENG	BFSP2	SAG	PIGM	PRRX1	GLUL	HNRNPA3	SLC45A1	CFHR1	PPIE	SCARB1	RETSAT	STOM	POLA1	ARMS2	CYP26A1	PPA1	CFHR3	B3GNTL1	SRSF6	RALYL	RBM34	AGGF1	SLIRP	ICAM1	PLIN2	RPE65	IPP	HNRNPA2B1	SRSF1
Lycii Fructus	2,3-butanediol	25504591	UBE2L6	AMN1	HPX	DIS3L	ANPEP	DIS3	GRK6	SERHL2	CYGB	GNB2	GNB4	TRHDE	PM20D2	SMYD2	DIP2A	RTN4IP1	UBE2U	HBA2	RELA	PRKG2	GNB3	ABHD14A	SORD	HBM	VAT1L	ERMN	SLC2A12	LCT	COMTD1	ERAP2	TP53I3	ENPEP	UBE2T	COLQ	UBE2E1	UBE2N	PRKACG	NEMF	TEAD4	PRKACA	C9orf3	MGLL	RNPEPL1	GCNT3	ABHD5	VAT1	DIS3L2
Lycii Fructus	1-dodecene	25504591	SERPINB13	ENSG00000258947	SERPINB3	SERPINB1	MATK	TUBB2A	TUBE1	SERPINB10	MT-ND5	KY	TUBB8B	TUBB4B	MICAL1	CSK	MICAL2	TUBB6	MAP1LC3A	SERPINI1	TUBB4A	MICAL3	SERPINB12	MPG	CA2	C8A	TUBB1	TUBB3	SERPINB4	SERPINB9	YIPF7	TUBB2B	MT-ND2	TUBB
Lycii Fructus	kaempferol-3-O-rutinoside	19819093	CYP8B1	CYB5A	LRTOMT	UBE2Z	CYB5B	CYB5R4	COMTD1	PTGIS	PPP1R14B	MRPL2	ACHE	COMT	RPL8
Lycii Fructus	homocitric acid	29448090	SLC26A5	IBA57	MOCS1	SLC11A2	PRKAR2A	ACO2	CTDSPL	MOCS3	PRKAR2B	DHCR24	HMGCL	ENSG00000260170	NAGS	CTH	SLC26A11	LZTR1	MOXD1	PATZ1	SLC11A1	ATG7	SUFU	KAT5	UCKL1	ELOVL4	CD320	IDH3A	UBA2	KAT7	TECR	UBA5	PGAM4	PGAM2	KAT6B	DPM1	MDH1	RCL1	SLC40A1	ACLY	HMGCLL1	CTDSP2	SLC26A3	AIFM1	SPNS3	UBA7	SPNS1	TECRL	SLC30A10
Lycii Fructus	arbutin	19819093	TAS2R60	FOXI2	FOXJ2	CXCL12	GPRC5D	RAB15	ATP7A	RRM2B	TAL1	ZNF483	LARS	CHRM4	FPGT	FOXD4L5	ZBTB20	F13B	SERPINA5	ARRDC5	S1PR1	MVD	GNB3	WDR63	PCMTD2	CHRD	EFTUD1	SAA4	BFSP2	HTR1B	CCR1	OPRD1	EIF2AK2	PIGM	RAB13	SIN3B	RPS15A	CCR4	XPA	FOXM1	ENSG00000258947	NMS	GNAI2	NOVA1	CSTF3	NPW	ARL2	FLYWCH1	BTN2A1
Lycii Fructus	dicaffeoylquinic acid isomer	29448090	SLC35F6	STIL	SLC35B3	SRR	SDS	UCKL1	RPLP2	SLC35F1	SLC35F5	SLC35B2	GPT2	SLC35G1	RPLP1	SLC35A1	UCK2	NMRK1	GPT	SLC35A5	UNG
Lycii Fructus	vanillic acid	19819093	E2F4	HIST1H2BK	COQ6	FOXRED1	SLC9C1	PDCL3	OCA2	RP2	MRPS7	H2BFM	ENSG00000260170	ZCCHC6	TPI1	NARFL	SLC2A12	GALM	GPR173	SLC9A1	GRAMD1C	GLUL	NEURL1B	HIST1H2BF	MTPAP	TTC7B	LGSN	UGT1A3	HIST2H2BF	CUX1	RNF113B	B3GNTL1	NOS3	SLC9C2	HMBS	TYR	EXOG	SLC2A10	DPM1	PTRH1	RNF113A	MTIF2	EIF5B	SLC2A6	NEURL1	ZCCHC11	AIFM1	ATP5B	TARS2
Lycii Fructus	vanillic acid	27710210	E2F4	HIST1H2BK	COQ6	FOXRED1	SLC9C1	PDCL3	OCA2	RP2	MRPS7	H2BFM	ENSG00000260170	ZCCHC6	TPI1	NARFL	SLC2A12	GALM	GPR173	SLC9A1	GRAMD1C	GLUL	NEURL1B	HIST1H2BF	MTPAP	TTC7B	LGSN	UGT1A3	HIST2H2BF	CUX1	RNF113B	B3GNTL1	NOS3	SLC9C2	HMBS	TYR	EXOG	SLC2A10	DPM1	PTRH1	RNF113A	MTIF2	EIF5B	SLC2A6	NEURL1	ZCCHC11	AIFM1	ATP5B	TARS2
Lycii Fructus	1,4-cyclohexanedione, 2,2,6-trimethyl-	25504591
Lycii Fructus	pentanal	25504591	DHRS2	SCAMP3	B3GALT4	TAS2R60	AMT	OR2T1	PRKACG	HSD17B14	PRKACB	PRKACA	OR52B2	ALOX15B	SBSN	ENSG00000260914	RPL10A	DECR1	BDH2	CDA	TM7SF3	SCAMP2	MRPL1	DECR2	HHEX	SCAMP4	NISCH	OR4D9	ALOX5	CA9	TMPRSS11D	RNASEH2A	USP30	VPS4A	PRKX	HMGCL	HSDL2	PRKG2	ALOX12	OR2AG2	PRKG1	PECR	AKR1B1	SLC39A5	OR4D10	DHRS1	AMN	DCK	ALOXE3
Lycii Fructus	2-(2-(anthracen-10-yl)-1H-phenanthro[9,10-d]imidazol-1-yl)ethanol	21726743
Lycii Fructus	2-(2-(anthracen-10-yl)-1H-phenanthro[9,10-d]imidazol-1-yl)ethyl 4-methylbenzenesulfonate	21726743
Lycii Fructus	L-hyoscyamine	27979237	SERBP1	SLC18A3	GLS2	XPO5	IMPA2	KNG1	CCKBR	EPB41L2	FOXD2	CES1	FOXI2	SMYD5	ABCA13	FOXJ2	MT2A	GPR39	ANPEP	UMPS	ATP7A	B4GALT1	AGRP	CHRNA2	ADRB2	BTRC	CHRM4	CHRNA7	FMO6P	PTPRN2	ACO2	LEPR	SLC22A4	FOXP3	FOXD4L5	HTR2C	CHRM5	AGR2	HELB	TRHDE	SMYD2	GHRL	DIP2A	PRKCA	FOXO6	FMO5	PTPRN	FOXQ1	CES5A
Lycii Fructus	atropine	17019928	SERBP1	SLC18A3	GLS2	XPO5	IMPA2	KNG1	CCKBR	EPB41L2	FOXD2	CES1	FOXI2	SMYD5	ABCA13	FOXJ2	MT2A	GPR39	ANPEP	UMPS	ATP7A	B4GALT1	AGRP	CHRNA2	ADRB2	BTRC	CHRM4	CHRNA7	FMO6P	PTPRN2	ACO2	LEPR	SLC22A4	FOXP3	FOXD4L5	HTR2C	CHRM5	AGR2	HELB	TRHDE	SMYD2	GHRL	DIP2A	PRKCA	FOXO6	FMO5	PTPRN	FOXQ1	CES5A
Lycii Fructus	all-trans-β-cryptoxanthin	18486400	IGFBP3	DNAJC10	CTNND1	ARNTL2	RDH5	GGPS1	PDIA3	CLGN	GPHN	AGMO	BCO2	GPX3	CRP	SRM	CH25H	MVD	EXT1	SORD	SMS	ARPC3	DDB1	GPR173	SIN3B	PRRX1	TXNDC11	SLC45A1	SCARB1	RETSAT	CEL	PPA1	TXNDC16	RPE65	GSR	TXNDC5	FDPS	DPYD	MSMO1	CANX	OTX1	MTR	TXNDC2	TMX3	RBP5	EXT2	PDILT	ISX	ERCC4
Lycii Fructus	all-trans-β-cryptoxanthin	28266352	IGFBP3	DNAJC10	CTNND1	ARNTL2	RDH5	GGPS1	PDIA3	CLGN	GPHN	AGMO	BCO2	GPX3	CRP	SRM	CH25H	MVD	EXT1	SORD	SMS	ARPC3	DDB1	GPR173	SIN3B	PRRX1	TXNDC11	SLC45A1	SCARB1	RETSAT	CEL	PPA1	TXNDC16	RPE65	GSR	TXNDC5	FDPS	DPYD	MSMO1	CANX	OTX1	MTR	TXNDC2	TMX3	RBP5	EXT2	PDILT	ISX	ERCC4
Lycii Fructus	2-O-β-D-glucopyranosyl-L-ascorbic acid	27155221	NDOR1	BMP5	FOXRED1	POR	TYW1	FMO2	FMO6P	NOS3	CYP3A5	TYR	CDS2	CYP3A43	FMO5	FMO4	BMP7	MTRR	FMO3	NOS2	CYP3A4	CDS1	TBXAS1
Lycii Fructus	2,5-dimethylcyclohexanol	25504591
Lycii Fructus	15'-cis-zeaxanthin	18486400	MITF	GGTLC2	SNRNP35	MKI67	CYC1	RDH5	GGPS1	DECR1	BCO2	ISPD	CRP	EDN3	TF	SRSF9	GGT2	BOLL	TPI1	ENG	BFSP2	SAG	PIGM	PRRX1	GLUL	HNRNPA3	SLC45A1	CFHR1	PPIE	SCARB1	RETSAT	STOM	POLA1	ARMS2	CYP26A1	PPA1	CFHR3	B3GNTL1	SRSF6	RALYL	RBM34	AGGF1	SLIRP	ICAM1	PLIN2	RPE65	IPP	HNRNPA2B1	SRSF1
Lycii Fructus	15'-cis-zeaxanthin	28266352	MITF	GGTLC2	SNRNP35	MKI67	CYC1	RDH5	GGPS1	DECR1	BCO2	ISPD	CRP	EDN3	TF	SRSF9	GGT2	BOLL	TPI1	ENG	BFSP2	SAG	PIGM	PRRX1	GLUL	HNRNPA3	SLC45A1	CFHR1	PPIE	SCARB1	RETSAT	STOM	POLA1	ARMS2	CYP26A1	PPA1	CFHR3	B3GNTL1	SRSF6	RALYL	RBM34	AGGF1	SLIRP	ICAM1	PLIN2	RPE65	IPP	HNRNPA2B1	SRSF1
Lycii Fructus	15-cis-zeaxanthin	18486400	MITF	GGTLC2	SNRNP35	MKI67	CYC1	RDH5	GGPS1	DECR1	BCO2	ISPD	CRP	EDN3	TF	SRSF9	GGT2	BOLL	TPI1	ENG	BFSP2	SAG	PIGM	PRRX1	GLUL	HNRNPA3	SLC45A1	CFHR1	PPIE	SCARB1	RETSAT	STOM	POLA1	ARMS2	CYP26A1	PPA1	CFHR3	B3GNTL1	SRSF6	RALYL	RBM34	AGGF1	SLIRP	ICAM1	PLIN2	RPE65	IPP	HNRNPA2B1	SRSF1
Lycii Fructus	15-cis-zeaxanthin	28266352	MITF	GGTLC2	SNRNP35	MKI67	CYC1	RDH5	GGPS1	DECR1	BCO2	ISPD	CRP	EDN3	TF	SRSF9	GGT2	BOLL	TPI1	ENG	BFSP2	SAG	PIGM	PRRX1	GLUL	HNRNPA3	SLC45A1	CFHR1	PPIE	SCARB1	RETSAT	STOM	POLA1	ARMS2	CYP26A1	PPA1	CFHR3	B3GNTL1	SRSF6	RALYL	RBM34	AGGF1	SLIRP	ICAM1	PLIN2	RPE65	IPP	HNRNPA2B1	SRSF1
Lycii Fructus	13'-cis-zeaxanthin	18486400	MITF	GGTLC2	SNRNP35	MKI67	CYC1	RDH5	GGPS1	DECR1	BCO2	ISPD	CRP	EDN3	TF	SRSF9	GGT2	BOLL	TPI1	ENG	BFSP2	SAG	PIGM	PRRX1	GLUL	HNRNPA3	SLC45A1	CFHR1	PPIE	SCARB1	RETSAT	STOM	POLA1	ARMS2	CYP26A1	PPA1	CFHR3	B3GNTL1	SRSF6	RALYL	RBM34	AGGF1	SLIRP	ICAM1	PLIN2	RPE65	IPP	HNRNPA2B1	SRSF1
Lycii Fructus	13-cis-zeaxanthin	18486400	MITF	GGTLC2	SNRNP35	MKI67	CYC1	RDH5	GGPS1	DECR1	BCO2	ISPD	CRP	EDN3	TF	SRSF9	GGT2	BOLL	TPI1	ENG	BFSP2	SAG	PIGM	PRRX1	GLUL	HNRNPA3	SLC45A1	CFHR1	PPIE	SCARB1	RETSAT	STOM	POLA1	ARMS2	CYP26A1	PPA1	CFHR3	B3GNTL1	SRSF6	RALYL	RBM34	AGGF1	SLIRP	ICAM1	PLIN2	RPE65	IPP	HNRNPA2B1	SRSF1
Lycii Fructus	safranal	25504591	PHF14	CAT	SMYD5	FOS	KMT2D	KDM4C	MLLT10	POLR1A	EZH2	SETBP1	ACPP	KDM4A	JADE1	SETD2	SMYD4	SETDB1	EZH1	ATP5G3	SMYD2	ASH1L	SETD7	PSMC4	SMYD1	KMT2C	PHF7	POLR3A	BRD1	PSMC5	BRPF1	SPICE1	ATP6V0C	CTH	KMT2A	PSMC1	NSD1	BRPF3	SETD1A	KDM4B	ATG3	WHSC1L1	EHMT1	SETMAR	PSMC6	ATP5G2	PHF11	SUV39H2
Lycii Fructus	p-coumaroyl-quinic acid	29448090	FKBP14	LRTOMT	VPS4A	FDPS	ENSG00000260914	ENO4	RUSC1	COMTD1	VPS4B	GCDH	SLC35B2	ENO3	COMT	HMGCR	ENO1	MB21D1
Lycii Fructus	9'-cis-β-carotene	18486400	F9	ABCF2	HPX	IGFBP3	AZU1	CXCL12	TMPRSS13	KLK8	C2	ADH1A	GPX3	TF	GAPDHS	PCK1	RAP2C	TGM2	BFSP2	KLK4	HNF1A	GPX5	TMPRSS11F	LRAT	RARB	CLPB	TMPRSS11E	ARMS2	PCSK2	TYR	IL15	RPE65	PRSS22	C1RL	IVL	CYB5B	VIMP	GSTA3	TPSG1	ING4	PCBP1	PFAS	TPSD1	RDH11	RARRES1	COL1A1	GSTA2	KLK5	DNTTIP2
Lycii Fructus	9'-cis-β-carotene	28266352	F9	ABCF2	HPX	IGFBP3	AZU1	CXCL12	TMPRSS13	KLK8	C2	ADH1A	GPX3	TF	GAPDHS	PCK1	RAP2C	TGM2	BFSP2	KLK4	HNF1A	GPX5	TMPRSS11F	LRAT	RARB	CLPB	TMPRSS11E	ARMS2	PCSK2	TYR	IL15	RPE65	PRSS22	C1RL	IVL	CYB5B	VIMP	GSTA3	TPSG1	ING4	PCBP1	PFAS	TPSD1	RDH11	RARRES1	COL1A1	GSTA2	KLK5	DNTTIP2
Lycii Fructus	9-cis-β-carotene	18486400	F9	ABCF2	HPX	IGFBP3	AZU1	CXCL12	TMPRSS13	KLK8	C2	ADH1A	GPX3	TF	GAPDHS	PCK1	RAP2C	TGM2	BFSP2	KLK4	HNF1A	GPX5	TMPRSS11F	LRAT	RARB	CLPB	TMPRSS11E	ARMS2	PCSK2	TYR	IL15	RPE65	PRSS22	C1RL	IVL	CYB5B	VIMP	GSTA3	TPSG1	ING4	PCBP1	PFAS	TPSD1	RDH11	RARRES1	COL1A1	GSTA2	KLK5	DNTTIP2
Lycii Fructus	9-cis-β-carotene	28266352	F9	ABCF2	HPX	IGFBP3	AZU1	CXCL12	TMPRSS13	KLK8	C2	ADH1A	GPX3	TF	GAPDHS	PCK1	RAP2C	TGM2	BFSP2	KLK4	HNF1A	GPX5	TMPRSS11F	LRAT	RARB	CLPB	TMPRSS11E	ARMS2	PCSK2	TYR	IL15	RPE65	PRSS22	C1RL	IVL	CYB5B	VIMP	GSTA3	TPSG1	ING4	PCBP1	PFAS	TPSD1	RDH11	RARRES1	COL1A1	GSTA2	KLK5	DNTTIP2
Lycii Fructus	5-(hydroxymethyl)furfural	21031336	HPX	ADH6	ABCC9	SDHA	ABCC1	HBB	PCCB	ABCC4	TAP2	MCCC2	XDH	HLA-DMB	GPHN	DECR1	ABCC10	MRPS10	WDR44	ABCC2	GLUL	G6PD	NT5M	HBA2	ABCC3	TAP1	ABCC12	NIPBL	SHF	CD84	CARNS1	ABCA1	ABCB5	RPS20	PGD	XYLB	PAX9	NARF	AKR1B1	ACACB	UBIAD1	ENSG00000250264	ALDH3B2	AES	CFTR	NARFL	ABCB4	ABCB10	PAX1
Lycii Fructus	13'-cis-β-carotene	28266352	F9	ABCF2	HPX	IGFBP3	AZU1	CXCL12	TMPRSS13	KLK8	C2	ADH1A	GPX3	TF	GAPDHS	PCK1	RAP2C	TGM2	BFSP2	KLK4	HNF1A	GPX5	TMPRSS11F	LRAT	RARB	CLPB	TMPRSS11E	ARMS2	PCSK2	TYR	IL15	RPE65	PRSS22	C1RL	IVL	CYB5B	VIMP	GSTA3	TPSG1	ING4	PCBP1	PFAS	TPSD1	RDH11	RARRES1	COL1A1	GSTA2	KLK5	DNTTIP2
Lycii Fructus	13-cis-β-carotene	18486400	F9	ABCF2	HPX	IGFBP3	AZU1	CXCL12	TMPRSS13	KLK8	C2	ADH1A	GPX3	TF	GAPDHS	PCK1	RAP2C	TGM2	BFSP2	KLK4	HNF1A	GPX5	TMPRSS11F	LRAT	RARB	CLPB	TMPRSS11E	ARMS2	PCSK2	TYR	IL15	RPE65	PRSS22	C1RL	IVL	CYB5B	VIMP	GSTA3	TPSG1	ING4	PCBP1	PFAS	TPSD1	RDH11	RARRES1	COL1A1	GSTA2	KLK5	DNTTIP2
Lycii Fructus	13-cis-β-carotene	28266352	F9	ABCF2	HPX	IGFBP3	AZU1	CXCL12	TMPRSS13	KLK8	C2	ADH1A	GPX3	TF	GAPDHS	PCK1	RAP2C	TGM2	BFSP2	KLK4	HNF1A	GPX5	TMPRSS11F	LRAT	RARB	CLPB	TMPRSS11E	ARMS2	PCSK2	TYR	IL15	RPE65	PRSS22	C1RL	IVL	CYB5B	VIMP	GSTA3	TPSG1	ING4	PCBP1	PFAS	TPSD1	RDH11	RARRES1	COL1A1	GSTA2	KLK5	DNTTIP2
Lycii Fructus	undecane	25504591	LCMT1	COPB1	ECI1	CYP2C19	GNL2	GLIPR2	SDS	RTN4IP1	SLC6A13	BRF2	SLC6A19	BRF1	KLRB1	NUS1	MFSD2A	VAT1L	SLC6A1	TP53I3	CYP2C8	AMY1A	CYP2J2	ING5	AMY2B	MFSD2B	IAH1	VAT1	B2M	CYP2F1	CD1D	SLC6A20	CYP2C9	CYP2U1	SLC6A5	PSAT1	ELAC1	FIGN	SLC6A11	CYP2A13	SLC6A4	CYP17A1	DHDDS	GLO1	SLC6A2	CYP2D6	CYP1A2	SRR	CYP2W1
Lycii Fructus	tetradecane	25504591	BPIFA2	SNRNP35	ABCC9	CYP2C19	CHMP3	TRIM22	SBDS	CHMP4B	ABCC10	ACY1	IL1A	SLC6A13	METAP1D	SRSF9	SLC6A19	ABCB5	KCNT2	BOLL	GUSB	ASCC3	KLRB1	NUS1	ABCB4	ABCB10	GDA	HELQ	SLC6A1	ETFDH	HNRNPA3	ELAC2	CYP2C8	PPAPDC1A	CYP2J2	PPIE	METAP2	HHIPL2	KEL	ABCC4	TAP2	CXCL8	PPAPDC1B	HNMT	SRSF6	RALYL	CSNK1G3	RBM34	SLIRP
Lycii Fructus	N1-dhc-N3-caffeoyl-spermidine	31877428
Lycii Fructus	N1-caffeoyl-N3-dhc-spermidine	31877428
Lycii Fructus	N1,N3-bis-dhc-spermidine	31877428
Lycii Fructus	N-3,4-dihydroxyhydrocinnamoyl tryptamine	28008757
Lycii Fructus	lycibarbarspermidine L	29448090
Lycii Fructus	lycibarbarspermidine F	29448090
Lycii Fructus	eriodictyol-3-O-glucosyl-4-O'' dihydrocaffeate	29448090
Lycii Fructus	eriodictyol-3-O-glucosyl-3-O'' dihydrocaffeate	29448090
Lycii Fructus	eriodictyol-3-O-glucosyl-2-O'' dihydrocaffeate	29448090
Lycii Fructus	9'-cis-β-cryptoxanthin	18486400
Lycii Fructus	9'-cis-zeaxanthin	18486400
Lycii Fructus	9'-cis-zeaxanthin	28266352
Lycii Fructus	9-cis-β-cryptoxanthin	18486400
Lycii Fructus	9-cis-zeaxanthin	18486400
Lycii Fructus	9-cis-zeaxanthin	28266352
Lycii Fructus	trihydroxyoctadecenoic acid	29448090
Lycii Fructus	trihydroxyheptadecatrienoic acid	29448090
Lycii Fructus	2,6,11-trimethyldodecane	28008757	GSE1
Lycii Fructus	nonanal	25504591	ETHE1	LONP1	SLC7A14	SLC7A4	GPX3	GPX2	SLC7A2	TUFM	PAAF1	FANCC	TFPI2	CORT	RPL13A	PSMC5	SLC47A1	PIGA	GPX5	SLC30A5	PNKD	GPX8	COLQ	GPX7	KHDC3L	CSF3	INF2	KCNH1	CD40LG	MBLAC2	SLC30A6	SLC30A3	ALOX12	RIT2	AKR1B1	GPX6	ALOXE3	ALOX12B	HAGHL	GPX4	SLC30A10	MSH4	RHCG	IFNG	SLC30A8	SLC26A4	ENSG00000255767	RNASEH1	FAN1
Lycii Fructus	1-butanol, 3-methyl-	25504591	GGTLC2	GOSR1	ADH6	COQ6	ANPEP	UMPS	RAD51C	RAD51D	CTBP1	FMO6P	STT3B	ERCC6L	ADH1A	POT1	TRHDE	OCA2	MAP1LC3C	ATG2B	TLL1	FMO5	MPI	MRPS7	TP53	DLG3	CASK	TUFM	ACTC1	PRDM10	RPL21	BMP1	TUBA3C	GGT2	GPD1	HOGA1	GUSB	MPP1	SORD	SNRPA	RPS12	PPIB	TFB2M	PUS10	GABARAP	LACTB	ERAP2	TDP1	ENPEP
Lycii Fructus	dicaffeoylquinic acid	19819093	YBX3	PRDX5	CSDC2	LIN28B	MCEE	PCSK2	SLC9C1	TOP1	SLC9A2	GCLM	HCFC2	SLC9A5	KPNB1	MARS2	YARS	SLC9A6	SLC9B1	GAS8	SLC9C2	OR2B2	TOP1MT	AKR1E2	SLC9A4	HCFC1	YBX2	AKR1C1	AKR1D1	AKR1B15	AKR1B1	TUBB1	CHRM1	SCNN1G	AKR1C2	AKR1C3	SLC9A3	SLC5A2	MAVS	TESC	SLC9A9	AKR1B10	SLC9A1	YBX1	AIMP1	MARS
Lycii Fructus	dicaffeoylquinic acid	29448090	YBX3	PRDX5	CSDC2	LIN28B	MCEE	PCSK2	SLC9C1	TOP1	SLC9A2	GCLM	HCFC2	SLC9A5	KPNB1	MARS2	YARS	SLC9A6	SLC9B1	GAS8	SLC9C2	OR2B2	TOP1MT	AKR1E2	SLC9A4	HCFC1	YBX2	AKR1C1	AKR1D1	AKR1B15	AKR1B1	TUBB1	CHRM1	SCNN1G	AKR1C2	AKR1C3	SLC9A3	SLC5A2	MAVS	TESC	SLC9A9	AKR1B10	SLC9A1	YBX1	AIMP1	MARS
Lycii Fructus	2-nonanone	25504591
Lycii Fructus	pyrazine, trimethyl-	25504591	TAF8	TBC1D10B	ENSG00000248751	CEL	CDK2AP2	C3orf52	STAB2	CNOT2	TBC1D10A	DNAJB13
Lycii Fructus	heptane, 2,2,4,6,6-pentamethyl-	25504591	KCNH1	COQ7
Lycii Fructus	limonene	25504591	NEK2	GLIPR1	UQCRC2	CYP2C19	OR10J5	GLIPR2	ODF3	CHRM4	GPHN	PLCH2	CRISPLD2	OR10J1	ISPD	PLCB1	R3HDML	TP53	RFC2	MTRR	SORD	PLCZ1	SPICE1	TMEM87B	PLCD1	PI15	MEST	CRISP1	SHE	SPEN	ARID3B	TMEM87A	COLQ	NDOR1	PNO1	KCNK17	NR1H4	ZMYND10	TYW1	IDH3A	NOS3	SPTLC1	KCNH1	VN1R1	IPP	SLC24A2	GSR	FDPS	CYP2C9
Lycii Fructus	nonane, 3-methyl-	25504591
Lycii Fructus	1-methoxy-2-propanone	25504591	PEPD	IFNG	SPAM1	DEFB108B	GATA1	EPC2	HYAL4	TK1	HYAL1	NF2
Lycii Fructus	α-chaconine	27979237	GLG1	PSMA7	PSMA8	AMY2B	HOGA1	BCHE	ENOSF1	MRPL2	ACHE	PTEN	RPL8
Lycii Fructus	2-methyl-1-acetyl-1-cyclopentene	25504591
Lycii Fructus	2-pentyl furan	25504591	SLC45A1	CYP2A13	CYP2J2	CAT	CYP17A1	CPS1	CYP2C19	CYP2S1	HTRA2	GLO1	CYP2D6	CYP1A2	CYP2W1	CDA	SRD5A1	HTRA1	CYP21A2	CYP2F1	RNASEH2A	TYSND1	CYP51A1	CYP2A7	CYP2A6	CYP2C9	PSMD9	CYP2B6	HTRA4	CYP2U1	CYP2C18	HTRA3	RPSA	CYP1A1	CYP2R1	CAD	CYP2C8
Lycii Fructus	1-octen-3-ol	19241541	COLQ	CHD6	SMARCAL1	SNAPC4	CHD3	ETV6	CHD7	MCEE	NKX3-2	S100G	DEGS2	SMARCA5	MT-ND5	SMARCA2	CDA	RAD54L	RPS7	RAD54L2	TAC1	CHD8	CHD1L	CHMP5	KCNH1	SC5D	KIF22	GSR	HLTF	MYB	DEGS1	C17orf64	PHF7	ATRX	CHD2	SORD	TMEM30A	RAD54B	TXNRD2	CNTN2	CHD4	KMT2A	MYBL2	PHF11	FARSA	AMPH	ZRANB3	MT-ND2	MYBL1
Lycii Fructus	1-octen-3-ol	25504591	COLQ	CHD6	SMARCAL1	SNAPC4	CHD3	ETV6	CHD7	MCEE	NKX3-2	S100G	DEGS2	SMARCA5	MT-ND5	SMARCA2	CDA	RAD54L	RPS7	RAD54L2	TAC1	CHD8	CHD1L	CHMP5	KCNH1	SC5D	KIF22	GSR	HLTF	MYB	DEGS1	C17orf64	PHF7	ATRX	CHD2	SORD	TMEM30A	RAD54B	TXNRD2	CNTN2	CHD4	KMT2A	MYBL2	PHF11	FARSA	AMPH	ZRANB3	MT-ND2	MYBL1
Lycii Fructus	2-methyltetrahydrofuran-3-one	25504591	DEK	RPIA
Lycii Fructus	cyclohexanone, 2,2,6-trimethyl-	25504591	CDC45	REEP6	PDK2	ENSG00000269547	SARS	RBP1	PDK4	REEP5	SARS2	EDF1	PDK3
Lycii Fructus	epicatechin	31744071	TRAPPC11	ETHE1	PNLIP	IGFBP3	GDF15	SLC22A11	AADACL3	GPX3	DECR1	LEPR	GOT2	CTRL	CRP	GPX2	RXRG	TP53	ACTC1	PRDM10	MTRR	MMP9	SLC47A1	MEF2C	SPICE1	PIGQ	MLH1	SDHC	ALPI	ALPP	GPX5	HIBADH	GSTT2B	ACTA1	PNKD	GPX8	RALGAPA2	GPX7	NDOR1	KMT2D	GLYR1	CA7	CXCL8	AADACL2	TYW1	PPIG	NOS3	TYR	IL15
Lycii Fructus	decane	25504591	IMPA2	PPP2R2D	KCNK7	TBCEL	CLCN7	SLC7A14	KCNG4	ADCY2	CAMTA1	GUCY2C	SLC7A4	SLC12A5	KCNK6	CYP20A1	SLC1A4	KCNA4	KCNK16	SLC7A2	NME7	STX2	PRDM10	KCNB2	TRDMT1	NME4	GUCY2D	KCNA6	GUCY1A3	KCND1	SLC47A1	AQP9	KRT74	CAMTA2	ME1	GALM	OPRK1	SLC12A3	GRIA4	BCAT2	KCNS1	IMPA1	MOG	SLC1A2	SLC7A9	TAT	CYP26A1	KCND2	PLD2
Lycii Fructus	carvacrol	31744071	GLDC	SCO1	TARS2	CAT	PTGS1	CLCN2	CLCN3	CLCNKB	HNRNPM	CLCN7	TRPA1	CLCN1	HSPA4	IL17A	EEF2K	HDC	OTOF	CLCN4	MYOF	TXN	TRPM8	TRPM4	TMPRSS11D	CLCNKA	TRPM5	TARSL2	CYP51A1	LACE1	NPS	C12orf65	DYSF	SPICE1	CASP3	TRPM7	TXNDC2	CLCN5	MTRF1L	MRPL39	TRPV1	NME8	TRPM3	TXNDC8	HRH1	FBP2	UGT2B15	TRPV2	CLCN6
Lycii Fructus	2-acetylfuran	25504591	SLC26A5	ALLC	MBNL3	NANP	EPHX2	SCT	MBNL1	PHLDB1	MBNL2	ISX	SLC26A6	ATRNL1	ADAP2	G6PD	HDHD3	PHYH	PRRX2	PRRX1	ATRN
Lycii Fructus	2-acetylpyrrole	25504591	GAA	MAFB	IGFBP1	ENSG00000266953	GPI	MSN	AK3	MGAM	KIAA1161	KLF9	GPX4	SLC9A3R1	SI	NF2
Lycii Fructus	undecane, 3-methyl-	25504591	MN1	SPEN
Lycii Fructus	lyciumamide C	25603493
Lycii Fructus	lyciumamide B	25603493
Lycii Fructus	lyciumamide A	25603493
Lycii Fructus	lycioside B	22162165
Lycii Fructus	lycioside A	22162165
Lycii Fructus	heneicosane	28008757	CYB5R3	CYP26A1	CYB5R1	CYP4Z1	DPYSL3	CYP4V2	FMO2	GGPS1	FMO6P	CYP26B1	CYP4A22	CYP20A1	CYP4X1	CYP4F2	CYB5R4	CYP4B1	PTPLAD1	KCNH1	CYP4F3	HAL	FMO5	CRMP1	UBE2W	FMO4	DPYS	CYP4F22	DPYSL5	AGL	DPYSL4	DPYSL2	FMO3	SLC29A3	HMGCR	OXNAD1	CYP26C1	CYP4A11	SLC30A9	MX2	CYP46A1
Lycii Fructus	tridecane	25504591	MOXD1	MT-CO2	COPB1	EIF3K	PRX	ABCC9	EIF4E	SLC6A3	EIF4A1	C5AR1	ABCC1	TXNRD1	GNL2	ABCC4	SLC6A2	CXCL8	MT-ND1	IFI44L	OLAH	CERS2	IFNG	BFSP1	ABCC10	CERS3	MARS2	CDK4	YARS	ABCC2	CDK1	MT-CO1	IL1A	LDHD	CDK5	ABCC3	DHCR24	REP15	ABCC12	EIF4E2	HAT1	AIFM3	CDK6	CDK2	ADPRM	D2HGDH	CDK16	KLRB1	CHDH
Lycii Fructus	heptacosane	28008757	CYB5R3	NEDD9	CYP26A1	VBP1	CYB5R1	CYP4Z1	RXFP2	CYP4V2	IFI44L	GGPS1	CYP26B1	CYP4A22	CYP20A1	CYP4X1	CYP4F2	CYB5R4	CYP4B1	STT3A	CYP4F3	WDR78	GFER	HECTD1	CYP4F22	SLC29A3	HMGCR	OXNAD1	CYP26C1	IFI44	CYP4A11	FPGS	CYP46A1
Lycii Fructus	butanal, 3-methyl-	25504591	ADH6	ETHE1	ETFA	CTBP1	ACSM6	CTSL	BCO2	PANK2	CTSZ	PPEF1	TUBA3C	STK36	NAGS	GAD1	PANK3	ACSM1	BCAT2	SLC13A1	ETFDH	PNKD	PANK1	TAT	PHGDH	PTP4A2	TUBA3D	ACSM2B	OXCT2	CYP3A43	RPE65	MBLAC2	ACADSB	CYP24A1	CYB5B	AASS	ACSM5	NRD1	DMC1	IDE	PANK4	CSAD	HAGHL	TBXAS1	TUBA1A	TUBA1B	CTSK	GLO1	IVD
Lycii Fructus	3-octanol	19241541	LSM7	EFNA5	NPR2	GUK1	FBXO11	BCO1	GUCY2C	ENOX1	BCO2	CDA	PTPMT1	GUCY2F	RPE65	ELAVL4	RNASEH2A	ELAVL1	DISP1	NPR3	TADA3	GNE	ELAVL3	GUCY2D	NTHL1	ADPRM	CKAP5	C14orf2	HMGCR	GPX6	LGALS4	PTGDR	NPR1	DISP2	PAPL
Lycii Fructus	tetradecoic acid	21726743	GOSR1	ETHE1	SIRT6	ENSG00000173366	RRM2B	LARS	RHOD	ADH1A	LEPR	FKBP3	DIP2A	GFM2	TRAP1	PPEF2	NLRP3	SIRT3	RAP2C	EFTUD1	ARL5C	ACSL3	CALN1	GUCA1B	PPP3R2	PLD2	PHLPP1	SLK	ARF3	NOS3	MYL10	CASD1	MBLAC2	FFAR4	METAP1	LY96	GCG	MRAS	ALOXE3	RRM2	HAGHL	DIP2B	RAB25	IARS	SCD5	EFCAB6	GM2A	OCM	FABP1
Lycii Fructus	1,2,3,5-tetramethyl-benzene	25504591	DHDDS
Lycii Fructus	β-cyclocitral	25504591	DNAJB4	HERC5	COQ2	NEK9	UEVLD	DDX28	EPRS	ALS2	DNAJB5	DNAJB9	MTERF1	DNAJB13	MDH2	BOLA3	HACL1	DNAJB14	PANX3	IMPDH2	RCC1	DNAJB2	HERC4	BOLA2	HERC6	IBTK	MRPL11	UROD	LDHAL6A	HERC2	MDH1B	GPR182	BOLA2B	RPL12	RARS	DNAJB12	FECH	LDHA	HECTD4	DNAJB7	SMR3A	RPGR	SERGEF	DNAJC18	DNAJB6	ATAD3B	DNAJB1	MDH1	LDHAL6B
Lycii Fructus	dodecane	25504591	NUDT5	FZD10	CYB5R3	DNAJC10	RUVBL1	HSPA1B	CYP2C19	ATP7A	CLEC2A	CD1B	PDIA3	PPTC7	HSPA5	SDS	CD1C	CTSF	NDUFB7	CYP20A1	SLC1A4	HELB	DGKQ	FAM173A	IL1A	PA2G4	COPS4	TP53	METAP1D	SOD1	ACTC1	PRDM10	TOMM20	CYP27A1	CCS	FOXN4	TRDMT1	CYP11B1	CTSO	CPT2	TMEM87B	AQP9	DBF4	ENSG00000257411	NUDT11	HIBADH	FZD9	GSPT2	TXNDC11
Lycii Fructus	heptanal	25504591	CYP2C19	SBSN	OR10J5	ANPEP	OR10J1	TRHDE	DGKQ	MBOAT1	OR4K15	OR4N2	SDAD1	MTRR	OR5K1	SAG	ERAP2	ENPEP	CYP2C8	CYP2J2	NDOR1	C9orf3	OR52B2	OR2J2	MBOAT2	OR3A1	RNPEPL1	TYW1	NOS3	OR7D4	OXCT2	CYP2F1	DGKG	SLC24A2	GSR	OR8D1	OR9K2	CYP2C9	NOS2	OR51G1	LTA4H	OR5B12	TXNRD2	OR5K4	AKR1B1	CYP2U1	DGKE	GPX6	AQPEP
Lycii Fructus	1-heptanol	19241541	DHRS2	SPTBN4	ACTN1	ALAS2	CAT	SPTBN5	RETSAT	PYROXD2	HSD17B14	ZBTB14	ADHFE1	PANX2	ALDH1B1	GJA4	DHODH	ALDH9A1	ALDH8A1	EHBP1L1	PANX1	ASMTL	ATHL1	DECR1	BDH2	ACTB	GJA3	HTR3A	SPTAN1	DECR2	ENSG00000257767	PCDH1	ALDH2	ACTN4	TMPRSS11D	ALDH16A1	ACTC1	KPNA4	DPYD	EHBP1	HSDL2	ALDH1A3	USP14	ACTA1	PKD1L1	ALDH1A2	SORD	GJB2	PECR
Lycii Fructus	1-hexanol	25504591	DHRS2	MS4A13	KL	RRH	CRYGD	LPHN2	GSTZ1	BTRC	CHRM4	SDS	ARFGEF1	DECR1	TATDN1	BDH2	CHRM5	CD109	TRAP1	ANKRD17	ARFGEF2	ABCB5	SORD	MFNG	MLH1	ANKHD1-EIF4EBP3	LCT	RNF130	PHF12	DHODH	NR1H4	PIGL	PZP	NUDT7	KCNH1	FBXW11	DPYD	HSP90AA1	POLQ	TADA3	OR9K2	SUMF1	OR51G1	CMTM7	CHRM1	PMS1	DHRS4L2	VDR	RFNG
Lycii Fructus	2-pentanone	25504591	BEST4	HSPA1B	CYP2C19	TUBB2A	MGAT5B	BEST3	TAL1	SEPT10	MARCH6	HSPA5	TUBB8B	TUBB4B	CYP20A1	ADA	CYP27A1	FUT8	CYP11B1	TUBB1	TUBB3	CYP2C8	HSPA14	LMCD1	CYP2J2	ENSG00000258947	PDK2	BEST1	ANKRD45	CYP26A1	MARCH3	TUBB6	PDK4	AMPD2	CYP4F2	CYP3A43	CYP2F1	CYP11B2	GSR	CYP27C1	AKR1C1	BAHD1	CYP51A1	AKR1D1	CYP24A1	CYP2C9	TXNRD2	AKR1B1	CYP2U1
Lycii Fructus	3-hydroxy benzoic acid	31744071	DNAJB4	C4A	TMLHE	SSR2	UGT8	DNAJC25-GNG10	QPCTL	DNAJC7	COQ6	RNF38	CHMP3	DNAJB5	DNAJB13	SDS	DECR1	UGT1A9	BCO2	DNAJB2	RNF215	TF	C4B	PJA1	DNAJC5G	DNAJA4	RTN4	BBOX1	DNAJB7	TPI1	AMD1	SLC5A7	RNF44	UGT1A6	CPXM2	SAMD12	RNF149	MCPH1	RNF130	RPIA	GPR26	ZNRF3	ACOT13	DNAJC2	UGT1A5	UGT3A1	UGT1A3	RNF24	MGLL
Lycii Fructus	acetophenone	25504591	CCNL1	SDR16C5	DHRS2	HIST1H2AI	C2orf81	HPGD	RDH10	OR10J5	GSTO1	VN1R4	DECR1	BDH2	OR10J1	WDR59	HIST1H2AH	HSD17B11	APLP1	HIST1H2AG	OR51E2	HIST2H2AC	RPTN	H2AFY2	KCNAB2	GRIA4	ALPP	GSTO2	WDR73	GSTT2B	DHRS13	OR2G3	RDH13	KCNAB1	HIST2H2AB	CCNL2	ACAT2	VN1R1	GSR	HADHB	NNT	H2AFB2	OR51G1	TXNRD2	CER1	RBBP7	HIST3H2A	DHRSX	EEF1G
Lycii Fructus	2-furanmethanol	25504591	FTSJ3	UNC45B	HIST2H3A	CNN2	KLHDC2	LASP1	FBXO2	ANPEP	UMPS	RAD51C	MOK	RAD51D	HIST2H3C	CLGN	TOP1	CTBP1	PGM3	CTSL	BICD2	PRDX2	TRNT1	EIF1AX	PKN3	UBQLNL	TRHDE	MYOF	ZNF618	MRPL16	TDRD6	BICD1	CTSZ	ACTC1	RAB28	HIST1H3J	STX2	ENSG00000260170	POSTN	TRDMT1	MYO1C	PGD	CNN1	SLC5A7	MLH1	EAF2	RPL10L	DDX60	PCYT1A
Lycii Fructus	ethyl lactate	25504591	P4HB	PATE1	PPIG	NKTR	PPID	CHADL	PDIA2	LACTB	PPIL6	GLUL	LACTBL1	PPIH	HLA-DMB
Lycii Fructus	butyrolactone	25504591	TAF1L	CDYL	ECI1	TNNC1	PLXNA1	UQCRC2	WDR5B	LONP1	FH	TIMP4	QSOX2	CRP	EFCAB1	TANC2	GFOD2	TEP1	ENSG00000260170	AMDHD2	ANKRD42	CALN1	GUCA1B	CDK19	KCNIP2	KCNAB2	PPP3R2	RRS1	METTL3	MYL7	WDR5	HADHA	KCNAB1	KCNIP3	TYMS	GFOD1	GCNT3	WDR16	NMNAT2	CABP4	HPCAL4	EFCAB9	MYL1	CDK20	PAFAH1B1	MYL12A	MYL10	MET	CIB2
Lycii Fructus	naphthalene, 2-methyl-	25504591	DHRS2	LCMT1	GGTLC2	ZIC3	TBCEL	CYP2C19	FKBP7	CD5	DECR1	BDH2	CYP20A1	FKBP3	ZIC4	DNTT	CYP27A1	GGT2	PPARGC1A	CYP11B1	FKBP1C	POLR1D	CTH	CYP2C8	CYP2J2	FKBP6	CYP26A1	POLB	CYP4F2	OXCT2	CYP3A43	SARS2	CYP2F1	CYP11B2	SGMS1	CYP27C1	SEC23A	CYP51A1	CYP24A1	CYP2C9	ZIC5	CYP2U1	DHRS4L2	TBXAS1	FKBP1B	CYP2A13	FKBP14	CYP17A1	HSD17B14
Lycii Fructus	naphthalene, 1-methyl-	25504591	E2F4	PKMYT1	KIF4B	KIF7	KIF27	CYP2C19	KIF23	KIF24	HIP1R	FKBP7	CYP20A1	FKBP3	KIF13A	STARD9	F11	CENPE	KIF2B	KIF22	FANCL	KIFC1	CYP27A1	E2F6	KIF26B	CYP11B1	FKBP1C	POLR1D	KIF21A	BLOC1S1	KIF17	KIF19	CYP2C8	KIF5B	CYP2J2	FKBP6	CYP26A1	MAP3K5	KIF1B	KIF6	CYP4F2	SCTR	CYP3A43	KIF3C	NSF	CYP2F1	CYP11B2	CYP27C1	REN
Lycii Fructus	1-pentanol	25504591	CES1	PRPS1L1	ALDH1B1	GLA	ERCC6L	OPN1SW	SUGT1	RTN4IP1	SCPEP1	CES5A	MECR	ALDH1A3	ALDH1A2	SORD	WRB	GRIN2C	GLRX2	GRIN2D	VAT1L	MAPKAP1	TP53I3	NPL	ALDH1L2	NAGA	ALAS2	IRGC	HADHA	ERCC6	DHODH	GRIN3A	VAT1	ENSG00000257767	GSR	PRPS2	DPYD	CYP51A1	POLQ	OR51G1	MTR	TXNRD2	CRYM	ALDH1A1	OPN4	ID2	GEN1	ADHFE1	TOP2B
Lycii Fructus	hexanal	19241541	DHRS2	CES1	PDP1	RRH	ENSG00000249319	DECR1	BDH2	GPM6B	SRM	CES5A	TP53	HSD17B4	SLC47A1	ARSA	SMS	RNF130	NLGN3	GPM6A	CEL	MGLL	CES3	ABHD5	EIF5A2	ABHD4	KCNH1	NLGN2	SGMS1	LACE1	CES4A	PRELID1	AKR1B1	PNPLA7	ALDH1A1	MCAT	PCBP1	CRCP	DHRS4L2	PRM3	SPTLC3	PNPLA6	TG	STC1	B3GALT4	GEN1	LGALS1	HSD17B14	FOS
Lycii Fructus	glucose	12528521	F9	CD276	KDM1A	CES1	RRH	PVRL3	FBXO2	SCARF1	LPHN2	ITPR2	CD1C	FOLR2	CFP	POTEI	DUSP4	EPHA8	C4B	IL1A	SERPINA5	NLRP3	P4HA1	FBXO6	SIRT3	PCK1	LGALS3	MYO9A	AMDHD2	SLC47A1	IRGM	ABCB10	EPHB4	GRIA4	GPR139	NKRF	IL21R	NUP214	SLC14A1	CDH3	PRKCB	RSPO1	TXK	KCND2	COLEC10	FNDC1	RAD54L	GALT	MYD88
Lycii Fructus	undecane, 3-methylene-	25504591
Lycii Fructus	propanoic acid, 2-oxo-	25504591	NOP56	TSTA3	MRPL3	EXTL3	NSDHL	PCMTD1	UMPS	PDIA3	SDS	HACL1	ACSM6	SGPL1	DECR1	SERHL2	LEPR	GOT2	EIF1AX	KRT75	ARFGAP2	ALDOB	PLA2G2F	MRPS7	NME7	TUFM	ACTC1	PRDM10	HMGCL	PCK1	LDHA	TVP23B	RPL13A	ABHD14A	NME4	TPI1	PCMTD2	HOGA1	IL31RA	SORD	PGD	AMD1	TIMM10B	CTH	ATP9B	ATP9A	RPS12	AFG3L2	TVP23C-CDRT4
Lycii Fructus	1-octanol	25504591	ADH6	XPO5	SMC2	PRTFDC1	AADACL3	SDS	IRAK4	ADH1A	BLM	IRAK1	PRDM10	VAMP1	ACSL3	CTH	KCNAB2	GRIA4	GJA1	HPS5	NDC80	MSN	RETSAT	LARP6	HINT1	KCNAB1	SGSH	DHODH	TYMS	WRN	AADACL2	NAPRT	MAP1A	IRAK2	GJA3	HTR3A	ACSBG1	FRMD4A	XPO1	DPYD	CRIPAK	NNT	CYB5B	MCRS1	AMACR	IRAK3	NCEH1	METTL11B	ACSL4
Lycii Fructus	naphthalene	25504591	RALBP1	IMPA2	RRH	SLC7A14	ADH1A	PM20D2	ZDHHC6	UTS2R	SET	PROKR1	PTGER1	PPP2R1B	POLR1D	HTR1B	CCR1	OPRD1	GPR139	GSTM3	CCR4	LRAT	RGR	UCHL1	ENSG00000258947	TSPYL4	EPHX2	GPR135	NOS3	GPR63	ADORA2B	TYR	ADAM10	PTGFR	SSTR5	OPRM1	FFAR4	MYB	SRF	GNE	AMACR	POLR3A	ATP13A1	EIF4A3	GPR52	APEX2	NMBR	TSPYL6	GSTA2
Lycii Fructus	octanal	25504591	ARHGDIG	GLS2	NUDT5	ADH6	KDM1A	ARHGDIB	ABCA13	SIRT6	LIAS	ALDH1B1	SBSN	GPR39	HOXB7	OR10J5	CLIC2	AGRP	SCNN1A	SEPT10	POU3F1	ADH1A	POU2F1	SLC22A4	GOT2	OR10J1	GHRL	SIRT3	ARHGDIA	ALDH1A3	IFFO2	RPL13A	OR51E2	ALDH1A2	CLIC5	SEC22A	ACSM1	PKD2L1	SIRT7	ABCA3	ABCA4	ABCA7	NUDT11	ALDH1L2	ABCA6	PKD2L2	COLQ	ABCA5	PDK2
Lycii Fructus	betaine	10536853	F9	SMPDL3A	DNAJC10	AZU1	MECP2	TMPRSS13	GRPEL2	KLK8	C2	LEPR	FADS2	GRPEL1	CASK	CHRD	MTRR	CEBPZ	KLK4	TMPRSS11F	TXNRD1	CHRNA1	TMPRSS11E	IMPDH2	MPP5	TYR	SLC5A6	PRSS22	C1RL	SLC6A20	ATP6V0C	GSTA3	AKR1B1	TPSG1	MDH1	PNPLA7	PCBP1	PFAS	TPSD1	ACLY	MTIF2	TUBA1B	GBE1	GSTA2	REL	MIS18A	KLK5	APOB	CELA3B
Lycii Fructus	betaine	12528521	F9	SMPDL3A	DNAJC10	AZU1	MECP2	TMPRSS13	GRPEL2	KLK8	C2	LEPR	FADS2	GRPEL1	CASK	CHRD	MTRR	CEBPZ	KLK4	TMPRSS11F	TXNRD1	CHRNA1	TMPRSS11E	IMPDH2	MPP5	TYR	SLC5A6	PRSS22	C1RL	SLC6A20	ATP6V0C	GSTA3	AKR1B1	TPSG1	MDH1	PNPLA7	PCBP1	PFAS	TPSD1	ACLY	MTIF2	TUBA1B	GBE1	GSTA2	REL	MIS18A	KLK5	APOB	CELA3B
Lycii Fructus	betaine	16395626	F9	SMPDL3A	DNAJC10	AZU1	MECP2	TMPRSS13	GRPEL2	KLK8	C2	LEPR	FADS2	GRPEL1	CASK	CHRD	MTRR	CEBPZ	KLK4	TMPRSS11F	TXNRD1	CHRNA1	TMPRSS11E	IMPDH2	MPP5	TYR	SLC5A6	PRSS22	C1RL	SLC6A20	ATP6V0C	GSTA3	AKR1B1	TPSG1	MDH1	PNPLA7	PCBP1	PFAS	TPSD1	ACLY	MTIF2	TUBA1B	GBE1	GSTA2	REL	MIS18A	KLK5	APOB	CELA3B
Lycii Fructus	betaine	23666821	F9	SMPDL3A	DNAJC10	AZU1	MECP2	TMPRSS13	GRPEL2	KLK8	C2	LEPR	FADS2	GRPEL1	CASK	CHRD	MTRR	CEBPZ	KLK4	TMPRSS11F	TXNRD1	CHRNA1	TMPRSS11E	IMPDH2	MPP5	TYR	SLC5A6	PRSS22	C1RL	SLC6A20	ATP6V0C	GSTA3	AKR1B1	TPSG1	MDH1	PNPLA7	PCBP1	PFAS	TPSD1	ACLY	MTIF2	TUBA1B	GBE1	GSTA2	REL	MIS18A	KLK5	APOB	CELA3B
Lycii Fructus	betaine	25232386	F9	SMPDL3A	DNAJC10	AZU1	MECP2	TMPRSS13	GRPEL2	KLK8	C2	LEPR	FADS2	GRPEL1	CASK	CHRD	MTRR	CEBPZ	KLK4	TMPRSS11F	TXNRD1	CHRNA1	TMPRSS11E	IMPDH2	MPP5	TYR	SLC5A6	PRSS22	C1RL	SLC6A20	ATP6V0C	GSTA3	AKR1B1	TPSG1	MDH1	PNPLA7	PCBP1	PFAS	TPSD1	ACLY	MTIF2	TUBA1B	GBE1	GSTA2	REL	MIS18A	KLK5	APOB	CELA3B
Lycii Fructus	betaine	29976403	F9	SMPDL3A	DNAJC10	AZU1	MECP2	TMPRSS13	GRPEL2	KLK8	C2	LEPR	FADS2	GRPEL1	CASK	CHRD	MTRR	CEBPZ	KLK4	TMPRSS11F	TXNRD1	CHRNA1	TMPRSS11E	IMPDH2	MPP5	TYR	SLC5A6	PRSS22	C1RL	SLC6A20	ATP6V0C	GSTA3	AKR1B1	TPSG1	MDH1	PNPLA7	PCBP1	PFAS	TPSD1	ACLY	MTIF2	TUBA1B	GBE1	GSTA2	REL	MIS18A	KLK5	APOB	CELA3B
Lycii Fructus	betaine	30136481	F9	SMPDL3A	DNAJC10	AZU1	MECP2	TMPRSS13	GRPEL2	KLK8	C2	LEPR	FADS2	GRPEL1	CASK	CHRD	MTRR	CEBPZ	KLK4	TMPRSS11F	TXNRD1	CHRNA1	TMPRSS11E	IMPDH2	MPP5	TYR	SLC5A6	PRSS22	C1RL	SLC6A20	ATP6V0C	GSTA3	AKR1B1	TPSG1	MDH1	PNPLA7	PCBP1	PFAS	TPSD1	ACLY	MTIF2	TUBA1B	GBE1	GSTA2	REL	MIS18A	KLK5	APOB	CELA3B
Lycii Fructus	betaine	31404771	F9	SMPDL3A	DNAJC10	AZU1	MECP2	TMPRSS13	GRPEL2	KLK8	C2	LEPR	FADS2	GRPEL1	CASK	CHRD	MTRR	CEBPZ	KLK4	TMPRSS11F	TXNRD1	CHRNA1	TMPRSS11E	IMPDH2	MPP5	TYR	SLC5A6	PRSS22	C1RL	SLC6A20	ATP6V0C	GSTA3	AKR1B1	TPSG1	MDH1	PNPLA7	PCBP1	PFAS	TPSD1	ACLY	MTIF2	TUBA1B	GBE1	GSTA2	REL	MIS18A	KLK5	APOB	CELA3B
Lycii Fructus	lutein	11157884	MITF	ABCF2	BCL2L1	UQCRC2	EDIL3	CYP2C19	APOE	ALDH1B1	BDNF	ATP7A	EIF1	CLGN	RDH5	GGPS1	GPX3	DECR1	BCO2	LEPR	ISPD	CRP	RTN4IP1	GPX2	MECR	ALDH1A3	IFFO2	BRCA1	TCEA2	MMP9	ALDH1A2	SLC47A1	BFSP2	KRT74	ERCC3	VAT1L	MFGE8	ABCF1	TP53I3	ALDH1L2	SYP	CYP2C8	SLC45A1	CYP2J2	SCARB1	RETSAT	POLA1	ARMS2	CYP26A1
Lycii Fructus	lutein	31784067	MITF	ABCF2	BCL2L1	UQCRC2	EDIL3	CYP2C19	APOE	ALDH1B1	BDNF	ATP7A	EIF1	CLGN	RDH5	GGPS1	GPX3	DECR1	BCO2	LEPR	ISPD	CRP	RTN4IP1	GPX2	MECR	ALDH1A3	IFFO2	BRCA1	TCEA2	MMP9	ALDH1A2	SLC47A1	BFSP2	KRT74	ERCC3	VAT1L	MFGE8	ABCF1	TP53I3	ALDH1L2	SYP	CYP2C8	SLC45A1	CYP2J2	SCARB1	RETSAT	POLA1	ARMS2	CYP26A1
Lycii Fructus	daucosterol	12528521	EBP	UGT3A2	UGT8	GPR149	UBB	UGT2B7	RPS27A	GEN1	MCEE	UGT1A5	UGT3A1	UGT1A3	UGT2B28	XDH	CRY1	UGT1A9	EBPL	RPL15	UGT2A1	UGT1A10	AOX1	DDX5	UGT2A3	UBA52	DDX59	AQP8	UGT2B17	SARS	UGT1A1	SLC47A2	DDX21	TDRD12	PAPSS2	TM7SF2	SLC47A1	ABCG8	UGT1A8	UGT2B15	UGT1A7	DDX17	UGCG	EIF4A3	SPINK1	FEN1	EIF4A2	DDX50	PAPSS1
Lycii Fructus	β-sitosterol	12528521	EBP	CLTB	PNLIP	COQ6	NSDHL	TGM5	APOE	MEMO1	AGMO	LEPR	RABL6	GP1BA	CRP	CH25H	DHCR24	ACTR2	PIGA	ABCD1	RAPGEF4	MSN	FAM102A	NPC1L1	SCARB1	RETSAT	RAB43	LIPC	MYLIP	AR	KEL	NR1H4	SREBF2	SP1	CD5L	ICAM1	IPP	FRMD4A	PARN	MSMO1	REN	SDR42E1	CYB5B	ABCA1	RPE	CSN1S1	LAS1L	MMEL1	ALG11
Lycii Fructus	octadecanoic acid	21726743	SDR16C5	DHRS2	EBP	APOA4	ASAH1	PNLIP	ADORA2A	EBF4	C2orf81	HPGD	PCSK1	CREBBP	EBF2	RDH10	APOE	KDSR	MEMO1	UMPS	SRP14	PDIA3	SDS	IL1B	CERS2	PPARD	DECR1	SDC4	EXOSC8	GOT2	BDH2	CYGB	FADS2	HERPUD1	DGAT2	DIP2A	ESR2	TRAP1	HBA2	RXRG	HSD17B11	LTA	ACER3	NLRP3	SMAD2	GNRH1	PCK1	PRDM10	GPC4
Lycii Fructus	9,12-octadecadienoic acid	21726743	F9	AZU1	GLIPR1	PRPS1L1	CREBBP	MEMO1	G6PC	TMPRSS13	KLK8	C2	GPX3	LEPR	GOT2	FADS2	MOCS3	FAM173A	TF	TRAP1	MED23	PLA2G2F	LTA	SET	SLC27A2	GNRH1	PCK1	ACSL3	KRT74	KLK4	GPC1	COMTD1	TMPRSS11F	MED10	TXNRD1	LRAT	NPC1L1	AWAT1	HADHA	TMPRSS11E	EPHX2	SREBF2	ELOVL4	SP1	GALT	TYR	IL15	MED8	GOT1L1
Lycii Fructus	hexadecanoic acid	21726743	GOSR1	RHPN1	GLIPR1	RGS16	CES1	RRH	CREBBP	MT2A	RRM2B	G6PC	LYPLA2	LARS	CLEC1A	GPX3	CYSLTR2	EXOSC8	LEPR	GOT2	RABL6	EPHA8	FADS2	DIP2A	ZDHHC6	PLCB1	TRAP1	MED23	UTS2R	PLA2G2F	SYNJ2	SLC27A2	PROKR1	SET	CASK	GNRH1	CES5A	DEGS1	PTGER1	MTRR	ACSL3	KLRB1	HTR1B	CCR1	CDC42BPB	OPRD1	EIF2AK2	CAV1	EPHB4
Lycii Fructus	sinapinic acid	31744071	PGLYRP1	SLC26A5	ETFA	LONP1	ALDH1B1	EIF1	TAS2R16	ALDOB	PRDM10	ENSG00000260170	RHBDD2	ALDH1A3	ALDH1A2	SLC25A6	TSR3	GDA	SLC26A11	TAS2R1	RRS1	LACTB	COMTD1	TXNRD1	BLK	GCDH	ALDH1L2	IPO13	H3F3B	PRSS16	GNG7	UBAC2	ACOXL	CP	CLPP	HEPHL1	POMT2	ENSG00000257767	SLC25A31	HIST2H3D	GSR	TPM3	ACADSB	AVP	FEZF2	CRYBB1	TXNRD2	FTH1	GCSH
Lycii Fructus	taurine	15739436	F9	IGFBP3	AZU1	SFN	RRH	TMPRSS13	SMC3	KLK8	C2	GPX3	LEPR	GOT2	TRAP1	PRKAR2B	PPP1R16B	UTS2R	PROKR1	GABRA6	PTGER1	SLC6A19	HOGA1	PSMD9	GUCY1A3	PALMD	GJB2	PAG1	HTR1B	CASP10	CCR1	KLK4	OPRD1	GABRG1	TMPRSS11F	TP53I3	CCR4	GPR139	RGR	RPL11	ENSG00000258947	TMPRSS11E	BEST1	NEMF	GLYR1	RASIP1	AHSG	GLRA2	NDUFV2
Lycii Fructus	taurine	22567031	F9	IGFBP3	AZU1	SFN	RRH	TMPRSS13	SMC3	KLK8	C2	GPX3	LEPR	GOT2	TRAP1	PRKAR2B	PPP1R16B	UTS2R	PROKR1	GABRA6	PTGER1	SLC6A19	HOGA1	PSMD9	GUCY1A3	PALMD	GJB2	PAG1	HTR1B	CASP10	CCR1	KLK4	OPRD1	GABRG1	TMPRSS11F	TP53I3	CCR4	GPR139	RGR	RPL11	ENSG00000258947	TMPRSS11E	BEST1	NEMF	GLYR1	RASIP1	AHSG	GLRA2	NDUFV2
Lycii Fructus	proline	29976403	TWIST1	PRPS1L1	SIRT6	ENOSF1	LARS	ESPNL	GOT2	ARSG	CRK	MOCS3	FAM173A	PRKAR2B	SIRT3	P4HA1	GAPDHS	LGALS3	IFFO2	PSMD9	STK24	RAD23A	RPS15A	NUDT21	ALDH1L2	TRPV2	UBQLN2	RASAL2	PPIF	POLR1A	ABHD5	CP	SRRM2	ESPN	PSME3	RAB7A	PARN	GNE	SLC25A42	POLR3A	SLC6A20	KAT6B	NSUN7	GINS4	PNPLA7	APEX2	APCS	FAM154B	IARS
Lycii Fructus	alanine	29976403	F9	PGLYRP1	BET1L	HPX	TWIST1	PARK2	AZU1	ZBTB14	CREBBP	TINAGL1	MECP2	SLC7A14	ENOSF1	G6PC	TMPRSS13	PPTC7	PCDHGA1	PCDHA10	C2	GPX3	TATDN1	LEPR	GOT2	KLK8	PCDHGA5	FSCN1	ARID1B	MOCS3	PPM1F	TF	IL1A	GFM2	PCDHGA7	HBA2	DNAJA4	P4HA1	SEMA4C	PCK1	LGALS3	IFFO2	SLC6A19	MMP11	GSX1	EFTUD1	PSMD9	CTSO	CD19
Lycii Fructus	threonine	29976403	PARK2	NSDHL	CBWD2	VRK1	MECP2	EIF1	PRDX2	STRIP2	SET	GNRH1	PCK1	LGALS3	POLR1C	PSMD9	SLC47A1	ARL5C	YME1L1	ALPI	PPP3R2	SPPL3	BCAT2	TSPYL4	RSPO1	POLR1A	ZG16	USP28	ARF3	POU1F1	WBP11	ZNF705A	FGF4	PSME3	CLPX	MAK16	PHKA2	SDR42E1	REN	SLC25A42	POLR3A	PDE6C	CKS2	ATP6V1C2	ALPPL2	AGPAT6	NMBR	TSPYL6	DTL
Lycii Fructus	3-caffeoylquinic acid	19819093	C9orf41	MRPL3	G6PC	TOP1	SLCO1B3-SLCO1B7	GPX3	LEPR	CYGB	MB21D1	GPX2	IL1A	NLN	SLCO2B1	KRT5	TYRP1	THOP1	TPI1	PLOD3	SLCO1B3	RAD23A	NAGA	GPX8	GPX7	NDOR1	EGF	PCSK2	AR	UGT1A3	CDH1	MLX	HSPB1	RARA	SULT1C2	SLC37A3	NOS3	GYPE	TYR	TOP1MT	SLCO3A1	PLOD2	PLOD1	HSP90AA1	SULT1E1	AKR1C1	CD44	AKR1D1	GRN
Lycii Fructus	chlorogenic acid	19819093	C9orf41	MRPL3	G6PC	TOP1	SLCO1B3-SLCO1B7	GPX3	LEPR	CYGB	MB21D1	GPX2	IL1A	NLN	SLCO2B1	KRT5	TYRP1	THOP1	TPI1	PLOD3	SLCO1B3	RAD23A	NAGA	GPX8	GPX7	NDOR1	EGF	PCSK2	AR	UGT1A3	CDH1	MLX	HSPB1	RARA	SULT1C2	SLC37A3	NOS3	GYPE	TYR	TOP1MT	SLCO3A1	PLOD2	PLOD1	HSP90AA1	SULT1E1	AKR1C1	CD44	AKR1D1	GRN
Lycii Fructus	chlorogenic acid	27710210	C9orf41	MRPL3	G6PC	TOP1	SLCO1B3-SLCO1B7	GPX3	LEPR	CYGB	MB21D1	GPX2	IL1A	NLN	SLCO2B1	KRT5	TYRP1	THOP1	TPI1	PLOD3	SLCO1B3	RAD23A	NAGA	GPX8	GPX7	NDOR1	EGF	PCSK2	AR	UGT1A3	CDH1	MLX	HSPB1	RARA	SULT1C2	SLC37A3	NOS3	GYPE	TYR	TOP1MT	SLCO3A1	PLOD2	PLOD1	HSP90AA1	SULT1E1	AKR1C1	CD44	AKR1D1	GRN
Lycii Fructus	chlorogenic acid	29332828	C9orf41	MRPL3	G6PC	TOP1	SLCO1B3-SLCO1B7	GPX3	LEPR	CYGB	MB21D1	GPX2	IL1A	NLN	SLCO2B1	KRT5	TYRP1	THOP1	TPI1	PLOD3	SLCO1B3	RAD23A	NAGA	GPX8	GPX7	NDOR1	EGF	PCSK2	AR	UGT1A3	CDH1	MLX	HSPB1	RARA	SULT1C2	SLC37A3	NOS3	GYPE	TYR	TOP1MT	SLCO3A1	PLOD2	PLOD1	HSP90AA1	SULT1E1	AKR1C1	CD44	AKR1D1	GRN
Lycii Fructus	chlorogenic acid	31744071	C9orf41	MRPL3	G6PC	TOP1	SLCO1B3-SLCO1B7	GPX3	LEPR	CYGB	MB21D1	GPX2	IL1A	NLN	SLCO2B1	KRT5	TYRP1	THOP1	TPI1	PLOD3	SLCO1B3	RAD23A	NAGA	GPX8	GPX7	NDOR1	EGF	PCSK2	AR	UGT1A3	CDH1	MLX	HSPB1	RARA	SULT1C2	SLC37A3	NOS3	GYPE	TYR	TOP1MT	SLCO3A1	PLOD2	PLOD1	HSP90AA1	SULT1E1	AKR1C1	CD44	AKR1D1	GRN
Lycii Fructus	syringic acid	31744071	STX1A	MTPAP	TTC7B	CAT	MPO	STX19	STX11	DIMT1	ADHFE1	SLC9C1	STX4	SLC9A2	PRDX3	RNF113B	DHFR	SLC9A5	AMIGO2	PDCL3	ATP5G3	SLC9B1	TUT1	PPCDC	OCA2	TYR	UROD	SLC9C2	SLC9A6	RP2	STX3	SLC9A4	PRSS27	ERAL1	RNASEH2A	STX2	ZCCHC6	ATP6V0C	MTR	NARF	NARFL	SLC9A3	TFB2M	STX1B	PPCS	RNF113A	SLC9A9	SLC9A1	PDCL2
Lycii Fructus	protocatechuic acid	27710210	IMPA2	PDP1	ITIH1	CTNND1	PPTC7	SDS	DECR1	PPM1F	SOD1	SRSF9	ITIH6	TPI1	SLC47A1	ILKAP	GPR173	POLH	GLUL	ITIH2	CLPB	IMPA1	MPO	PHLPP1	DHODH	ITIH4	NR5A1	CA14	MTHFD2	ENSG00000144785	TYR	DPYD	POLK	MTR	GIGYF1	CARS	SCD5	AIP	AIPL1	PPM1E	ARVCF	SRR	PPM1A	AHCY	COX17	GIGYF2	NR0B1	ENTHD2	VWA5B2
Lycii Fructus	catechin	27710210	TRAPPC11	ETHE1	PNLIP	IGFBP3	GDF15	SLC22A11	AADACL3	GPX3	DECR1	LEPR	GOT2	CTRL	CRP	GPX2	RXRG	TP53	ACTC1	PRDM10	MTRR	MMP9	SLC47A1	MEF2C	SPICE1	PIGQ	MLH1	SDHC	ALPI	ALPP	GPX5	HIBADH	GSTT2B	ACTA1	PNKD	GPX8	RALGAPA2	GPX7	NDOR1	KMT2D	GLYR1	CA7	CXCL8	AADACL2	TYW1	PPIG	NOS3	TYR	IL15
Lycii Fructus	catechin	31744071	TRAPPC11	ETHE1	PNLIP	IGFBP3	GDF15	SLC22A11	AADACL3	GPX3	DECR1	LEPR	GOT2	CTRL	CRP	GPX2	RXRG	TP53	ACTC1	PRDM10	MTRR	MMP9	SLC47A1	MEF2C	SPICE1	PIGQ	MLH1	SDHC	ALPI	ALPP	GPX5	HIBADH	GSTT2B	ACTA1	PNKD	GPX8	RALGAPA2	GPX7	NDOR1	KMT2D	GLYR1	CA7	CXCL8	AADACL2	TYW1	PPIG	NOS3	TYR	IL15
Lycii Fructus	naringenin	31744071	GPX8	SCD5	CAT	APOB	KCNH2	GPX7	TSTA3	GEN1	LDLR	NT5E	PHGDH	NSDHL	TGDS	HSD3B7	LEF1	CCNA1	KCNU1	BDNF	XDH	CTBP2	CYP1A2	CTBP1	PPARD	PPIG	TIPIN	SGPL1	TNF	OMA1	CD86	PIN1	TYR	EXOSC10	ESR2	AOX1	ALDH18A1	HAL	YOD1	ABCG2	SLCO2B1	SDAD1	LTA	TMPRSS11D	HMOX1	HMGCS1	HMGCS2	SCD	TLR2
Lycii Fructus	isorhamnetin	29332828	ENSG00000250644	NDOR1	BACE1	CTSE	ABCC1	CTSD	TFF1	PGA4	XDH	CYP1A2	POR	TYW1	RNF113B	LRTOMT	ASNS	CP	SMAD6	NOS3	BACE2	PGA3	HEPHL1	CSNK1G3	PGA5	UBE3B	NAPSA	TMPRSS11D	SOX2	HMOX1	SMAD7	REN	GNE	CSNK1G2	MTRR	NOS2	STAT6	STAT5B	ACAT1	PON2	MFAP3L	CYP1A1	STAT5A	RNF113A	HEPH	PGC	GBE1
Lycii Fructus	kaempferol	29332828	UGT8	SFN	COQ6	MT2A	SLC9C1	GPX3	DECR1	UGT1A9	CRP	ESR2	GPX2	HSD17B2	GCLC	SDAD1	TP53	SOD1	AHR	PPARGC1A	TNFRSF11B	MTRR	PTBP1	SORD	MMP9	SPICE1	NFKBIA	SLC2A1	CHUK	ATP9B	UGT1A6	SDHC	PPP3R2	SLC9A1	TP53I3	UTRN	NFE2L2	GPX8	ATM	GPX7	H3F3B	NDOR1	UGT1A5	UGT3A1	UGT1A3	CXCL8	TYW1	NOS3	NQO1
Lycii Fructus	quercetin-3-O-rutinoside	19819093	F9	PRSS54	ARHGDIG	CTRB1	AZU1	C9orf41	FOXD2	FOXI2	ARHGDIB	PLK1	MASP2	FOXJ2	F2	PRTN3	SLC9C1	TMPRSS13	KLK8	C2	DECR1	GPX3	LEPR	MASP1	FOXP3	FOXD4L5	CHRM5	CTRL	ARNT	FGF22	F11	GPX2	FOXO6	HGF	FOXQ1	PRSS27	FGF3	TP53	PRSS53	ARHGDIA	AHR	CEBPB	PRSS21	FOXN4	MTRR	CCNA2	SLC47A1	F12	SPICE1
Lycii Fructus	rutin	19819093	F9	PRSS54	ARHGDIG	CTRB1	AZU1	C9orf41	FOXD2	FOXI2	ARHGDIB	PLK1	MASP2	FOXJ2	F2	PRTN3	SLC9C1	TMPRSS13	KLK8	C2	DECR1	GPX3	LEPR	MASP1	FOXP3	FOXD4L5	CHRM5	CTRL	ARNT	FGF22	F11	GPX2	FOXO6	HGF	FOXQ1	PRSS27	FGF3	TP53	PRSS53	ARHGDIA	AHR	CEBPB	PRSS21	FOXN4	MTRR	CCNA2	SLC47A1	F12	SPICE1
Lycii Fructus	rutin	27710210	F9	PRSS54	ARHGDIG	CTRB1	AZU1	C9orf41	FOXD2	FOXI2	ARHGDIB	PLK1	MASP2	FOXJ2	F2	PRTN3	SLC9C1	TMPRSS13	KLK8	C2	DECR1	GPX3	LEPR	MASP1	FOXP3	FOXD4L5	CHRM5	CTRL	ARNT	FGF22	F11	GPX2	FOXO6	HGF	FOXQ1	PRSS27	FGF3	TP53	PRSS53	ARHGDIA	AHR	CEBPB	PRSS21	FOXN4	MTRR	CCNA2	SLC47A1	F12	SPICE1
Lycii Fructus	rutin	29448090	F9	PRSS54	ARHGDIG	CTRB1	AZU1	C9orf41	FOXD2	FOXI2	ARHGDIB	PLK1	MASP2	FOXJ2	F2	PRTN3	SLC9C1	TMPRSS13	KLK8	C2	DECR1	GPX3	LEPR	MASP1	FOXP3	FOXD4L5	CHRM5	CTRL	ARNT	FGF22	F11	GPX2	FOXO6	HGF	FOXQ1	PRSS27	FGF3	TP53	PRSS53	ARHGDIA	AHR	CEBPB	PRSS21	FOXN4	MTRR	CCNA2	SLC47A1	F12	SPICE1
Lycii Fructus	quercetin	29332828	IMPA2	KDM1A	GLTPD2	ATL1	COQ6	KLHDC2	SIRT6	VHL	FBXO2	ITPR2	BCL2L2	CAMK1	FPGT	PTPRN2	DUSP4	ARSG	EPHA8	FCER1G	FMO5	PLCB1	SOCS6	DHCR24	SIRT3	P4HA1	PCK1	LGALS3	MTFR2	PPP2R1B	TGM2	CPQ	CHUK	ZC3H6	UGT1A6	EPHB4	COMTD1	TP53I3	FLCN	BUB1B	MITD1	UTP18	NEDD9	TXK	CD74	SP1	RAD54L	MPP5	CYP4F2
Lycii Fructus	gallic acid	27710210	PNLIP	C9orf41	CDH11	FASLG	CTNND1	ACPP	SLC11A2	SDS	ETNPPL	GPX3	DECR1	LEPR	GOT2	ENO4	FAP	PRKCA	GPX2	TP53	TUFM	EIF2AK3	PRDM10	RELA	RAC1	PHYKPL	BRCA1	TPI1	MMP9	SORD	ENO3	SPICE1	SLC2A1	CHUK	GATA3	GPR173	HIBADH	TDP1	FLCN	NFE2L2	DDX10	CGB8	GPX8	ATM	SLC11A1	GPX7	MPO	GLYR1	APEH
Lycii Fructus	gallic acid	31744071	PNLIP	C9orf41	CDH11	FASLG	CTNND1	ACPP	SLC11A2	SDS	ETNPPL	GPX3	DECR1	LEPR	GOT2	ENO4	FAP	PRKCA	GPX2	TP53	TUFM	EIF2AK3	PRDM10	RELA	RAC1	PHYKPL	BRCA1	TPI1	MMP9	SORD	ENO3	SPICE1	SLC2A1	CHUK	GATA3	GPR173	HIBADH	TDP1	FLCN	NFE2L2	DDX10	CGB8	GPX8	ATM	SLC11A1	GPX7	MPO	GLYR1	APEH
Lycii Fructus	caffeic acid	19819093	KL	MRPL3	ETFA	SLC22A11	ALDH1B1	SLC16A11	SLC2A2	GPX3	DECR1	LEPR	HELB	ABHD12B	PRKCA	MB21D1	GPX2	MFSD3	NLN	RPS16	ALDH1A3	THOP1	IFFO2	EFTUD1	MMP9	ALDH1A2	PGD	SPICE1	RAD54B	SLC25A6	SLC2A1	NDP	ABHD17B	BAAT	LCT	COMTD1	EPHB1	ALDH1L2	COA7	NAGA	EPHB2	GPX8	CLPB	ACOT13	ABHD12	PRKCB	GPX7	MPO	UGT1A3
Lycii Fructus	caffeic acid	27710210	KL	MRPL3	ETFA	SLC22A11	ALDH1B1	SLC16A11	SLC2A2	GPX3	DECR1	LEPR	HELB	ABHD12B	PRKCA	MB21D1	GPX2	MFSD3	NLN	RPS16	ALDH1A3	THOP1	IFFO2	EFTUD1	MMP9	ALDH1A2	PGD	SPICE1	RAD54B	SLC25A6	SLC2A1	NDP	ABHD17B	BAAT	LCT	COMTD1	EPHB1	ALDH1L2	COA7	NAGA	EPHB2	GPX8	CLPB	ACOT13	ABHD12	PRKCB	GPX7	MPO	UGT1A3
Lycii Fructus	coumaric acid	27710210	NFE2L1	UGT8	PTGS1	ETFA	DESI2	SLC32A1	SLC9C1	PGPEP1L	CTNND1	ETNPPL	DECR1	UGT1A9	TMEM37	ATP2B4	SLC31A1	RTN4IP1	ACER3	MECR	GTF2F1	NUDT12	PHYKPL	FLOT1	GUSB	SLC25A6	DBF4	UGT1A6	VAT1L	GPR173	SLC9A1	TP53I3	GCDH	MPO	UGT1A5	UGT3A1	UGT1A3	DHODH	PLS3	OLAH	PLS1	VAT1	ACOXL	NOS3	MTHFS	MORN3	SLC9C2	TYR	SLC25A31
Lycii Fructus	p-coumaric acid	12528521	NFE2L1	UGT8	PTGS1	ETFA	DESI2	SLC32A1	SLC9C1	PGPEP1L	CTNND1	ETNPPL	DECR1	UGT1A9	TMEM37	ATP2B4	SLC31A1	RTN4IP1	ACER3	MECR	GTF2F1	NUDT12	PHYKPL	FLOT1	GUSB	SLC25A6	DBF4	UGT1A6	VAT1L	GPR173	SLC9A1	TP53I3	GCDH	MPO	UGT1A5	UGT3A1	UGT1A3	DHODH	PLS3	OLAH	PLS1	VAT1	ACOXL	NOS3	MTHFS	MORN3	SLC9C2	TYR	SLC25A31
Lycii Fructus	p-coumaric acid	19819093	NFE2L1	UGT8	PTGS1	ETFA	DESI2	SLC32A1	SLC9C1	PGPEP1L	CTNND1	ETNPPL	DECR1	UGT1A9	TMEM37	ATP2B4	SLC31A1	RTN4IP1	ACER3	MECR	GTF2F1	NUDT12	PHYKPL	FLOT1	GUSB	SLC25A6	DBF4	UGT1A6	VAT1L	GPR173	SLC9A1	TP53I3	GCDH	MPO	UGT1A5	UGT3A1	UGT1A3	DHODH	PLS3	OLAH	PLS1	VAT1	ACOXL	NOS3	MTHFS	MORN3	SLC9C2	TYR	SLC25A31
Lycii Fructus	ferulic acid	27710210	PTGS1	ETFA	MAPK10	SLC9C1	HSPA5	FMO6P	IL1B	DECR1	LEPR	TBC1D2B	BOLA2	ABHD12B	GPX2	FMO5	PPEF2	PPEF1	EXT1	PGD	SPICE1	ABHD17B	PPP5C	GALM	BAAT	SLC9A1	GABARAP	COMTD1	GLUL	ENSG00000268643	GPX8	LGSN	ABHD12	GPX7	ADAT2	BHMT2	UGT1A3	BOLA3	CXCL1	PGK1	DHFR	B3GNTL1	NOS3	MTHFS	SLC9C2	CDK1	TYR	G6PD	ERVW-1
Lycii Fructus	6-di-tert-butyl-4-methylphenol	25504591
Lycii Fructus	N-E-coumaroyl tyramine	25603493
Lycii Fructus	N1,N3-bis-caffeoyl-spermidine-di-hex	31877428
Lycii Fructus	N1,N3-bis-caffeoyl-spermidine-hex	31877428
Lycii Fructus	N1,N3-bis-caffeoyl-spermidine-tri-hex	31877428
Lycii Fructus	N1,N3-bis-dhc-spermidine-di-hex	31877428
Lycii Fructus	N1,N3-bis-dhc-spermidine-tri-hex	31877428
Lycii Fructus	N1-caffeoyl-N3-dhc-spermidine-di-hex	31877428
Lycii Fructus	N1-caffeoyl-N3-dhc-spermidine-hex isomer	31877428
Lycii Fructus	N1-dhc-N3-caffeoyl-spermidine-di-hex	31877428
Lycii Fructus	N1-dhc-N3-caffeoyl-spermidine-hex	31877428
Lycii Fructus	N1-dhc-N3-caffeoyl-spermidine-tri-hex	31877428
Lycii Fructus	catechin derivative	19819093
Lycii Fructus	coumaric acid glycoside	29448090
Lycii Fructus	epicatechin derivative	19819093
Lycii Fructus	glucosyl-lycibarbarspermidine F	29448090
Lycii Fructus	glycoconjugate	12579937
Lycii Fructus	hydroxy-N,N-bis-dhc-cyclic-spermidine	31877428
Lycii Fructus	hydroxy-N1-caffeoyl-N3-caffeoyl-cyclic-spermidine-hex	31877428
Lycii Fructus	hydroxy-N1-caffeoyl-N3-caffeoyl-spermidine-di-hex	31877428
Lycii Fructus	hydroxy-N1-caffeoyl-N3-caffeoyl-spermidine-hex	31877428
Lycii Fructus	hydroxy-N1-caffeoyl-N3-dhc-cyclic-spermidine-di-hex	31877428
Lycii Fructus	hydroxy-N1-dhc-N3-dhc-cyclic-spermidine-di-hex	31877428
Lycii Fructus	hydroxy-caffeoyl-N3-caffeoyl-spermidine-di-hex	31877428
Lycii Fructus	hydroxy-glucosyl-lycibarbarspermidine F	29448090
Lycii Fructus	hydroxycinnamic acid derivative	19819093
Lycii Fructus	p-coumaric acid derivative	19819093
Lycii Fructus	pentahydroxytetracosaheptaenoic acid	29448090
Lycii Fructus	quercetin-di-(rhamnohexoside)	19819093
Lycii Fructus	quercetin-rhamno-di-hexoside	19819093
Lycii Fructus	zeaxanthin monopalmitate	18486400
Lycii Fructus	β-cryptoxanthin monopalmitate	18486400
Eucommiae Cortex	harpagide acetate	29685335	MLX	PRRC2C	TBX2	ABHD16A	NR1H2
Eucommiae Cortex	4-dicaffeoylquinic acid	29685335
Eucommiae Cortex	caprylic acid	17261169	ARHGDIG	ARHGDIB	PCSK1	ALDH1B1	GPR39	UMPS	AGRP	DECR1	TUBG1	SPCS3	C10orf10	GHRL	NUP133	DHCR24	SOD1	ARHGDIA	HSD17B4	OR51E2	RINT1	OR2AG2	ACSL3	OSM	ACSM1	C2orf88	GCDH	HADHA	PDK2	ENTPD5	SOAT2	PTP4A2	ENTPD8	CCBL2	OXT	APOA2	PDHA1	IAH1	ABHD5	NMNAT2	ATP6V1B1	PDK4	ABHD4	ACSBG1	ABHD3	GSR	ENTPD6	HADHB	FFAR4
Eucommiae Cortex	catechol	29685335	UBE2L6	DTD1	E2F4	TWIST1	PTGS1	CTRB1	KL	DBH	SAC3D1	FASLG	ENOSF1	RRM2B	TOP1	ADRB2	CD1C	SAMHD1	DECR1	BAIAP3	PSMD1	CTRL	ARNT	DIP2A	TF	PLA2G2F	NUMBL	PITX2	PRDM10	CORT	GUSB	SLC47A1	HTRA3	RANBP2	T	STAT5A	LCT	ADRA1A	COMTD1	ENSG00000253117	PDRG1	VDAC1	PLEKHM1	MT-CO2	ALAS2	MPO	SYT11	TAT	MCEE
Eucommiae Cortex	geniposide	19735174	C4BPA	SFTPA2	AXL	KLRF2	ZNF407	INSR	EPHA2	MAP3K11	FLT3	PIM1	CLEC2A	FLT4	CLEC1A	IRAK4	KLRG1	EPHA1	EPHA8	FCER2	REG3G	PIM3	IRAK1	CLEC2B	REG1B	TSSK2	MUSK	SRMS	CD69	TYRO3	KLRG2	TRIB3	KDR	CLEC7A	TRIB1	EPHA6	KLRB1	HUNK	CDC42BPB	CLEC11A	EPHB4	PDGFRA	REG1A	EPHB1	BLK	PPP1R3A	ENSG00000268643	EPHB2	FGFR4
Eucommiae Cortex	geniposide	21194186	C4BPA	SFTPA2	AXL	KLRF2	ZNF407	INSR	EPHA2	MAP3K11	FLT3	PIM1	CLEC2A	FLT4	CLEC1A	IRAK4	KLRG1	EPHA1	EPHA8	FCER2	REG3G	PIM3	IRAK1	CLEC2B	REG1B	TSSK2	MUSK	SRMS	CD69	TYRO3	KLRG2	TRIB3	KDR	CLEC7A	TRIB1	EPHA6	KLRB1	HUNK	CDC42BPB	CLEC11A	EPHB4	PDGFRA	REG1A	EPHB1	BLK	PPP1R3A	ENSG00000268643	EPHB2	FGFR4
Eucommiae Cortex	geniposide	21907523	C4BPA	SFTPA2	AXL	KLRF2	ZNF407	INSR	EPHA2	MAP3K11	FLT3	PIM1	CLEC2A	FLT4	CLEC1A	IRAK4	KLRG1	EPHA1	EPHA8	FCER2	REG3G	PIM3	IRAK1	CLEC2B	REG1B	TSSK2	MUSK	SRMS	CD69	TYRO3	KLRG2	TRIB3	KDR	CLEC7A	TRIB1	EPHA6	KLRB1	HUNK	CDC42BPB	CLEC11A	EPHB4	PDGFRA	REG1A	EPHB1	BLK	PPP1R3A	ENSG00000268643	EPHB2	FGFR4
Eucommiae Cortex	geniposide	22181069	C4BPA	SFTPA2	AXL	KLRF2	ZNF407	INSR	EPHA2	MAP3K11	FLT3	PIM1	CLEC2A	FLT4	CLEC1A	IRAK4	KLRG1	EPHA1	EPHA8	FCER2	REG3G	PIM3	IRAK1	CLEC2B	REG1B	TSSK2	MUSK	SRMS	CD69	TYRO3	KLRG2	TRIB3	KDR	CLEC7A	TRIB1	EPHA6	KLRB1	HUNK	CDC42BPB	CLEC11A	EPHB4	PDGFRA	REG1A	EPHB1	BLK	PPP1R3A	ENSG00000268643	EPHB2	FGFR4
Eucommiae Cortex	geniposide	24914900	C4BPA	SFTPA2	AXL	KLRF2	ZNF407	INSR	EPHA2	MAP3K11	FLT3	PIM1	CLEC2A	FLT4	CLEC1A	IRAK4	KLRG1	EPHA1	EPHA8	FCER2	REG3G	PIM3	IRAK1	CLEC2B	REG1B	TSSK2	MUSK	SRMS	CD69	TYRO3	KLRG2	TRIB3	KDR	CLEC7A	TRIB1	EPHA6	KLRB1	HUNK	CDC42BPB	CLEC11A	EPHB4	PDGFRA	REG1A	EPHB1	BLK	PPP1R3A	ENSG00000268643	EPHB2	FGFR4
Eucommiae Cortex	geniposide	25335288	C4BPA	SFTPA2	AXL	KLRF2	ZNF407	INSR	EPHA2	MAP3K11	FLT3	PIM1	CLEC2A	FLT4	CLEC1A	IRAK4	KLRG1	EPHA1	EPHA8	FCER2	REG3G	PIM3	IRAK1	CLEC2B	REG1B	TSSK2	MUSK	SRMS	CD69	TYRO3	KLRG2	TRIB3	KDR	CLEC7A	TRIB1	EPHA6	KLRB1	HUNK	CDC42BPB	CLEC11A	EPHB4	PDGFRA	REG1A	EPHB1	BLK	PPP1R3A	ENSG00000268643	EPHB2	FGFR4
Eucommiae Cortex	geniposide	25910535	C4BPA	SFTPA2	AXL	KLRF2	ZNF407	INSR	EPHA2	MAP3K11	FLT3	PIM1	CLEC2A	FLT4	CLEC1A	IRAK4	KLRG1	EPHA1	EPHA8	FCER2	REG3G	PIM3	IRAK1	CLEC2B	REG1B	TSSK2	MUSK	SRMS	CD69	TYRO3	KLRG2	TRIB3	KDR	CLEC7A	TRIB1	EPHA6	KLRB1	HUNK	CDC42BPB	CLEC11A	EPHB4	PDGFRA	REG1A	EPHB1	BLK	PPP1R3A	ENSG00000268643	EPHB2	FGFR4
Eucommiae Cortex	geniposide	26216707	C4BPA	SFTPA2	AXL	KLRF2	ZNF407	INSR	EPHA2	MAP3K11	FLT3	PIM1	CLEC2A	FLT4	CLEC1A	IRAK4	KLRG1	EPHA1	EPHA8	FCER2	REG3G	PIM3	IRAK1	CLEC2B	REG1B	TSSK2	MUSK	SRMS	CD69	TYRO3	KLRG2	TRIB3	KDR	CLEC7A	TRIB1	EPHA6	KLRB1	HUNK	CDC42BPB	CLEC11A	EPHB4	PDGFRA	REG1A	EPHB1	BLK	PPP1R3A	ENSG00000268643	EPHB2	FGFR4
Eucommiae Cortex	geniposide	27232980	C4BPA	SFTPA2	AXL	KLRF2	ZNF407	INSR	EPHA2	MAP3K11	FLT3	PIM1	CLEC2A	FLT4	CLEC1A	IRAK4	KLRG1	EPHA1	EPHA8	FCER2	REG3G	PIM3	IRAK1	CLEC2B	REG1B	TSSK2	MUSK	SRMS	CD69	TYRO3	KLRG2	TRIB3	KDR	CLEC7A	TRIB1	EPHA6	KLRB1	HUNK	CDC42BPB	CLEC11A	EPHB4	PDGFRA	REG1A	EPHB1	BLK	PPP1R3A	ENSG00000268643	EPHB2	FGFR4
Eucommiae Cortex	geniposide	29533983	C4BPA	SFTPA2	AXL	KLRF2	ZNF407	INSR	EPHA2	MAP3K11	FLT3	PIM1	CLEC2A	FLT4	CLEC1A	IRAK4	KLRG1	EPHA1	EPHA8	FCER2	REG3G	PIM3	IRAK1	CLEC2B	REG1B	TSSK2	MUSK	SRMS	CD69	TYRO3	KLRG2	TRIB3	KDR	CLEC7A	TRIB1	EPHA6	KLRB1	HUNK	CDC42BPB	CLEC11A	EPHB4	PDGFRA	REG1A	EPHB1	BLK	PPP1R3A	ENSG00000268643	EPHB2	FGFR4
Eucommiae Cortex	geniposide	29685335	C4BPA	SFTPA2	AXL	KLRF2	ZNF407	INSR	EPHA2	MAP3K11	FLT3	PIM1	CLEC2A	FLT4	CLEC1A	IRAK4	KLRG1	EPHA1	EPHA8	FCER2	REG3G	PIM3	IRAK1	CLEC2B	REG1B	TSSK2	MUSK	SRMS	CD69	TYRO3	KLRG2	TRIB3	KDR	CLEC7A	TRIB1	EPHA6	KLRB1	HUNK	CDC42BPB	CLEC11A	EPHB4	PDGFRA	REG1A	EPHB1	BLK	PPP1R3A	ENSG00000268643	EPHB2	FGFR4
Eucommiae Cortex	geniposide	30061494	C4BPA	SFTPA2	AXL	KLRF2	ZNF407	INSR	EPHA2	MAP3K11	FLT3	PIM1	CLEC2A	FLT4	CLEC1A	IRAK4	KLRG1	EPHA1	EPHA8	FCER2	REG3G	PIM3	IRAK1	CLEC2B	REG1B	TSSK2	MUSK	SRMS	CD69	TYRO3	KLRG2	TRIB3	KDR	CLEC7A	TRIB1	EPHA6	KLRB1	HUNK	CDC42BPB	CLEC11A	EPHB4	PDGFRA	REG1A	EPHB1	BLK	PPP1R3A	ENSG00000268643	EPHB2	FGFR4
Eucommiae Cortex	harpagide	29533983	FMNL1	LINS	TSPAN6	CD53	DLG3	PTPN12	PRRC2C	KIRREL2	SMARCAL1	DLG2	ALDH7A1	FMNL2	RGS14	FMNL3	GPR68	DLG1	PTPN22	ALDH1L2
Eucommiae Cortex	catalpol	19735174	UGT3A2	UGT8	DNAJC16	SGPP1	UGT2B7	RPS13	UGT1A5	UGT3A1	UGT1A3	UGT2B28	MRPS15	DNAJC24	CDCA7	RPL13	SGPP2	MT-ND5	HSPA5	CBLB	PPAPDC1B	COQ5	UGT1A9	GDNF	DOLPP1	UGT2A1	AGPAT5	UGT1A10	UGT2A3	LCLAT1	DNAJA1	DNAJA4	PIK3CG	UGT2B17	IDI1	UGT1A1	DNAJA2	DNAJA3	UGT2B15	UGT1A7	UGT1A8	CBL	SI	IDI2	PLA2G4A	PPAP2B	WDFY4	SLC7A11	UGT1A6
Eucommiae Cortex	catalpol	29205854	UGT3A2	UGT8	DNAJC16	SGPP1	UGT2B7	RPS13	UGT1A5	UGT3A1	UGT1A3	UGT2B28	MRPS15	DNAJC24	CDCA7	RPL13	SGPP2	MT-ND5	HSPA5	CBLB	PPAPDC1B	COQ5	UGT1A9	GDNF	DOLPP1	UGT2A1	AGPAT5	UGT1A10	UGT2A3	LCLAT1	DNAJA1	DNAJA4	PIK3CG	UGT2B17	IDI1	UGT1A1	DNAJA2	DNAJA3	UGT2B15	UGT1A7	UGT1A8	CBL	SI	IDI2	PLA2G4A	PPAP2B	WDFY4	SLC7A11	UGT1A6
Eucommiae Cortex	catalpol	29533983	UGT3A2	UGT8	DNAJC16	SGPP1	UGT2B7	RPS13	UGT1A5	UGT3A1	UGT1A3	UGT2B28	MRPS15	DNAJC24	CDCA7	RPL13	SGPP2	MT-ND5	HSPA5	CBLB	PPAPDC1B	COQ5	UGT1A9	GDNF	DOLPP1	UGT2A1	AGPAT5	UGT1A10	UGT2A3	LCLAT1	DNAJA1	DNAJA4	PIK3CG	UGT2B17	IDI1	UGT1A1	DNAJA2	DNAJA3	UGT2B15	UGT1A7	UGT1A8	CBL	SI	IDI2	PLA2G4A	PPAP2B	WDFY4	SLC7A11	UGT1A6
Eucommiae Cortex	catalpol	29685335	UGT3A2	UGT8	DNAJC16	SGPP1	UGT2B7	RPS13	UGT1A5	UGT3A1	UGT1A3	UGT2B28	MRPS15	DNAJC24	CDCA7	RPL13	SGPP2	MT-ND5	HSPA5	CBLB	PPAPDC1B	COQ5	UGT1A9	GDNF	DOLPP1	UGT2A1	AGPAT5	UGT1A10	UGT2A3	LCLAT1	DNAJA1	DNAJA4	PIK3CG	UGT2B17	IDI1	UGT1A1	DNAJA2	DNAJA3	UGT2B15	UGT1A7	UGT1A8	CBL	SI	IDI2	PLA2G4A	PPAP2B	WDFY4	SLC7A11	UGT1A6
Eucommiae Cortex	catalpol	31176267	UGT3A2	UGT8	DNAJC16	SGPP1	UGT2B7	RPS13	UGT1A5	UGT3A1	UGT1A3	UGT2B28	MRPS15	DNAJC24	CDCA7	RPL13	SGPP2	MT-ND5	HSPA5	CBLB	PPAPDC1B	COQ5	UGT1A9	GDNF	DOLPP1	UGT2A1	AGPAT5	UGT1A10	UGT2A3	LCLAT1	DNAJA1	DNAJA4	PIK3CG	UGT2B17	IDI1	UGT1A1	DNAJA2	DNAJA3	UGT2B15	UGT1A7	UGT1A8	CBL	SI	IDI2	PLA2G4A	PPAP2B	WDFY4	SLC7A11	UGT1A6
Eucommiae Cortex	cycloeucalenol	26767291	CLTB	RASL11B	NSDHL	REM1	ARL5B	RHOD	AGMO	RND2	ARF5	DHCR24	STX2	GNRH1	RAC1	RAP2C	ARL5C	ARL17A	CDC37L1	RAC3	ENSG00000255863	RERGL	RAP1B	KRAS	RASL11A	ARF3	GEM	CDC37	RAB11A	ARL9	RASL10A	REM2	SULT1E1	MSMO1	CYP51A1	SDR42E1	RERG	LAS1L	RALA	RIT2	RAP2A	RAB11B	MRAS	STX1B	RAP2B	RAB25	STX1A	ARF4	HSD17B7
Eucommiae Cortex	isochlorogenic acid C	29685335	YBX3	NUP214	PRDX5	CCND1	CSDC2	LIN28B	MCEE	TOP1	KPNB1	CDKN1B	REV1	GAS8	TOP1MT	TP53	YBX2	POLK	CASP3	AKR1B1	CHRM1	POLI	MAVS	TESC	AKR1B10	POLH	YBX1
Eucommiae Cortex	isochlorogenic acid C	31176267	YBX3	NUP214	PRDX5	CCND1	CSDC2	LIN28B	MCEE	TOP1	KPNB1	CDKN1B	REV1	GAS8	TOP1MT	TP53	YBX2	POLK	CASP3	AKR1B1	CHRM1	POLI	MAVS	TESC	AKR1B10	POLH	YBX1
Eucommiae Cortex	squalene	25039180	EBP	PTGS1	CDYL	ECI1	NDUFA2	ETFA	COQ6	NSDHL	MEMO1	APMAP	ARL5B	CR2	GGPS1	GPHN	DECR1	GOT2	RABL6	NDUFA8	PAN2	ARF5	DHCR24	NUDT12	CD4	REXO1	PFN1	PER2	ARL5C	GAD1	GNB5	PIGA	GRIN2C	GRIN2D	HCCS	ARL17A	SLC2A12	GDI1	ENPEP	ORM2	ISG20L2	HADHA	RAB43	ITGAD	ENSG00000255863	CD79A	SREBF2	ITIH4	CXCL8
Eucommiae Cortex	licoagroside F	21907523
Eucommiae Cortex	cycloeucalenone	26767291
Eucommiae Cortex	borreriagenin	29685335
Eucommiae Cortex	quercetin 3-O-sambubioside	29685335	ACHE
Eucommiae Cortex	eucommin A	29685335
Eucommiae Cortex	medioresinol 4'-glucopyranoside	31176267
Eucommiae Cortex	genipin	21907523	VWF	PFKFB1	UPK3A	UCP2	SELP	OXSM	SLC25A27	DCN	PPIF	PPIC	NDOR1	PRDX4	PSPC1	FASLG	IRS1	PIAS2	FZD1	MAP3K11	TIMP1	GPX1	TYW1	IVD	PRDX3	POR	SFPQ	KEAP1	ACO2	FGF2	PRDX2	NOS3	STAT3	NQO1	NONO	FGF4	ARMC4	TGFB1	FGF6	HMOX1	C12orf5	PRDX6	TLR2	SNCA	VWCE	MUC6	PFKFB4	FBXL13	MTRR
Eucommiae Cortex	genipin	22181069	VWF	PFKFB1	UPK3A	UCP2	SELP	OXSM	SLC25A27	DCN	PPIF	PPIC	NDOR1	PRDX4	PSPC1	FASLG	IRS1	PIAS2	FZD1	MAP3K11	TIMP1	GPX1	TYW1	IVD	PRDX3	POR	SFPQ	KEAP1	ACO2	FGF2	PRDX2	NOS3	STAT3	NQO1	NONO	FGF4	ARMC4	TGFB1	FGF6	HMOX1	C12orf5	PRDX6	TLR2	SNCA	VWCE	MUC6	PFKFB4	FBXL13	MTRR
Eucommiae Cortex	genipin	25994206	VWF	PFKFB1	UPK3A	UCP2	SELP	OXSM	SLC25A27	DCN	PPIF	PPIC	NDOR1	PRDX4	PSPC1	FASLG	IRS1	PIAS2	FZD1	MAP3K11	TIMP1	GPX1	TYW1	IVD	PRDX3	POR	SFPQ	KEAP1	ACO2	FGF2	PRDX2	NOS3	STAT3	NQO1	NONO	FGF4	ARMC4	TGFB1	FGF6	HMOX1	C12orf5	PRDX6	TLR2	SNCA	VWCE	MUC6	PFKFB4	FBXL13	MTRR
Eucommiae Cortex	genipin	26767291	VWF	PFKFB1	UPK3A	UCP2	SELP	OXSM	SLC25A27	DCN	PPIF	PPIC	NDOR1	PRDX4	PSPC1	FASLG	IRS1	PIAS2	FZD1	MAP3K11	TIMP1	GPX1	TYW1	IVD	PRDX3	POR	SFPQ	KEAP1	ACO2	FGF2	PRDX2	NOS3	STAT3	NQO1	NONO	FGF4	ARMC4	TGFB1	FGF6	HMOX1	C12orf5	PRDX6	TLR2	SNCA	VWCE	MUC6	PFKFB4	FBXL13	MTRR
Eucommiae Cortex	genipin	29205854	VWF	PFKFB1	UPK3A	UCP2	SELP	OXSM	SLC25A27	DCN	PPIF	PPIC	NDOR1	PRDX4	PSPC1	FASLG	IRS1	PIAS2	FZD1	MAP3K11	TIMP1	GPX1	TYW1	IVD	PRDX3	POR	SFPQ	KEAP1	ACO2	FGF2	PRDX2	NOS3	STAT3	NQO1	NONO	FGF4	ARMC4	TGFB1	FGF6	HMOX1	C12orf5	PRDX6	TLR2	SNCA	VWCE	MUC6	PFKFB4	FBXL13	MTRR
Eucommiae Cortex	genipin	29533983	VWF	PFKFB1	UPK3A	UCP2	SELP	OXSM	SLC25A27	DCN	PPIF	PPIC	NDOR1	PRDX4	PSPC1	FASLG	IRS1	PIAS2	FZD1	MAP3K11	TIMP1	GPX1	TYW1	IVD	PRDX3	POR	SFPQ	KEAP1	ACO2	FGF2	PRDX2	NOS3	STAT3	NQO1	NONO	FGF4	ARMC4	TGFB1	FGF6	HMOX1	C12orf5	PRDX6	TLR2	SNCA	VWCE	MUC6	PFKFB4	FBXL13	MTRR
Eucommiae Cortex	genipin	29685335	VWF	PFKFB1	UPK3A	UCP2	SELP	OXSM	SLC25A27	DCN	PPIF	PPIC	NDOR1	PRDX4	PSPC1	FASLG	IRS1	PIAS2	FZD1	MAP3K11	TIMP1	GPX1	TYW1	IVD	PRDX3	POR	SFPQ	KEAP1	ACO2	FGF2	PRDX2	NOS3	STAT3	NQO1	NONO	FGF4	ARMC4	TGFB1	FGF6	HMOX1	C12orf5	PRDX6	TLR2	SNCA	VWCE	MUC6	PFKFB4	FBXL13	MTRR
Eucommiae Cortex	genipin	31176267	VWF	PFKFB1	UPK3A	UCP2	SELP	OXSM	SLC25A27	DCN	PPIF	PPIC	NDOR1	PRDX4	PSPC1	FASLG	IRS1	PIAS2	FZD1	MAP3K11	TIMP1	GPX1	TYW1	IVD	PRDX3	POR	SFPQ	KEAP1	ACO2	FGF2	PRDX2	NOS3	STAT3	NQO1	NONO	FGF4	ARMC4	TGFB1	FGF6	HMOX1	C12orf5	PRDX6	TLR2	SNCA	VWCE	MUC6	PFKFB4	FBXL13	MTRR
Eucommiae Cortex	alternariol	26767291	GGTLC2	GGA1	ABCF2	PRTFDC1	ABCA13	CDK12	LONP1	NYX	TOP1	RTN4IP1	MECR	TP53	MC2R	GGT2	GCA	FETUB	MGAM	KPNA1	SORD	SLC47A1	ABCD1	VAT1L	ABCA3	ABCA4	ABCA7	TP53I3	BCAT2	PPAPDC1A	ABCA6	ABCB7	ABCA5	TAT	NECAP2	ABCB6	CCBL2	NECAP1	PPAPDC1B	VAT1	CA14	TOP1MT	ACCS	CYP11B2	UTP14A	UTP14C	GSR	CCNF	ACCSL
Eucommiae Cortex	neochlorogenic acid	29205854	C9orf41	MRPL3	G6PC	TOP1	SLCO1B3-SLCO1B7	GPX3	LEPR	CYGB	MB21D1	GPX2	IL1A	NLN	SLCO2B1	KRT5	TYRP1	THOP1	TPI1	PLOD3	SLCO1B3	RAD23A	NAGA	GPX8	GPX7	NDOR1	EGF	PCSK2	AR	UGT1A3	CDH1	MLX	HSPB1	RARA	SULT1C2	SLC37A3	NOS3	GYPE	TYR	TOP1MT	SLCO3A1	PLOD2	PLOD1	HSP90AA1	SULT1E1	AKR1C1	CD44	AKR1D1	GRN
Eucommiae Cortex	neochlorogenic acid	29533983	C9orf41	MRPL3	G6PC	TOP1	SLCO1B3-SLCO1B7	GPX3	LEPR	CYGB	MB21D1	GPX2	IL1A	NLN	SLCO2B1	KRT5	TYRP1	THOP1	TPI1	PLOD3	SLCO1B3	RAD23A	NAGA	GPX8	GPX7	NDOR1	EGF	PCSK2	AR	UGT1A3	CDH1	MLX	HSPB1	RARA	SULT1C2	SLC37A3	NOS3	GYPE	TYR	TOP1MT	SLCO3A1	PLOD2	PLOD1	HSP90AA1	SULT1E1	AKR1C1	CD44	AKR1D1	GRN
Eucommiae Cortex	neochlorogenic acid	29685335	C9orf41	MRPL3	G6PC	TOP1	SLCO1B3-SLCO1B7	GPX3	LEPR	CYGB	MB21D1	GPX2	IL1A	NLN	SLCO2B1	KRT5	TYRP1	THOP1	TPI1	PLOD3	SLCO1B3	RAD23A	NAGA	GPX8	GPX7	NDOR1	EGF	PCSK2	AR	UGT1A3	CDH1	MLX	HSPB1	RARA	SULT1C2	SLC37A3	NOS3	GYPE	TYR	TOP1MT	SLCO3A1	PLOD2	PLOD1	HSP90AA1	SULT1E1	AKR1C1	CD44	AKR1D1	GRN
Eucommiae Cortex	neochlorogenic acid	31176267	C9orf41	MRPL3	G6PC	TOP1	SLCO1B3-SLCO1B7	GPX3	LEPR	CYGB	MB21D1	GPX2	IL1A	NLN	SLCO2B1	KRT5	TYRP1	THOP1	TPI1	PLOD3	SLCO1B3	RAD23A	NAGA	GPX8	GPX7	NDOR1	EGF	PCSK2	AR	UGT1A3	CDH1	MLX	HSPB1	RARA	SULT1C2	SLC37A3	NOS3	GYPE	TYR	TOP1MT	SLCO3A1	PLOD2	PLOD1	HSP90AA1	SULT1E1	AKR1C1	CD44	AKR1D1	GRN
Eucommiae Cortex	oroxylin A	21907523	TIMP2	SNAPC4	PPIF	NDOR1	FOS	MAP3K5	BDNF	FLT3	POR	TYW1	CASP9	NOS3	MAP3K15	MAPK1	CASP8	SLC3A1	TP53	HK2	SIRT3	MYB	MTRR	MAPK3	NOS2	PARP1	MMP9	CASP3	MMP2	CHEK2	MYBL2	BECN1	MYBL1	SLC3A2
Eucommiae Cortex	oroxylin A	25994206	TIMP2	SNAPC4	PPIF	NDOR1	FOS	MAP3K5	BDNF	FLT3	POR	TYW1	CASP9	NOS3	MAP3K15	MAPK1	CASP8	SLC3A1	TP53	HK2	SIRT3	MYB	MTRR	MAPK3	NOS2	PARP1	MMP9	CASP3	MMP2	CHEK2	MYBL2	BECN1	MYBL1	SLC3A2
Eucommiae Cortex	deacetylasperulosidic acid	29685335
Eucommiae Cortex	loliolide	29685335	ENPP1	PLK2	ARHGEF1	MYO6
Eucommiae Cortex	β-hydroxyl-3-methoxyl-4-hydroxyacetophenone	30207658
Eucommiae Cortex	reptoside	29685335	TBX2
Eucommiae Cortex	pinonesinol	30207658
Eucommiae Cortex	phaseoloidin	29685335
Eucommiae Cortex	periplobiose	29685335
Eucommiae Cortex	periplobiose	31176267
Eucommiae Cortex	paederosidic acid methyl ester	29685335
Eucommiae Cortex	paederosidic acid methyl ester	31176267
Eucommiae Cortex	esculetin	22383249	TMLHE	UGT8	PEX19	CA13	UGT1A9	CA11	CA8	CA12	TP53	BBOX1	SLC47A1	UGT1A6	CA3	PTPRG	NFE2L2	UGT2B10	UGT1A5	UGT3A1	UGT1A3	CA7	EIF5A2	SULT1C2	CA14	NQO1	TYR	WDR33	TYSND1	UGT2B17	SULT1E1	SULT1C4	PAH	UGT1A8	METTL11B	ASMT	UGT2B4	UGT1A4	PEX7	DNM1	UGT2B28	XDH	CA4	HSPA9	SLC25A11	PEX6	CA9	UGT1A10	EIF5AL1
Eucommiae Cortex	methyl 3-(3,4-dihydroxyphenyl)propanoate	29685335
Eucommiae Cortex	3,4-dihydroxy-benzenepropanoic acid	31176267	PGLYRP1	ACOT2	ACADS	ACAD9	ABHD12	ABHD17C	ACOX2	TAT	ABHD13	PGLYRP2	BEST3	PGLYRP4	ABHD17A	EMR1	ACOXL	HGS	ABHD12B	OXCT2	RGS21	TYR	SLC3A1	ACOT6	ACOT4	ACAD8	HM13	ACADSB	PGLYRP3	ACOX1	OXCT1	ABHD17B	AZIN2	GDA	ACOX3	ODC1	FBL	BAAT	ACOT1	GPR143	GCDH	MRPL2	SPPL3	SLC3A2	RPL8
Eucommiae Cortex	3-(3,4-dihydroxyphenyl)-propionic acid	29685335	PGLYRP1	ACOT2	ACADS	ACAD9	ABHD12	ABHD17C	ACOX2	TAT	ABHD13	PGLYRP2	BEST3	PGLYRP4	ABHD17A	EMR1	ACOXL	HGS	ABHD12B	OXCT2	RGS21	TYR	SLC3A1	ACOT6	ACOT4	ACAD8	HM13	ACADSB	PGLYRP3	ACOX1	OXCT1	ABHD17B	AZIN2	GDA	ACOX3	ODC1	FBL	BAAT	ACOT1	GPR143	GCDH	MRPL2	SPPL3	SLC3A2	RPL8
Eucommiae Cortex	epieucommiol	29685335
Eucommiae Cortex	epieucommiol	31176267
Eucommiae Cortex	dehydrodiconiferyl 4, γ'-di-glucopyranoside	31176267
Eucommiae Cortex	dehydrodiconiferyl alcohol-γ'-O-β-D-glucopyranoside	26767291
Eucommiae Cortex	c-veratroylglycol	30207658
Eucommiae Cortex	3,4-dihydro-6-hydroxy-2,5,7,8-tetramethyl-2H-1-benzopyran-2-carboxylic acid	29685335	HPX	PTGS1	MRPL3	ACPP	GSTO1	IL1B	PPARD	GPX3	DECR1	LEPR	NXNL1	MED25	GPX2	CENPE	KIF22	TP53	SOD1	PRDM10	NXN	RFC2	KDR	MCM7	SORD	MMP9	RPS20	ABCD1	ACPT	KRT74	HP	GSTO2	KIF19	BCAT2	NFE2L2	GPX8	RAB4A	GPX7	SUPT6H	OPN1LW	NOS3	TYR	SARS2	ACSBG1	GSR	FOXO1	SYVN1	NOS2	GPX6
Eucommiae Cortex	protocatechuic acid methyl ester	29685335	F9	PRSS54	CTRB1	AZU1	MASP2	F2	PRTN3	TMPRSS13	PRKAR2A	KLK8	C2	MASP1	CTRL	F11	HGF	PRKAR2B	PRSS27	PRSS53	PRSS21	F12	PRSS42	KLK4	KLK7	HP	TMPRSS11F	CXCL13	SLC17A5	TMPRSS11E	PRSS45	PRSS58	CFI	KLK3	KLK11	KLK10	GZMM	OVCH1	PRSS3	CELA3A	CELA1	PRSS22	PLOD2	C1RL	TPSG1	GZMK	CFB	PNPLA7	TPSD1
Eucommiae Cortex	wogonin	21907523	F9	PRSS54	PTGS1	CTRB1	AZU1	BCL2L1	MASP2	RASL11B	F2	PRTN3	REM1	ANPEP	UMPS	ARL5B	TMPRSS13	RHOD	KLK8	C2	MASP1	RND2	CTRL	TRHDE	ALDOB	RTN4IP1	F11	NAT1	HGF	PRSS27	ARF5	MECR	TP53	PRSS53	PLSCR1	PRSS21	RAC1	RAP2C	CCNA2	BOK	MMP9	F12	ARL5C	PRSS42	KLK4	ARL17A	KLK7	VAT1L	HP
Eucommiae Cortex	wogonin	25994206	F9	PRSS54	PTGS1	CTRB1	AZU1	BCL2L1	MASP2	RASL11B	F2	PRTN3	REM1	ANPEP	UMPS	ARL5B	TMPRSS13	RHOD	KLK8	C2	MASP1	RND2	CTRL	TRHDE	ALDOB	RTN4IP1	F11	NAT1	HGF	PRSS27	ARF5	MECR	TP53	PRSS53	PLSCR1	PRSS21	RAC1	RAP2C	CCNA2	BOK	MMP9	F12	ARL5C	PRSS42	KLK4	ARL17A	KLK7	VAT1L	HP
Eucommiae Cortex	baicalein	21907523	MITF	PTGS1	PREP	TOP1	FKBP7	CTSF	FKBP3	ALDOB	PRKCA	NAT1	ATAD5	TP53	RELA	AHR	AVPR1B	MTRR	CCNA2	MMP9	CTSO	FKBP1C	TXNRD1	NFKB1	NOTCH1	NFE2L2	ACOT13	FKBP6	NDOR1	RRP1B	TYMS	TYW1	EIF5A2	DHFR	NOS3	CDK1	TOP1MT	CETN2	GSR	CDK6	CDK2	NOS2	ALOX12	GBA	TXNRD2	GSK3B	ALOXE3	ALOX12B	GRAP2
Eucommiae Cortex	baicalein	29205854	MITF	PTGS1	PREP	TOP1	FKBP7	CTSF	FKBP3	ALDOB	PRKCA	NAT1	ATAD5	TP53	RELA	AHR	AVPR1B	MTRR	CCNA2	MMP9	CTSO	FKBP1C	TXNRD1	NFKB1	NOTCH1	NFE2L2	ACOT13	FKBP6	NDOR1	RRP1B	TYMS	TYW1	EIF5A2	DHFR	NOS3	CDK1	TOP1MT	CETN2	GSR	CDK6	CDK2	NOS2	ALOX12	GBA	TXNRD2	GSK3B	ALOXE3	ALOX12B	GRAP2
Eucommiae Cortex	baicalein	29533983	MITF	PTGS1	PREP	TOP1	FKBP7	CTSF	FKBP3	ALDOB	PRKCA	NAT1	ATAD5	TP53	RELA	AHR	AVPR1B	MTRR	CCNA2	MMP9	CTSO	FKBP1C	TXNRD1	NFKB1	NOTCH1	NFE2L2	ACOT13	FKBP6	NDOR1	RRP1B	TYMS	TYW1	EIF5A2	DHFR	NOS3	CDK1	TOP1MT	CETN2	GSR	CDK6	CDK2	NOS2	ALOX12	GBA	TXNRD2	GSK3B	ALOXE3	ALOX12B	GRAP2
Eucommiae Cortex	linolenic acid	17261169	GLIPR1	CREBBP	KLHDC2	LEPR	GOT2	FADS2	UNC119B	FKBP3	TBCB	MED23	PLA2G2F	NKX6-1	NOMO1	POLR1C	ACSL3	DYM	PPP3R2	TXNRD1	MED10	AWAT1	CLPB	HADHA	LHX5	PLD2	TYMS	SREBF2	RLN1	RHBDF2	ELOVL4	SP1	CLCN4	IMPDH2	CLPP	PITX3	TYR	IL15	MED8	SMC5	WDR33	YBEY	FFAR4	TEAD3	CYB5B	DCTN2	MED21	GCG	CDH23
Eucommiae Cortex	pinoresinol 4,4'' di-O-β-D-glucopyranoside	31176267	MAP3K3	HKDC1	PHGDH	HK2
Eucommiae Cortex	pinoresinol di-O-glucopyranoside	29685335	MAP3K3	HKDC1	PHGDH	HK2
Eucommiae Cortex	pinoresinol di-O-glucose	21907523	MAP3K3	HKDC1	PHGDH	HK2
Eucommiae Cortex	pinoresinol di-O-β-D-glucopyranoside	25910535	MAP3K3	HKDC1	PHGDH	HK2
Eucommiae Cortex	pinoresinol di-O-β-D-glucopyranoside	26216707	MAP3K3	HKDC1	PHGDH	HK2
Eucommiae Cortex	pinoresinol di-O-β-D-glucopyranoside	27232980	MAP3K3	HKDC1	PHGDH	HK2
Eucommiae Cortex	pinoresinol diglucoside	9642389	MAP3K3	HKDC1	PHGDH	HK2
Eucommiae Cortex	pinoresinol diglucoside	12736449	MAP3K3	HKDC1	PHGDH	HK2
Eucommiae Cortex	pinoresinol diglucoside	22048615	MAP3K3	HKDC1	PHGDH	HK2
Eucommiae Cortex	pinoresinol diglucoside	30061494	MAP3K3	HKDC1	PHGDH	HK2
Eucommiae Cortex	pinoresinol diglucoside	30235498	MAP3K3	HKDC1	PHGDH	HK2
Eucommiae Cortex	pinoresinol-4,4'-di-O-β-D-glucopyranoside	25335288	MAP3K3	HKDC1	PHGDH	HK2
Eucommiae Cortex	pinoresinol-di-O-β-D-glucopyranoside	29533983	MAP3K3	HKDC1	PHGDH	HK2
Eucommiae Cortex	pinoresinol-diglucoside	26323146	MAP3K3	HKDC1	PHGDH	HK2
Eucommiae Cortex	(+)-pinoresinol 4'-O-β-D-glucopyranoside	25990756
Eucommiae Cortex	(+)-pinoresinol-4-O-β-D-glucopyranoside	23404133
Eucommiae Cortex	pinoresinol 4-O-glucopyranoside	31176267
Eucommiae Cortex	pinoresinol β-D-glucoside	25039180
Eucommiae Cortex	pinoresinol-4'-O-β-D-glucopyranoside	26767291
Eucommiae Cortex	pinoresinol-4'-O-β-D-glucopyranoside	29205854
Eucommiae Cortex	pinoresinol-4'-O-β-D-glucopyranoside	29533983
Eucommiae Cortex	pinoresinol O-glucopyranoside	29685335
Eucommiae Cortex	eucommiol	21194186
Eucommiae Cortex	eucommiol	26767291
Eucommiae Cortex	eucommiol	29685335
Eucommiae Cortex	eucommiol	31176267
Eucommiae Cortex	medioresinol 4''-O-β-D-glucopyranoside	29685335
Eucommiae Cortex	dehydrodiconiferyl alcohol 4,γ'-O-glucopyranoside	29685335
Eucommiae Cortex	glucosyringic acid	25335288
Eucommiae Cortex	threo-dihydroxydehydrodiconiferyl alcohol	29685335
Eucommiae Cortex	threo-guaiacylglycerol-β-conifery aldehyde ether	29685335
Eucommiae Cortex	trans 1-O-(3'-O-caffeoyl glucosyl)quinic acid	29685335
Eucommiae Cortex	trans 5-O-(3'-O-caffeoyl glucosyl)quinic acid	29685335
Eucommiae Cortex	cis 1-O-(3'-O-caffeoyl glucosyl)quinic acid	29685335
Eucommiae Cortex	4-glucopyranosyloxy-3,5-dimethoxy benzoic acid	29685335
Eucommiae Cortex	4-glucopyranosyloxy-3,5-dimethoxy benzoic acid	31176267
Eucommiae Cortex	4-O-(3'-O-caffeoyl glucosyl)quinic acid	29685335
Eucommiae Cortex	3-O-caffeoyl-5-O-(3'-O-caffeoyl glucosyl)quinic acid	29685335
Eucommiae Cortex	trans 5-O-(3'-O-caffeoyl glucosyl)quinic acid	31176267
Eucommiae Cortex	trans 1-O-(3'-O-caffeoyl glucosyl)quinic acid	31176267
Eucommiae Cortex	naringin DHC 4-O-β-D-glucopyranoside	31176267
Eucommiae Cortex	medioresinol 4''-glucopyranoside	31176267
Eucommiae Cortex	cis 1-O-(3'-O-caffeoyl glucosyl) quinic acid	31176267
Eucommiae Cortex	7-[(O-6-deoxy-β-L-talopyranosyl-(1->6)-O-[α-D-glucopyranosyl-(1->4)]-β-D-glucopyranosyl)oxy]-2,3-dihydro-5-hydroxy-2-(3-hydroxy-4-methoxyphenyl)-, 4H-1-benzopyran-4-one	31176267
Eucommiae Cortex	4-glucopyranosyloxy-3-benzoic acid	31176267	ODAM	GNAS
Eucommiae Cortex	4-O-(3'-O-caffeoyl glucosyl) quinic acid	31176267
Eucommiae Cortex	(6-(4-formyl-2,6-dimethoxyphenoxy)-3,4,5-trihydroxytetrahydro-2H-pyran-2-yl)methyl hydrogen sulfate	31176267
Eucommiae Cortex	3-glucopyranosyloxy-5,7-dihydroxy-2-(4-hydroxy-3-methoxyphenyl)-4H-1-benzopyran-4-one	29685335	MMP2	STAB1	ODAM	TGFBI	POSTN	MMP9	ACHE	TIMP1
Eucommiae Cortex	balanophonin	26767291
Eucommiae Cortex	(+)-pinoresinol-4-O-β-D-glucopyranosyl (1->6)-β-D-glucopyranoside	23404133
Eucommiae Cortex	hedyotol C 4'',4'''-di-glucopyranoside	31176267
Eucommiae Cortex	hedyotol C 4',4''-di-glucopyranoside	31176267
Eucommiae Cortex	hedyotol C di-O-glucopyranoside	29685335
Eucommiae Cortex	3-O-(3'-O-caffeoyl glucosyl)quinic acid	29685335
Eucommiae Cortex	3-O-(3'-O-caffeoyl glucosyl)quinic acid	31176267
Eucommiae Cortex	cis 5-O-(3'-O-caffeoyl glucosyl) quinic acid	31176267
Eucommiae Cortex	cis 5-O-(3'-O-caffeoyl glucosyl)quinic acid	29685335
Eucommiae Cortex	scyphiphin D	31176267
Eucommiae Cortex	salicifoliol	26767291
Eucommiae Cortex	syringaresinol	29685335	PPWD1	PDK2	CYP17A1	ENSG00000250644	NDOR1	BACE1	CTSE	UEVLD	CTSD	PGA4	SLC9C1	EPAS1	POR	TYW1	SLC9A2	ASMTL	MDH2	SLC9A5	NOS3	BACE2	PDK4	PGA3	SLC9A6	SLC9B1	SLC25A11	PGA5	SLC9C2	OR2B2	HIF3A	LDHAL6A	ESR2	MDH1B	NAPSA	SLC9A4	GPT2	LDHA	REN	AMACR	MTRR	NOS2	GPT	MDH1	METTL11B	SLC9A3	LDHAL6B	TCF3	SLC9A9
Eucommiae Cortex	syringaresinol	31176267	PPWD1	PDK2	CYP17A1	ENSG00000250644	NDOR1	BACE1	CTSE	UEVLD	CTSD	PGA4	SLC9C1	EPAS1	POR	TYW1	SLC9A2	ASMTL	MDH2	SLC9A5	NOS3	BACE2	PDK4	PGA3	SLC9A6	SLC9B1	SLC25A11	PGA5	SLC9C2	OR2B2	HIF3A	LDHAL6A	ESR2	MDH1B	NAPSA	SLC9A4	GPT2	LDHA	REN	AMACR	MTRR	NOS2	GPT	MDH1	METTL11B	SLC9A3	LDHAL6B	TCF3	SLC9A9
Eucommiae Cortex	pervoside A	25335288
Eucommiae Cortex	olivil 4',4''-di-O-glucopyranoside	29685335
Eucommiae Cortex	olivil 4',4''-di-glucopyranoside	31176267
Eucommiae Cortex	olivil 4''-O-glucopyranoside	29685335
Eucommiae Cortex	olivil 4''-O-β-D-glucopyranoside	31176267
Eucommiae Cortex	(-)-olivil-4'-O-β-D-glucopyranoside	23404133
Eucommiae Cortex	(-)-olivil-4-O-β-D-glucopyranoside	23404133
Eucommiae Cortex	olivil 4'-O-glucopyranoside	29685335
Eucommiae Cortex	olivil 4'-O-β-D-glucopyranoside	31176267
Eucommiae Cortex	1-(4-hydroxy-3-methoxyphenyl)-2-[4-(3-hydroxy-1-propen-1-yl)-2,6-dimethoxyphenoxy]-1,3-propanediol	29685335
Eucommiae Cortex	1-(4-hydroxy-3-methoxyphenyl)-2-[4-(3-hydroxy-1-propen-1-yl)-2,6-dimethoxyphenoxy]-1,3-propanediol	31176267
Eucommiae Cortex	8-hydroxypinoresinol-4',4''-di-glucopyranoside	31176267
Eucommiae Cortex	8-hydroxypinoresinol	26767291	CASC5	RAB3D
Eucommiae Cortex	8-hydroxypinoresinol	30207658	CASC5	RAB3D
Eucommiae Cortex	5-methoxy-guaiacylglycerol	29685335
Eucommiae Cortex	5-methoxy-guaiacylglycerol	31176267
Eucommiae Cortex	kaempferol-3-O-α-L-rhamnosyl-(1->6)-β-D-glucoside	25039180	CYP8B1	CYB5A	LRTOMT	UBE2Z	CYB5B	CYB5R4	COMTD1	PTGIS	PPP1R14B	MRPL2	ACHE	COMT	RPL8
Eucommiae Cortex	5,8,4'-trihydroxy-6,7,3'-trimethoxyflavone	29685335	NR1H2
Eucommiae Cortex	5,4'-dihydroxy-6,7,8,3'-tetramethoxyflavone	29205854
Eucommiae Cortex	medioresinol di-O-glucopyranoside	29685335
Eucommiae Cortex	medioresinol di-O-β-D-glucopyranoside	25335288
Eucommiae Cortex	medioresinol di-glucopyranoside	31176267
Eucommiae Cortex	quercetin-3-O-β-D-xylosyl-(1->2)-β-D-galactoside	25039180	ACHE
Eucommiae Cortex	aucubin	17988817	GGPS1	FMNL1	TSPAN6	IL1B	FDPS	PDSS2	PDSS1	RUSC1	CYB5B	GUCY1A3	POLR3B
Eucommiae Cortex	aucubin	19735174	GGPS1	FMNL1	TSPAN6	IL1B	FDPS	PDSS2	PDSS1	RUSC1	CYB5B	GUCY1A3	POLR3B
Eucommiae Cortex	aucubin	21194186	GGPS1	FMNL1	TSPAN6	IL1B	FDPS	PDSS2	PDSS1	RUSC1	CYB5B	GUCY1A3	POLR3B
Eucommiae Cortex	aucubin	25335288	GGPS1	FMNL1	TSPAN6	IL1B	FDPS	PDSS2	PDSS1	RUSC1	CYB5B	GUCY1A3	POLR3B
Eucommiae Cortex	aucubin	25910535	GGPS1	FMNL1	TSPAN6	IL1B	FDPS	PDSS2	PDSS1	RUSC1	CYB5B	GUCY1A3	POLR3B
Eucommiae Cortex	aucubin	25994206	GGPS1	FMNL1	TSPAN6	IL1B	FDPS	PDSS2	PDSS1	RUSC1	CYB5B	GUCY1A3	POLR3B
Eucommiae Cortex	aucubin	27232980	GGPS1	FMNL1	TSPAN6	IL1B	FDPS	PDSS2	PDSS1	RUSC1	CYB5B	GUCY1A3	POLR3B
Eucommiae Cortex	aucubin	29205854	GGPS1	FMNL1	TSPAN6	IL1B	FDPS	PDSS2	PDSS1	RUSC1	CYB5B	GUCY1A3	POLR3B
Eucommiae Cortex	aucubin	29533983	GGPS1	FMNL1	TSPAN6	IL1B	FDPS	PDSS2	PDSS1	RUSC1	CYB5B	GUCY1A3	POLR3B
Eucommiae Cortex	aucubin	30061494	GGPS1	FMNL1	TSPAN6	IL1B	FDPS	PDSS2	PDSS1	RUSC1	CYB5B	GUCY1A3	POLR3B
Eucommiae Cortex	vanillic acid	29685335	E2F4	HIST1H2BK	COQ6	FOXRED1	SLC9C1	PDCL3	OCA2	RP2	MRPS7	H2BFM	ENSG00000260170	ZCCHC6	TPI1	NARFL	SLC2A12	GALM	GPR173	SLC9A1	GRAMD1C	GLUL	NEURL1B	HIST1H2BF	MTPAP	TTC7B	LGSN	UGT1A3	HIST2H2BF	CUX1	RNF113B	B3GNTL1	NOS3	SLC9C2	HMBS	TYR	EXOG	SLC2A10	DPM1	PTRH1	RNF113A	MTIF2	EIF5B	SLC2A6	NEURL1	ZCCHC11	AIFM1	ATP5B	TARS2
Eucommiae Cortex	1-deoxyeucommiol	26767291
Eucommiae Cortex	1-deoxyeucommiol	29685335
Eucommiae Cortex	syringaresinol di-O-glucopyranoside	29685335	GNAS	GNAL	UEVLD	MDH2	SHB	LSM1	LDHAL6A	MDH1B	PLCB1	GCK	LDHA	SHF	SHD	DEFB1	MDH1	LDHAL6B	SHE	OLFM4	PLCD4
Eucommiae Cortex	syringaresinol di-O-glucose	21907523	GNAS	GNAL	UEVLD	MDH2	SHB	LSM1	LDHAL6A	MDH1B	PLCB1	GCK	LDHA	SHF	SHD	DEFB1	MDH1	LDHAL6B	SHE	OLFM4	PLCD4
Eucommiae Cortex	syringaresinol di-O-glucose	23404133	GNAS	GNAL	UEVLD	MDH2	SHB	LSM1	LDHAL6A	MDH1B	PLCB1	GCK	LDHA	SHF	SHD	DEFB1	MDH1	LDHAL6B	SHE	OLFM4	PLCD4
Eucommiae Cortex	syringaresinol di-O-glucose	25335288	GNAS	GNAL	UEVLD	MDH2	SHB	LSM1	LDHAL6A	MDH1B	PLCB1	GCK	LDHA	SHF	SHD	DEFB1	MDH1	LDHAL6B	SHE	OLFM4	PLCD4
Eucommiae Cortex	syringaresinol diglucoside	22181069	GNAS	GNAL	UEVLD	MDH2	SHB	LSM1	LDHAL6A	MDH1B	PLCB1	GCK	LDHA	SHF	SHD	DEFB1	MDH1	LDHAL6B	SHE	OLFM4	PLCD4
Eucommiae Cortex	pinoresinol	26767291	PDK2	CYP17A1	ENSG00000250644	BACE1	CTSE	CTSD	OGDH	PGA4	MTOR	MLLT1	BACE2	SUGT1	PDK4	PGA3	GAS8	PGA5	NAPSA	LDHD	DHCR24	GPAA1	RPL5	REN	TTC12	EPS15	TTC28	COG1	GCSH	HMGCR	TTC31	D2HGDH	OGDHL	ELOF1	ATP5MF-PTCD1	PGC	PDK3	DHTKD1	AGPS
Eucommiae Cortex	pinoresinol	29685335	PDK2	CYP17A1	ENSG00000250644	BACE1	CTSE	CTSD	OGDH	PGA4	MTOR	MLLT1	BACE2	SUGT1	PDK4	PGA3	GAS8	PGA5	NAPSA	LDHD	DHCR24	GPAA1	RPL5	REN	TTC12	EPS15	TTC28	COG1	GCSH	HMGCR	TTC31	D2HGDH	OGDHL	ELOF1	ATP5MF-PTCD1	PGC	PDK3	DHTKD1	AGPS
Eucommiae Cortex	pinoresinol	31176267	PDK2	CYP17A1	ENSG00000250644	BACE1	CTSE	CTSD	OGDH	PGA4	MTOR	MLLT1	BACE2	SUGT1	PDK4	PGA3	GAS8	PGA5	NAPSA	LDHD	DHCR24	GPAA1	RPL5	REN	TTC12	EPS15	TTC28	COG1	GCSH	HMGCR	TTC31	D2HGDH	OGDHL	ELOF1	ATP5MF-PTCD1	PGC	PDK3	DHTKD1	AGPS
Eucommiae Cortex	betulin	25335288	IPO8	UGT3A2	UGT8	DNAJC10	HSD17B7	KIRREL2	PNPLA5	UGT2B7	SAMM50	PRDX4	LCK	CDC37L1	NSDHL	UGT1A5	UGT3A1	UGT1A3	DIP2C	UGT2B28	PNPLA2	IPO7	ASMTL	PRDX3	MAP3K19	UGT1A9	PRDX2	KIRREL3	UGT2A1	MAP3K3	IKZF5	CDC37	LRIT1	DIP2A	UGT1A10	SCPEP1	UGT2A3	MATR3	CDC45	GPT2	UGT2B17	SDR42E1	UGT1A1	SDK1	PRDX1	UGT2B15	UGT1A8	UGT1A7	LAS1L
Eucommiae Cortex	betulin	25994206	IPO8	UGT3A2	UGT8	DNAJC10	HSD17B7	KIRREL2	PNPLA5	UGT2B7	SAMM50	PRDX4	LCK	CDC37L1	NSDHL	UGT1A5	UGT3A1	UGT1A3	DIP2C	UGT2B28	PNPLA2	IPO7	ASMTL	PRDX3	MAP3K19	UGT1A9	PRDX2	KIRREL3	UGT2A1	MAP3K3	IKZF5	CDC37	LRIT1	DIP2A	UGT1A10	SCPEP1	UGT2A3	MATR3	CDC45	GPT2	UGT2B17	SDR42E1	UGT1A1	SDK1	PRDX1	UGT2B15	UGT1A8	UGT1A7	LAS1L
Eucommiae Cortex	betulinic acid	25994206	IPO8	UGT8	PNLIP	IPO7	TOP1	CTSF	UGT1A9	DIP2A	RTN4IP1	SCPEP1	MECR	TP53	KDR	CTSO	MLH1	UGT1A6	VAT1L	TP53I3	ENSG00000268643	UGT2B10	LMNB1	UGT1A5	UGT3A1	UGT1A3	ITIH4	VAT1	SP1	NOS3	CDK1	CETN2	RMI1	UGT2B17	CDK6	CDK2	UGT1A8	GSK3B	METTL11B	ZBTB10	MARCH11	ASMT	MC1R	APEX2	ODC1	UGT2B4	DIP2B	CDK17	UGT1A4
Eucommiae Cortex	betulinic acid	26767291	IPO8	UGT8	PNLIP	IPO7	TOP1	CTSF	UGT1A9	DIP2A	RTN4IP1	SCPEP1	MECR	TP53	KDR	CTSO	MLH1	UGT1A6	VAT1L	TP53I3	ENSG00000268643	UGT2B10	LMNB1	UGT1A5	UGT3A1	UGT1A3	ITIH4	VAT1	SP1	NOS3	CDK1	CETN2	RMI1	UGT2B17	CDK6	CDK2	UGT1A8	GSK3B	METTL11B	ZBTB10	MARCH11	ASMT	MC1R	APEX2	ODC1	UGT2B4	DIP2B	CDK17	UGT1A4
Eucommiae Cortex	ursolic acid	21194186	TWIST1	PTGS1	GKN1	PREP	CYP2C19	TOP1	MYCN	HSPA5	TMEM27	GPX3	POTEI	TATDN1	GPX2	GFOD2	ACTRT1	ACTC1	EIF2AK3	PTPN2	ACTRT2	MVD	MGAM	MMP9	RPS6KB1	L3HYPDH	BARX1	ACTR1B	ACTA1	LYZ	GPX8	HPD	LGSN	GPX7	CPOX	TYMS	TATDN3	GFOD1	KRAS	MICU1	IDH3A	CDKN1B	ICAM1	G6PD	ACTL7A	EIF2S1	OPRM1	GMPS	TFF2
Eucommiae Cortex	3-p-coumaroylquinic acid	29685335	FKBP14	LRTOMT	VPS4A	FDPS	ENSG00000260914	ENO4	RUSC1	COMTD1	VPS4B	GCDH	SLC35B2	ENO3	COMT	HMGCR	ENO1	MB21D1
Eucommiae Cortex	3-p-coumaroylquinic acid	31176267	FKBP14	LRTOMT	VPS4A	FDPS	ENSG00000260914	ENO4	RUSC1	COMTD1	VPS4B	GCDH	SLC35B2	ENO3	COMT	HMGCR	ENO1	MB21D1
Eucommiae Cortex	ethyl β-glucopyranoside	25335288	DHRS2	KL	HPGD	RAB11FIP1	KDM3B	GPR123	PRKCA	KIAA1217	EFHD2	PRKCH	FRMD5	RPL21	TVP23B	NAGS	SFTA3	FRMD3	RPS12	EFHD1	C8orf86	TVP23C-CDRT4	SIN3B	LCT	PRKCQ	KIAA1751	FBP2	AP2S1	GSTT2B	DDX10	PRKCB	KMT2D	MPRIP	TRIOBP	C18orf21	BCR	GPR124	FAM182B	CDK1	HHEX	TMEM187	CYP51A1	CDK6	CDK2	CASC4	RALA	FARSA	LIG1	CHN1
Eucommiae Cortex	(+)-pinoresinol di-O-β-D-glucopyranoside	25990756	MAP3K3	HKDC1	PHGDH	HK2
Eucommiae Cortex	medioresinol	29685335	CYP17A1	MLLT1	CA12	SHBG
Eucommiae Cortex	medioresinol	31176267	CYP17A1	MLLT1	CA12	SHBG
Eucommiae Cortex	(+)-cycloolivil	25039180	HSPA13	DNAJC10	DNAJC15	NDOR1	ANKRD45	GUK1	HSPA1B	HSPA12A	IBA57	CPNE9	DNAJC19	TXN2	SEC61A1	PDILT	PDIA3	HSPA4	HSPA5	P4HB	ISCA1	TOMM7	TXNDC9	CPNE1	PDIA2	TXNDC16	HSPA9	ERP27	PAM16	HSPH1	TXN	CPNE2	CPNE8	CPNE5	TXNDC5	ERP44	FES	HSPE1	HSPA12B	MTRR	PDIA4	DTYMK	CPNE7	PGS1	ACAT1	TXNDC2	ISCU	HSPA4L	ISCA2
Eucommiae Cortex	cyclo-olivil	29685335	HSPA13	DNAJC10	DNAJC15	NDOR1	ANKRD45	GUK1	HSPA1B	HSPA12A	IBA57	CPNE9	DNAJC19	TXN2	SEC61A1	PDILT	PDIA3	HSPA4	HSPA5	P4HB	ISCA1	TOMM7	TXNDC9	CPNE1	PDIA2	TXNDC16	HSPA9	ERP27	PAM16	HSPH1	TXN	CPNE2	CPNE8	CPNE5	TXNDC5	ERP44	FES	HSPE1	HSPA12B	MTRR	PDIA4	DTYMK	CPNE7	PGS1	ACAT1	TXNDC2	ISCU	HSPA4L	ISCA2
Eucommiae Cortex	cycloolivil	30207658	HSPA13	DNAJC10	DNAJC15	NDOR1	ANKRD45	GUK1	HSPA1B	HSPA12A	IBA57	CPNE9	DNAJC19	TXN2	SEC61A1	PDILT	PDIA3	HSPA4	HSPA5	P4HB	ISCA1	TOMM7	TXNDC9	CPNE1	PDIA2	TXNDC16	HSPA9	ERP27	PAM16	HSPH1	TXN	CPNE2	CPNE8	CPNE5	TXNDC5	ERP44	FES	HSPE1	HSPA12B	MTRR	PDIA4	DTYMK	CPNE7	PGS1	ACAT1	TXNDC2	ISCU	HSPA4L	ISCA2
Eucommiae Cortex	methyl 1,4a,5,7a-tetrahydro-7-(hydroxymethyl)-1-[(3-O-methyl-glucopyranosyl) oxy]-cyclopenta[c]pyran-4-carboxylic acid	31176267
Eucommiae Cortex	methyl 1-glucopyranosyloxy-6-({[2-(glucopyranosyloxy)-4-(2-oxoethyl)-3-vinyl-3,4-dihydro-2H-pyran-5-yl]carbonyl}oxy)-7-methyl-1,4a,5,6,7,7a-hexahydrocyclo penta[c]pyran-4-carboxylate	31176267
Eucommiae Cortex	eucommioside II	29685335
Eucommiae Cortex	eucommioside II	31176267
Eucommiae Cortex	eucommioside I	29685335
Eucommiae Cortex	eucommioside I	31176267
Eucommiae Cortex	eucommidiol	26767291
Eucommiae Cortex	eucommidiol	29685335
Eucommiae Cortex	eucommidiol	31176267
Eucommiae Cortex	erythro-guaiacyl-glycerol-β-coniferyl aldehyde ether	30207658
Eucommiae Cortex	erythro-guaiacylglycerol-β-conifery aldehyde ether	29685335
Eucommiae Cortex	erythro-dihydroxydehydrodiconiferyl alcohol	29685335	PFKL	CPS1	PHGDH	CTSA	GLA	ASMTL	MDH2	CTSF	ENO4	PFKP	AKR1E2	LDHD	DHCR24	PPAT	ENO3	CTSO	AKR1B1	D2HGDH	MDH1	METTL11B	PFKM	AKR1B10	ASMT	NAGA	CAD	AGPS	ENO1	CTSW
Eucommiae Cortex	7-({[(2E)-3-(3,4-dimethoxyphenyl)-2-propenoyl] oxy} methyl)-1-(glucopyranosyloxy)-1,4a,5,7a-tetrahydrocyclopenta[c]pyran-4-carboxylic acid	31176267
Eucommiae Cortex	5,6,7,8-tetrahydro-7-hydroxy-3,3-dimethyl-1H-cyclopenta[1,3]dioxepin-6-ethanol	29685335
Eucommiae Cortex	5-(acetyloxy)-2,3-dimethyl-2-cyclopentene-1-ethanol	29685335
Eucommiae Cortex	5-(acetyloxy)-2,3-dimethyl-2-cyclopentene-1-ethanol	31176267
Eucommiae Cortex	4,8,9,10-tetrahydroxy-3,6,7-trimethoxy-2-anthryl-glucopyranoside	29685335
Eucommiae Cortex	4,8,9,10-tetrahydroxy-3,6,7-trimethoxy-2-anthryl-glucopyranoside	31176267
Eucommiae Cortex	4-{[6-O-(4-hydroxy-3,5-dimethoxybenzoyl)-glucopyranosyl] oxy}-3-methoxybenzoic acid	31176267
Eucommiae Cortex	4-{[6-O-(4-hydroxy-3,5-dimethoxybenzoyl)-glucopyranosyl]oxy}-3-methoxybenzoic acid	29685335
Eucommiae Cortex	4-[3-(glucopyranosyloxy)-2-hydroxyphenyl]-3-methyl-4-oxobutanoic acid	31176267
Eucommiae Cortex	4-[3-glucopyranosyloxy-2-hydroxyphenyl]-3-methyl-4-oxobutanoic acid	29685335
Eucommiae Cortex	4-[(4-O-glucopyranosyl-glucopyranosyl)oxy]-3,5-dihydroxy-benzoic acid	29685335
Eucommiae Cortex	4-[(4-glucopyranosyl-glucopyranosyl) oxy]-3,5-dihydroxy-benzoic acid	31176267
Eucommiae Cortex	4-[2-(xylopyranosyloxy)ethyl]phenyl-xylopyranoside	29685335
Eucommiae Cortex	2-(2-hydroxyethyl)-3,4-dimethyl-3-cyclopenten-1-yl-glucopyranoside	29685335
Eucommiae Cortex	2-(2-hydroxyethyl)-3,4-dimethyl-3-cyclopenten-1-yl-glucopyranoside	31176267
Eucommiae Cortex	3-[(4-O-glucopyranosyl-glucopyranosyl)oxy]-4,5-dihydroxy-benzoic acid	29685335
Eucommiae Cortex	3-[(4-O-glucopyranosyl-glucopyranosyl)oxy]-4,5-dihydroxy-benzoic acid	31176267
Eucommiae Cortex	2-glucopyranosyloxy-5-hydroxyphenyl acetic acid	29685335
Eucommiae Cortex	2-[3-(1-benzofuran-5-yl)propanoyl]-3-hydroxy-5-isopropylphenyl-glucopyranoside	29685335
Eucommiae Cortex	2-(5-hydroxy-2,3-dimethyl-2-cyclopenten-1-yl) ethyl-glucopyranoside	29685335
Eucommiae Cortex	2-(5-hydroxy-2,3-dimethyl-2-cyclopenten-1-yl) ethyl-glucopyranoside	31176267
Eucommiae Cortex	3-hydroxy-4-methoxycinnamaladehyde	30207658	GPT2	GPT
Eucommiae Cortex	isochlorogenic acid A	29205854	YBX3	PRDX5	CSDC2	LIN28B	MCEE	PCSK2	SLC9C1	TOP1	SLC9A2	GCLM	HCFC2	SLC9A5	KPNB1	MARS2	YARS	SLC9A6	SLC9B1	GAS8	SLC9C2	OR2B2	TOP1MT	AKR1E2	SLC9A4	HCFC1	YBX2	AKR1C1	AKR1D1	AKR1B15	AKR1B1	TUBB1	CHRM1	SCNN1G	AKR1C2	AKR1C3	SLC9A3	SLC5A2	MAVS	TESC	SLC9A9	AKR1B10	SLC9A1	YBX1	AIMP1	MARS
Eucommiae Cortex	isochlorogenic acid A	29533983	YBX3	PRDX5	CSDC2	LIN28B	MCEE	PCSK2	SLC9C1	TOP1	SLC9A2	GCLM	HCFC2	SLC9A5	KPNB1	MARS2	YARS	SLC9A6	SLC9B1	GAS8	SLC9C2	OR2B2	TOP1MT	AKR1E2	SLC9A4	HCFC1	YBX2	AKR1C1	AKR1D1	AKR1B15	AKR1B1	TUBB1	CHRM1	SCNN1G	AKR1C2	AKR1C3	SLC9A3	SLC5A2	MAVS	TESC	SLC9A9	AKR1B10	SLC9A1	YBX1	AIMP1	MARS
Eucommiae Cortex	isochlorogenic acid A	29685335	YBX3	PRDX5	CSDC2	LIN28B	MCEE	PCSK2	SLC9C1	TOP1	SLC9A2	GCLM	HCFC2	SLC9A5	KPNB1	MARS2	YARS	SLC9A6	SLC9B1	GAS8	SLC9C2	OR2B2	TOP1MT	AKR1E2	SLC9A4	HCFC1	YBX2	AKR1C1	AKR1D1	AKR1B15	AKR1B1	TUBB1	CHRM1	SCNN1G	AKR1C2	AKR1C3	SLC9A3	SLC5A2	MAVS	TESC	SLC9A9	AKR1B10	SLC9A1	YBX1	AIMP1	MARS
Eucommiae Cortex	isochlorogenic acid A	31176267	YBX3	PRDX5	CSDC2	LIN28B	MCEE	PCSK2	SLC9C1	TOP1	SLC9A2	GCLM	HCFC2	SLC9A5	KPNB1	MARS2	YARS	SLC9A6	SLC9B1	GAS8	SLC9C2	OR2B2	TOP1MT	AKR1E2	SLC9A4	HCFC1	YBX2	AKR1C1	AKR1D1	AKR1B15	AKR1B1	TUBB1	CHRM1	SCNN1G	AKR1C2	AKR1C3	SLC9A3	SLC5A2	MAVS	TESC	SLC9A9	AKR1B10	SLC9A1	YBX1	AIMP1	MARS
Eucommiae Cortex	1-hydroxypinoresinol	29685335	CASC5	RAB3D
Eucommiae Cortex	olivil	29685335	DHX9	HEY1	TERT	HSP90AA1	HEY2	ALAD	RDH11
Eucommiae Cortex	olivil	31176267	DHX9	HEY1	TERT	HSP90AA1	HEY2	ALAD	RDH11
Eucommiae Cortex	syringin	25335288	ASMTL	SLC45A1	LRTOMT	METTL11B	UBE2Z	ASMT	SLC45A3	SLC45A2	SLC25A11	COMTD1	UGP2	COMT	ENSG00000262660	LSM1	CYP3A4	GCK
Eucommiae Cortex	syringin	29205854	ASMTL	SLC45A1	LRTOMT	METTL11B	UBE2Z	ASMT	SLC45A3	SLC45A2	SLC25A11	COMTD1	UGP2	COMT	ENSG00000262660	LSM1	CYP3A4	GCK
Eucommiae Cortex	syringin	29533983	ASMTL	SLC45A1	LRTOMT	METTL11B	UBE2Z	ASMT	SLC45A3	SLC45A2	SLC25A11	COMTD1	UGP2	COMT	ENSG00000262660	LSM1	CYP3A4	GCK
Eucommiae Cortex	vanillic acid-β-glucoside	25335288
Eucommiae Cortex	liriodendrin	26216707	GNAS	GNAL	UEVLD	MDH2	SHB	LSM1	LDHAL6A	MDH1B	PLCB1	GCK	LDHA	SHF	SHD	DEFB1	MDH1	LDHAL6B	SHE	OLFM4	PLCD4
Eucommiae Cortex	liriodendrin	31176267	GNAS	GNAL	UEVLD	MDH2	SHB	LSM1	LDHAL6A	MDH1B	PLCB1	GCK	LDHA	SHF	SHD	DEFB1	MDH1	LDHAL6B	SHE	OLFM4	PLCD4
Eucommiae Cortex	1-acetate-3-hexen-1-ol	29685335	COLQ	ABCB7	IDH2	RPS13	LGALS1	ALDH1B1	ABCB6	LIPA	ALDH9A1	ALDH8A1	ALOX15B	DEGS2	TRPA1	LIPM	LIPJ	ENSG00000257767	LIPK	ALOX5	KCNH1	ALDH2	ALDH16A1	ALDH1A3	DEGS1	LIPF	LIPN	ALOX12	ALDH1A2	MTR	HMGCR	GPX6	ALDH1A1	ALOXE3	MNT	ALOX12B	ALDH1L2
Eucommiae Cortex	guaiacylglycerol	29685335	CTH	ASMTL	CSNK2A2	METTL11B	MAK16	SAG	ASMT	PREP	STARD7	UROD	CSNK2A1
Eucommiae Cortex	astragalin	30033426	GPCPD1	ALG2	CCNO	CCNG2	GEN1	NT5E	GLA	CCNB1	CNTD2	CCNB2	ENO4	CCNG1	COG2	ACHE	SUCLG1	CCNI	DAK	ENO3	AKR1B1	FEN1	SLC7A11	UPP1	PTGS2	DCLRE1A	ENO1	NAGA
Eucommiae Cortex	geniposidic acid	16350801	RINT1	SDHA
Eucommiae Cortex	geniposidic acid	21194186	RINT1	SDHA
Eucommiae Cortex	geniposidic acid	21907523	RINT1	SDHA
Eucommiae Cortex	geniposidic acid	22181069	RINT1	SDHA
Eucommiae Cortex	geniposidic acid	24914900	RINT1	SDHA
Eucommiae Cortex	geniposidic acid	25335288	RINT1	SDHA
Eucommiae Cortex	geniposidic acid	25910535	RINT1	SDHA
Eucommiae Cortex	geniposidic acid	25990756	RINT1	SDHA
Eucommiae Cortex	geniposidic acid	25994206	RINT1	SDHA
Eucommiae Cortex	geniposidic acid	26216707	RINT1	SDHA
Eucommiae Cortex	geniposidic acid	26323146	RINT1	SDHA
Eucommiae Cortex	geniposidic acid	27232980	RINT1	SDHA
Eucommiae Cortex	geniposidic acid	29205854	RINT1	SDHA
Eucommiae Cortex	geniposidic acid	29533983	RINT1	SDHA
Eucommiae Cortex	geniposidic acid	29685335	RINT1	SDHA
Eucommiae Cortex	geniposidic acid	30061494	RINT1	SDHA
Eucommiae Cortex	geniposidic acid	30235498	RINT1	SDHA
Eucommiae Cortex	geniposidic acid	31176267	RINT1	SDHA
Eucommiae Cortex	5-O-feruloylquinic acid	29685335	GLRX2	RPS12	FPGS	CDKN3	CDC14A	IGLL1	RSL1D1	ACYP2	NHP2	DUSP23	RPL7A	ACYP1	S100G	IGLL5	CDC14B	FH	TXNRD1	CCDC167
Eucommiae Cortex	5-O-feruloylquinic acid	31176267	GLRX2	RPS12	FPGS	CDKN3	CDC14A	IGLL1	RSL1D1	ACYP2	NHP2	DUSP23	RPL7A	ACYP1	S100G	IGLL5	CDC14B	FH	TXNRD1	CCDC167
Eucommiae Cortex	syringaresinol 4'-O-glucopyranoside	29685335	PPID	PPIE	CAPN7	PPIAL4D	PPIF	UEVLD	PPIL4	MDH2	PPIG	PPIL6	MDH1B	LDHAL6A	CWC27	PPIL1	RFC1	LDHA	PPIH	PPIL3	MDH1	NKTR	RANBP2	LDHAL6B	PPIA	PPP5C	PPP3R2	PPP3R1	PPIAL4G
Eucommiae Cortex	syringaresinol 4-O-β-D-glucopyranoside	31176267	PPID	PPIE	CAPN7	PPIAL4D	PPIF	UEVLD	PPIL4	MDH2	PPIG	PPIL6	MDH1B	LDHAL6A	CWC27	PPIL1	RFC1	LDHA	PPIH	PPIL3	MDH1	NKTR	RANBP2	LDHAL6B	PPIA	PPP5C	PPP3R2	PPP3R1	PPIAL4G
Eucommiae Cortex	asperulosidic acid	29685335	PCSK7	HK2	POLI	SDHA	DNAJC15	RINT1	HKDC1	SLC27A1
Eucommiae Cortex	asperulosidic acid	31176267	PCSK7	HK2	POLI	SDHA	DNAJC15	RINT1	HKDC1	SLC27A1
Eucommiae Cortex	ethyl 3-phenylacrylate	29685335	CACNA1E
Eucommiae Cortex	ethyl 3-phenylacrylate	31176267	CACNA1E
Eucommiae Cortex	methyl 3-phenylacrylate	29685335	MITF	MDH1	MDH2	TFE3	TFEC	LDHAL6B	LDHA	UEVLD	TYR	LDHAL6A	FOXRED1	HPSE2	MDH1B
Eucommiae Cortex	3-hydroxybenzoic acid	29685335	DNAJB4	C4A	TMLHE	SSR2	UGT8	DNAJC25-GNG10	QPCTL	DNAJC7	COQ6	RNF38	CHMP3	DNAJB5	DNAJB13	SDS	DECR1	UGT1A9	BCO2	DNAJB2	RNF215	TF	C4B	PJA1	DNAJC5G	DNAJA4	RTN4	BBOX1	DNAJB7	TPI1	AMD1	SLC5A7	RNF44	UGT1A6	CPXM2	SAMD12	RNF149	MCPH1	RNF130	RPIA	GPR26	ZNRF3	ACOT13	DNAJC2	UGT1A5	UGT3A1	UGT1A3	RNF24	MGLL
Eucommiae Cortex	3-hydroxybenzoic acid	31176267	DNAJB4	C4A	TMLHE	SSR2	UGT8	DNAJC25-GNG10	QPCTL	DNAJC7	COQ6	RNF38	CHMP3	DNAJB5	DNAJB13	SDS	DECR1	UGT1A9	BCO2	DNAJB2	RNF215	TF	C4B	PJA1	DNAJC5G	DNAJA4	RTN4	BBOX1	DNAJB7	TPI1	AMD1	SLC5A7	RNF44	UGT1A6	CPXM2	SAMD12	RNF149	MCPH1	RNF130	RPIA	GPR26	ZNRF3	ACOT13	DNAJC2	UGT1A5	UGT3A1	UGT1A3	RNF24	MGLL
Eucommiae Cortex	sucrose	25335288	CES1	CAMK1	PTPRN2	POTEI	IL1A	SERPINA5	LTA	DHCR24	NLRP3	LGALS3	IFFO2	DEGS1	PPP2R1B	ARL5C	CD19	SCNN1G	H2AFY2	PDE6B	ALPI	GRIA4	NKRF	HADHA	KCND2	SP1	PITX3	MYD88	FGF4	ISL1	CLPX	NKX2-2	MYOG	AXIN2	GCG	MPHOSPH8	PLEK	CHAT	REL	LDLR	MAP1B	RPL10A	NES	RTKN	MRPL46	CAMKK1	RBL1	CD1A	PAICS
Eucommiae Cortex	cryptochlorogenic acid	29205854	RHPN1	CAPN7	PTPN23	CFI	CAPN5	PCSK2	CAPN13	HCFC2	CAPNS1	CHMP4B	CAPN6	CAPN9	CAPN15	ADK	PDCD6IP	GAS8	CAPN3	NFU1	HAL	RP2	RSL1D1	HCFC1	CNNM3	RPLP1	CAPN10	RHPN2	CTH	PNKP	SLC5A2	CHMP4C	FPGS	RBKS	RPL7A	PDCD6	CAPN8
Eucommiae Cortex	cryptochlorogenic acid	29533983	RHPN1	CAPN7	PTPN23	CFI	CAPN5	PCSK2	CAPN13	HCFC2	CAPNS1	CHMP4B	CAPN6	CAPN9	CAPN15	ADK	PDCD6IP	GAS8	CAPN3	NFU1	HAL	RP2	RSL1D1	HCFC1	CNNM3	RPLP1	CAPN10	RHPN2	CTH	PNKP	SLC5A2	CHMP4C	FPGS	RBKS	RPL7A	PDCD6	CAPN8
Eucommiae Cortex	hyperin	30033426	CAT	KL	GEN1	SLC9C1	TIMP1	SLC5A1	SLC9A2	SLC9A5	SHB	SLC9A6	REV1	SLC9B1	SLC9C2	ACHE	ALDH18A1	LCTL	SLC9A4	TMPRSS11D	GSR	ZFAND5	ARHGAP9	ZFAND3	POLK	NOX4	SHF	ADRA2C	DLX2	MMP9	GPD2	CASP3	AKR1B1	HMGCR	SHD	FEN1	MMP2	SLC9A3	ALPPL2	POLI	ZFAND6	CYP1A1	SHE	ALPI	SLC9A9	SLC9A1	LCT	F3	POLH
Eucommiae Cortex	quercetin-3-O-β-D-glucoside	25039180	CAT	KL	GEN1	SLC9C1	TIMP1	SLC5A1	SLC9A2	SLC9A5	SHB	SLC9A6	REV1	SLC9B1	SLC9C2	ACHE	ALDH18A1	LCTL	SLC9A4	TMPRSS11D	GSR	ZFAND5	ARHGAP9	ZFAND3	POLK	NOX4	SHF	ADRA2C	DLX2	MMP9	GPD2	CASP3	AKR1B1	HMGCR	SHD	FEN1	MMP2	SLC9A3	ALPPL2	POLI	ZFAND6	CYP1A1	SHE	ALPI	SLC9A9	SLC9A1	LCT	F3	POLH
Eucommiae Cortex	24-methylenecycloartenone	26767291
Eucommiae Cortex	(2S,3S)-taxifolin 3-O-β-D-glucoside	25039180
Eucommiae Cortex	isocitric acid	29685335	FTSJ3	TMED7-TICAM2	CDYL	ATG4C	SMYD5	ECI1	PSEN2	ENSG00000254536	UBE4B	UMPS	FH	GRPEL2	PDIA3	FMO6P	CAPNS1	SDS	HACL1	DECR1	ACO2	GOT2	ENO4	ARMC8	AFM	SMYD2	ALDOB	ATG2B	FMO5	GRPEL1	SDAD1	TP53	P4HA1	ATG4A	IGF2R	LDHA	GCA	MGAM	SORD	PGD	ATG4D	ENO3	ME1	PDCD6	GLUL	GCDH	ETFDH	RPL11	IDH3G
Eucommiae Cortex	isocitric acid	31176267	FTSJ3	TMED7-TICAM2	CDYL	ATG4C	SMYD5	ECI1	PSEN2	ENSG00000254536	UBE4B	UMPS	FH	GRPEL2	PDIA3	FMO6P	CAPNS1	SDS	HACL1	DECR1	ACO2	GOT2	ENO4	ARMC8	AFM	SMYD2	ALDOB	ATG2B	FMO5	GRPEL1	SDAD1	TP53	P4HA1	ATG4A	IGF2R	LDHA	GCA	MGAM	SORD	PGD	ATG4D	ENO3	ME1	PDCD6	GLUL	GCDH	ETFDH	RPL11	IDH3G
Eucommiae Cortex	(+)-pinoresinol-4,4'-di-O-β-D-glucopyranoside	11326985	MAP3K3	HKDC1	PHGDH	HK2
Eucommiae Cortex	(+)-pinoresinol-4,4'-di-O-β-D-glucopyranoside	20533340	MAP3K3	HKDC1	PHGDH	HK2
Eucommiae Cortex	(+)-pinoresinol-4,4'-di-O-β-D-glucopyranoside	22134102	MAP3K3	HKDC1	PHGDH	HK2
Eucommiae Cortex	(+)-pinoresinol-4,4'-di-O-β-D-glucopyranoside	22181069	MAP3K3	HKDC1	PHGDH	HK2
Eucommiae Cortex	(+)-pinoresinol-4,4'-di-O-β-D-glucopyranoside	23404133	MAP3K3	HKDC1	PHGDH	HK2
Eucommiae Cortex	(+)-medioresinol-4,4'-di-O-β-D-glucopyranoside	23404133
Eucommiae Cortex	sitosterol	21194186	EBP	CLTB	PNLIP	COQ6	NSDHL	TGM5	APOE	MEMO1	AGMO	LEPR	RABL6	GP1BA	CRP	CH25H	DHCR24	ACTR2	PIGA	ABCD1	RAPGEF4	MSN	FAM102A	NPC1L1	SCARB1	RETSAT	RAB43	LIPC	MYLIP	AR	KEL	NR1H4	SREBF2	SP1	CD5L	ICAM1	IPP	FRMD4A	PARN	MSMO1	REN	SDR42E1	CYB5B	ABCA1	RPE	CSN1S1	LAS1L	MMEL1	ALG11
Eucommiae Cortex	β-sitosterol	26767291	EBP	CLTB	PNLIP	COQ6	NSDHL	TGM5	APOE	MEMO1	AGMO	LEPR	RABL6	GP1BA	CRP	CH25H	DHCR24	ACTR2	PIGA	ABCD1	RAPGEF4	MSN	FAM102A	NPC1L1	SCARB1	RETSAT	RAB43	LIPC	MYLIP	AR	KEL	NR1H4	SREBF2	SP1	CD5L	ICAM1	IPP	FRMD4A	PARN	MSMO1	REN	SDR42E1	CYB5B	ABCA1	RPE	CSN1S1	LAS1L	MMEL1	ALG11
Eucommiae Cortex	stearic acid	17261169	SDR16C5	DHRS2	EBP	APOA4	ASAH1	PNLIP	ADORA2A	EBF4	C2orf81	HPGD	PCSK1	CREBBP	EBF2	RDH10	APOE	KDSR	MEMO1	UMPS	SRP14	PDIA3	SDS	IL1B	CERS2	PPARD	DECR1	SDC4	EXOSC8	GOT2	BDH2	CYGB	FADS2	HERPUD1	DGAT2	DIP2A	ESR2	TRAP1	HBA2	RXRG	HSD17B11	LTA	ACER3	NLRP3	SMAD2	GNRH1	PCK1	PRDM10	GPC4
Eucommiae Cortex	linoleic acid	17261169	F9	AZU1	GLIPR1	PRPS1L1	CREBBP	MEMO1	G6PC	TMPRSS13	KLK8	C2	GPX3	LEPR	GOT2	FADS2	MOCS3	FAM173A	TF	TRAP1	MED23	PLA2G2F	LTA	SET	SLC27A2	GNRH1	PCK1	ACSL3	KRT74	KLK4	GPC1	COMTD1	TMPRSS11F	MED10	TXNRD1	LRAT	NPC1L1	AWAT1	HADHA	TMPRSS11E	EPHX2	SREBF2	ELOVL4	SP1	GALT	TYR	IL15	MED8	GOT1L1
Eucommiae Cortex	palmitic acid	17261169	GOSR1	RHPN1	GLIPR1	RGS16	CES1	RRH	CREBBP	MT2A	RRM2B	G6PC	LYPLA2	LARS	CLEC1A	GPX3	CYSLTR2	EXOSC8	LEPR	GOT2	RABL6	EPHA8	FADS2	DIP2A	ZDHHC6	PLCB1	TRAP1	MED23	UTS2R	PLA2G2F	SYNJ2	SLC27A2	PROKR1	SET	CASK	GNRH1	CES5A	DEGS1	PTGER1	MTRR	ACSL3	KLRB1	HTR1B	CCR1	CDC42BPB	OPRD1	EIF2AK2	CAV1	EPHB4
Eucommiae Cortex	chlorogenic acid	20127271	C9orf41	MRPL3	G6PC	TOP1	SLCO1B3-SLCO1B7	GPX3	LEPR	CYGB	MB21D1	GPX2	IL1A	NLN	SLCO2B1	KRT5	TYRP1	THOP1	TPI1	PLOD3	SLCO1B3	RAD23A	NAGA	GPX8	GPX7	NDOR1	EGF	PCSK2	AR	UGT1A3	CDH1	MLX	HSPB1	RARA	SULT1C2	SLC37A3	NOS3	GYPE	TYR	TOP1MT	SLCO3A1	PLOD2	PLOD1	HSP90AA1	SULT1E1	AKR1C1	CD44	AKR1D1	GRN
Eucommiae Cortex	chlorogenic acid	21194186	C9orf41	MRPL3	G6PC	TOP1	SLCO1B3-SLCO1B7	GPX3	LEPR	CYGB	MB21D1	GPX2	IL1A	NLN	SLCO2B1	KRT5	TYRP1	THOP1	TPI1	PLOD3	SLCO1B3	RAD23A	NAGA	GPX8	GPX7	NDOR1	EGF	PCSK2	AR	UGT1A3	CDH1	MLX	HSPB1	RARA	SULT1C2	SLC37A3	NOS3	GYPE	TYR	TOP1MT	SLCO3A1	PLOD2	PLOD1	HSP90AA1	SULT1E1	AKR1C1	CD44	AKR1D1	GRN
Eucommiae Cortex	chlorogenic acid	21907523	C9orf41	MRPL3	G6PC	TOP1	SLCO1B3-SLCO1B7	GPX3	LEPR	CYGB	MB21D1	GPX2	IL1A	NLN	SLCO2B1	KRT5	TYRP1	THOP1	TPI1	PLOD3	SLCO1B3	RAD23A	NAGA	GPX8	GPX7	NDOR1	EGF	PCSK2	AR	UGT1A3	CDH1	MLX	HSPB1	RARA	SULT1C2	SLC37A3	NOS3	GYPE	TYR	TOP1MT	SLCO3A1	PLOD2	PLOD1	HSP90AA1	SULT1E1	AKR1C1	CD44	AKR1D1	GRN
Eucommiae Cortex	chlorogenic acid	22181069	C9orf41	MRPL3	G6PC	TOP1	SLCO1B3-SLCO1B7	GPX3	LEPR	CYGB	MB21D1	GPX2	IL1A	NLN	SLCO2B1	KRT5	TYRP1	THOP1	TPI1	PLOD3	SLCO1B3	RAD23A	NAGA	GPX8	GPX7	NDOR1	EGF	PCSK2	AR	UGT1A3	CDH1	MLX	HSPB1	RARA	SULT1C2	SLC37A3	NOS3	GYPE	TYR	TOP1MT	SLCO3A1	PLOD2	PLOD1	HSP90AA1	SULT1E1	AKR1C1	CD44	AKR1D1	GRN
Eucommiae Cortex	chlorogenic acid	25850266	C9orf41	MRPL3	G6PC	TOP1	SLCO1B3-SLCO1B7	GPX3	LEPR	CYGB	MB21D1	GPX2	IL1A	NLN	SLCO2B1	KRT5	TYRP1	THOP1	TPI1	PLOD3	SLCO1B3	RAD23A	NAGA	GPX8	GPX7	NDOR1	EGF	PCSK2	AR	UGT1A3	CDH1	MLX	HSPB1	RARA	SULT1C2	SLC37A3	NOS3	GYPE	TYR	TOP1MT	SLCO3A1	PLOD2	PLOD1	HSP90AA1	SULT1E1	AKR1C1	CD44	AKR1D1	GRN
Eucommiae Cortex	chlorogenic acid	25910535	C9orf41	MRPL3	G6PC	TOP1	SLCO1B3-SLCO1B7	GPX3	LEPR	CYGB	MB21D1	GPX2	IL1A	NLN	SLCO2B1	KRT5	TYRP1	THOP1	TPI1	PLOD3	SLCO1B3	RAD23A	NAGA	GPX8	GPX7	NDOR1	EGF	PCSK2	AR	UGT1A3	CDH1	MLX	HSPB1	RARA	SULT1C2	SLC37A3	NOS3	GYPE	TYR	TOP1MT	SLCO3A1	PLOD2	PLOD1	HSP90AA1	SULT1E1	AKR1C1	CD44	AKR1D1	GRN
Eucommiae Cortex	chlorogenic acid	25990756	C9orf41	MRPL3	G6PC	TOP1	SLCO1B3-SLCO1B7	GPX3	LEPR	CYGB	MB21D1	GPX2	IL1A	NLN	SLCO2B1	KRT5	TYRP1	THOP1	TPI1	PLOD3	SLCO1B3	RAD23A	NAGA	GPX8	GPX7	NDOR1	EGF	PCSK2	AR	UGT1A3	CDH1	MLX	HSPB1	RARA	SULT1C2	SLC37A3	NOS3	GYPE	TYR	TOP1MT	SLCO3A1	PLOD2	PLOD1	HSP90AA1	SULT1E1	AKR1C1	CD44	AKR1D1	GRN
Eucommiae Cortex	chlorogenic acid	26323146	C9orf41	MRPL3	G6PC	TOP1	SLCO1B3-SLCO1B7	GPX3	LEPR	CYGB	MB21D1	GPX2	IL1A	NLN	SLCO2B1	KRT5	TYRP1	THOP1	TPI1	PLOD3	SLCO1B3	RAD23A	NAGA	GPX8	GPX7	NDOR1	EGF	PCSK2	AR	UGT1A3	CDH1	MLX	HSPB1	RARA	SULT1C2	SLC37A3	NOS3	GYPE	TYR	TOP1MT	SLCO3A1	PLOD2	PLOD1	HSP90AA1	SULT1E1	AKR1C1	CD44	AKR1D1	GRN
Eucommiae Cortex	chlorogenic acid	26927040	C9orf41	MRPL3	G6PC	TOP1	SLCO1B3-SLCO1B7	GPX3	LEPR	CYGB	MB21D1	GPX2	IL1A	NLN	SLCO2B1	KRT5	TYRP1	THOP1	TPI1	PLOD3	SLCO1B3	RAD23A	NAGA	GPX8	GPX7	NDOR1	EGF	PCSK2	AR	UGT1A3	CDH1	MLX	HSPB1	RARA	SULT1C2	SLC37A3	NOS3	GYPE	TYR	TOP1MT	SLCO3A1	PLOD2	PLOD1	HSP90AA1	SULT1E1	AKR1C1	CD44	AKR1D1	GRN
Eucommiae Cortex	chlorogenic acid	27232980	C9orf41	MRPL3	G6PC	TOP1	SLCO1B3-SLCO1B7	GPX3	LEPR	CYGB	MB21D1	GPX2	IL1A	NLN	SLCO2B1	KRT5	TYRP1	THOP1	TPI1	PLOD3	SLCO1B3	RAD23A	NAGA	GPX8	GPX7	NDOR1	EGF	PCSK2	AR	UGT1A3	CDH1	MLX	HSPB1	RARA	SULT1C2	SLC37A3	NOS3	GYPE	TYR	TOP1MT	SLCO3A1	PLOD2	PLOD1	HSP90AA1	SULT1E1	AKR1C1	CD44	AKR1D1	GRN
Eucommiae Cortex	chlorogenic acid	29205854	C9orf41	MRPL3	G6PC	TOP1	SLCO1B3-SLCO1B7	GPX3	LEPR	CYGB	MB21D1	GPX2	IL1A	NLN	SLCO2B1	KRT5	TYRP1	THOP1	TPI1	PLOD3	SLCO1B3	RAD23A	NAGA	GPX8	GPX7	NDOR1	EGF	PCSK2	AR	UGT1A3	CDH1	MLX	HSPB1	RARA	SULT1C2	SLC37A3	NOS3	GYPE	TYR	TOP1MT	SLCO3A1	PLOD2	PLOD1	HSP90AA1	SULT1E1	AKR1C1	CD44	AKR1D1	GRN
Eucommiae Cortex	chlorogenic acid	29533983	C9orf41	MRPL3	G6PC	TOP1	SLCO1B3-SLCO1B7	GPX3	LEPR	CYGB	MB21D1	GPX2	IL1A	NLN	SLCO2B1	KRT5	TYRP1	THOP1	TPI1	PLOD3	SLCO1B3	RAD23A	NAGA	GPX8	GPX7	NDOR1	EGF	PCSK2	AR	UGT1A3	CDH1	MLX	HSPB1	RARA	SULT1C2	SLC37A3	NOS3	GYPE	TYR	TOP1MT	SLCO3A1	PLOD2	PLOD1	HSP90AA1	SULT1E1	AKR1C1	CD44	AKR1D1	GRN
Eucommiae Cortex	chlorogenic acid	29685335	C9orf41	MRPL3	G6PC	TOP1	SLCO1B3-SLCO1B7	GPX3	LEPR	CYGB	MB21D1	GPX2	IL1A	NLN	SLCO2B1	KRT5	TYRP1	THOP1	TPI1	PLOD3	SLCO1B3	RAD23A	NAGA	GPX8	GPX7	NDOR1	EGF	PCSK2	AR	UGT1A3	CDH1	MLX	HSPB1	RARA	SULT1C2	SLC37A3	NOS3	GYPE	TYR	TOP1MT	SLCO3A1	PLOD2	PLOD1	HSP90AA1	SULT1E1	AKR1C1	CD44	AKR1D1	GRN
Eucommiae Cortex	chlorogenic acid	30033426	C9orf41	MRPL3	G6PC	TOP1	SLCO1B3-SLCO1B7	GPX3	LEPR	CYGB	MB21D1	GPX2	IL1A	NLN	SLCO2B1	KRT5	TYRP1	THOP1	TPI1	PLOD3	SLCO1B3	RAD23A	NAGA	GPX8	GPX7	NDOR1	EGF	PCSK2	AR	UGT1A3	CDH1	MLX	HSPB1	RARA	SULT1C2	SLC37A3	NOS3	GYPE	TYR	TOP1MT	SLCO3A1	PLOD2	PLOD1	HSP90AA1	SULT1E1	AKR1C1	CD44	AKR1D1	GRN
Eucommiae Cortex	chlorogenic acid	30061494	C9orf41	MRPL3	G6PC	TOP1	SLCO1B3-SLCO1B7	GPX3	LEPR	CYGB	MB21D1	GPX2	IL1A	NLN	SLCO2B1	KRT5	TYRP1	THOP1	TPI1	PLOD3	SLCO1B3	RAD23A	NAGA	GPX8	GPX7	NDOR1	EGF	PCSK2	AR	UGT1A3	CDH1	MLX	HSPB1	RARA	SULT1C2	SLC37A3	NOS3	GYPE	TYR	TOP1MT	SLCO3A1	PLOD2	PLOD1	HSP90AA1	SULT1E1	AKR1C1	CD44	AKR1D1	GRN
Eucommiae Cortex	chlorogenic acid	31176267	C9orf41	MRPL3	G6PC	TOP1	SLCO1B3-SLCO1B7	GPX3	LEPR	CYGB	MB21D1	GPX2	IL1A	NLN	SLCO2B1	KRT5	TYRP1	THOP1	TPI1	PLOD3	SLCO1B3	RAD23A	NAGA	GPX8	GPX7	NDOR1	EGF	PCSK2	AR	UGT1A3	CDH1	MLX	HSPB1	RARA	SULT1C2	SLC37A3	NOS3	GYPE	TYR	TOP1MT	SLCO3A1	PLOD2	PLOD1	HSP90AA1	SULT1E1	AKR1C1	CD44	AKR1D1	GRN
Eucommiae Cortex	3,4-dihydroxy benzoic acid	29685335	IMPA2	PDP1	ITIH1	CTNND1	PPTC7	SDS	DECR1	PPM1F	SOD1	SRSF9	ITIH6	TPI1	SLC47A1	ILKAP	GPR173	POLH	GLUL	ITIH2	CLPB	IMPA1	MPO	PHLPP1	DHODH	ITIH4	NR5A1	CA14	MTHFD2	ENSG00000144785	TYR	DPYD	POLK	MTR	GIGYF1	CARS	SCD5	AIP	AIPL1	PPM1E	ARVCF	SRR	PPM1A	AHCY	COX17	GIGYF2	NR0B1	ENTHD2	VWA5B2
Eucommiae Cortex	protocatechuic acid	10956129	IMPA2	PDP1	ITIH1	CTNND1	PPTC7	SDS	DECR1	PPM1F	SOD1	SRSF9	ITIH6	TPI1	SLC47A1	ILKAP	GPR173	POLH	GLUL	ITIH2	CLPB	IMPA1	MPO	PHLPP1	DHODH	ITIH4	NR5A1	CA14	MTHFD2	ENSG00000144785	TYR	DPYD	POLK	MTR	GIGYF1	CARS	SCD5	AIP	AIPL1	PPM1E	ARVCF	SRR	PPM1A	AHCY	COX17	GIGYF2	NR0B1	ENTHD2	VWA5B2
Eucommiae Cortex	protocatechuic acid	25990756	IMPA2	PDP1	ITIH1	CTNND1	PPTC7	SDS	DECR1	PPM1F	SOD1	SRSF9	ITIH6	TPI1	SLC47A1	ILKAP	GPR173	POLH	GLUL	ITIH2	CLPB	IMPA1	MPO	PHLPP1	DHODH	ITIH4	NR5A1	CA14	MTHFD2	ENSG00000144785	TYR	DPYD	POLK	MTR	GIGYF1	CARS	SCD5	AIP	AIPL1	PPM1E	ARVCF	SRR	PPM1A	AHCY	COX17	GIGYF2	NR0B1	ENTHD2	VWA5B2
Eucommiae Cortex	protocatechuic acid	29205854	IMPA2	PDP1	ITIH1	CTNND1	PPTC7	SDS	DECR1	PPM1F	SOD1	SRSF9	ITIH6	TPI1	SLC47A1	ILKAP	GPR173	POLH	GLUL	ITIH2	CLPB	IMPA1	MPO	PHLPP1	DHODH	ITIH4	NR5A1	CA14	MTHFD2	ENSG00000144785	TYR	DPYD	POLK	MTR	GIGYF1	CARS	SCD5	AIP	AIPL1	PPM1E	ARVCF	SRR	PPM1A	AHCY	COX17	GIGYF2	NR0B1	ENTHD2	VWA5B2
Eucommiae Cortex	protocatechuic acid	29533983	IMPA2	PDP1	ITIH1	CTNND1	PPTC7	SDS	DECR1	PPM1F	SOD1	SRSF9	ITIH6	TPI1	SLC47A1	ILKAP	GPR173	POLH	GLUL	ITIH2	CLPB	IMPA1	MPO	PHLPP1	DHODH	ITIH4	NR5A1	CA14	MTHFD2	ENSG00000144785	TYR	DPYD	POLK	MTR	GIGYF1	CARS	SCD5	AIP	AIPL1	PPM1E	ARVCF	SRR	PPM1A	AHCY	COX17	GIGYF2	NR0B1	ENTHD2	VWA5B2
Eucommiae Cortex	kaempferol	21194186	UGT8	SFN	COQ6	MT2A	SLC9C1	GPX3	DECR1	UGT1A9	CRP	ESR2	GPX2	HSD17B2	GCLC	SDAD1	TP53	SOD1	AHR	PPARGC1A	TNFRSF11B	MTRR	PTBP1	SORD	MMP9	SPICE1	NFKBIA	SLC2A1	CHUK	ATP9B	UGT1A6	SDHC	PPP3R2	SLC9A1	TP53I3	UTRN	NFE2L2	GPX8	ATM	GPX7	H3F3B	NDOR1	UGT1A5	UGT3A1	UGT1A3	CXCL8	TYW1	NOS3	NQO1
Eucommiae Cortex	rutin	30033426	F9	PRSS54	ARHGDIG	CTRB1	AZU1	C9orf41	FOXD2	FOXI2	ARHGDIB	PLK1	MASP2	FOXJ2	F2	PRTN3	SLC9C1	TMPRSS13	KLK8	C2	DECR1	GPX3	LEPR	MASP1	FOXP3	FOXD4L5	CHRM5	CTRL	ARNT	FGF22	F11	GPX2	FOXO6	HGF	FOXQ1	PRSS27	FGF3	TP53	PRSS53	ARHGDIA	AHR	CEBPB	PRSS21	FOXN4	MTRR	CCNA2	SLC47A1	F12	SPICE1
Eucommiae Cortex	quercetin	21194186	IMPA2	KDM1A	GLTPD2	ATL1	COQ6	KLHDC2	SIRT6	VHL	FBXO2	ITPR2	BCL2L2	CAMK1	FPGT	PTPRN2	DUSP4	ARSG	EPHA8	FCER1G	FMO5	PLCB1	SOCS6	DHCR24	SIRT3	P4HA1	PCK1	LGALS3	MTFR2	PPP2R1B	TGM2	CPQ	CHUK	ZC3H6	UGT1A6	EPHB4	COMTD1	TP53I3	FLCN	BUB1B	MITD1	UTP18	NEDD9	TXK	CD74	SP1	RAD54L	MPP5	CYP4F2
Eucommiae Cortex	quercetin	25039180	IMPA2	KDM1A	GLTPD2	ATL1	COQ6	KLHDC2	SIRT6	VHL	FBXO2	ITPR2	BCL2L2	CAMK1	FPGT	PTPRN2	DUSP4	ARSG	EPHA8	FCER1G	FMO5	PLCB1	SOCS6	DHCR24	SIRT3	P4HA1	PCK1	LGALS3	MTFR2	PPP2R1B	TGM2	CPQ	CHUK	ZC3H6	UGT1A6	EPHB4	COMTD1	TP53I3	FLCN	BUB1B	MITD1	UTP18	NEDD9	TXK	CD74	SP1	RAD54L	MPP5	CYP4F2
Eucommiae Cortex	quercetin	25850266	IMPA2	KDM1A	GLTPD2	ATL1	COQ6	KLHDC2	SIRT6	VHL	FBXO2	ITPR2	BCL2L2	CAMK1	FPGT	PTPRN2	DUSP4	ARSG	EPHA8	FCER1G	FMO5	PLCB1	SOCS6	DHCR24	SIRT3	P4HA1	PCK1	LGALS3	MTFR2	PPP2R1B	TGM2	CPQ	CHUK	ZC3H6	UGT1A6	EPHB4	COMTD1	TP53I3	FLCN	BUB1B	MITD1	UTP18	NEDD9	TXK	CD74	SP1	RAD54L	MPP5	CYP4F2
Eucommiae Cortex	gallic acid	29685335	PNLIP	C9orf41	CDH11	FASLG	CTNND1	ACPP	SLC11A2	SDS	ETNPPL	GPX3	DECR1	LEPR	GOT2	ENO4	FAP	PRKCA	GPX2	TP53	TUFM	EIF2AK3	PRDM10	RELA	RAC1	PHYKPL	BRCA1	TPI1	MMP9	SORD	ENO3	SPICE1	SLC2A1	CHUK	GATA3	GPR173	HIBADH	TDP1	FLCN	NFE2L2	DDX10	CGB8	GPX8	ATM	SLC11A1	GPX7	MPO	GLYR1	APEH
Eucommiae Cortex	caffeic acid	29205854	KL	MRPL3	ETFA	SLC22A11	ALDH1B1	SLC16A11	SLC2A2	GPX3	DECR1	LEPR	HELB	ABHD12B	PRKCA	MB21D1	GPX2	MFSD3	NLN	RPS16	ALDH1A3	THOP1	IFFO2	EFTUD1	MMP9	ALDH1A2	PGD	SPICE1	RAD54B	SLC25A6	SLC2A1	NDP	ABHD17B	BAAT	LCT	COMTD1	EPHB1	ALDH1L2	COA7	NAGA	EPHB2	GPX8	CLPB	ACOT13	ABHD12	PRKCB	GPX7	MPO	UGT1A3
Eucommiae Cortex	caffeic acid	29533983	KL	MRPL3	ETFA	SLC22A11	ALDH1B1	SLC16A11	SLC2A2	GPX3	DECR1	LEPR	HELB	ABHD12B	PRKCA	MB21D1	GPX2	MFSD3	NLN	RPS16	ALDH1A3	THOP1	IFFO2	EFTUD1	MMP9	ALDH1A2	PGD	SPICE1	RAD54B	SLC25A6	SLC2A1	NDP	ABHD17B	BAAT	LCT	COMTD1	EPHB1	ALDH1L2	COA7	NAGA	EPHB2	GPX8	CLPB	ACOT13	ABHD12	PRKCB	GPX7	MPO	UGT1A3
Eucommiae Cortex	caffeic acid	29685335	KL	MRPL3	ETFA	SLC22A11	ALDH1B1	SLC16A11	SLC2A2	GPX3	DECR1	LEPR	HELB	ABHD12B	PRKCA	MB21D1	GPX2	MFSD3	NLN	RPS16	ALDH1A3	THOP1	IFFO2	EFTUD1	MMP9	ALDH1A2	PGD	SPICE1	RAD54B	SLC25A6	SLC2A1	NDP	ABHD17B	BAAT	LCT	COMTD1	EPHB1	ALDH1L2	COA7	NAGA	EPHB2	GPX8	CLPB	ACOT13	ABHD12	PRKCB	GPX7	MPO	UGT1A3
Eucommiae Cortex	4-hydroxy cinnamic acid	25039180	NFE2L1	UGT8	PTGS1	ETFA	DESI2	SLC32A1	SLC9C1	PGPEP1L	CTNND1	ETNPPL	DECR1	UGT1A9	TMEM37	ATP2B4	SLC31A1	RTN4IP1	ACER3	MECR	GTF2F1	NUDT12	PHYKPL	FLOT1	GUSB	SLC25A6	DBF4	UGT1A6	VAT1L	GPR173	SLC9A1	TP53I3	GCDH	MPO	UGT1A5	UGT3A1	UGT1A3	DHODH	PLS3	OLAH	PLS1	VAT1	ACOXL	NOS3	MTHFS	MORN3	SLC9C2	TYR	SLC25A31
Eucommiae Cortex	p-coumaric acid	29685335	NFE2L1	UGT8	PTGS1	ETFA	DESI2	SLC32A1	SLC9C1	PGPEP1L	CTNND1	ETNPPL	DECR1	UGT1A9	TMEM37	ATP2B4	SLC31A1	RTN4IP1	ACER3	MECR	GTF2F1	NUDT12	PHYKPL	FLOT1	GUSB	SLC25A6	DBF4	UGT1A6	VAT1L	GPR173	SLC9A1	TP53I3	GCDH	MPO	UGT1A5	UGT3A1	UGT1A3	DHODH	PLS3	OLAH	PLS1	VAT1	ACOXL	NOS3	MTHFS	MORN3	SLC9C2	TYR	SLC25A31
Eucommiae Cortex	(7R,8S,8'R)-4,9,4',8'-tetrahydroxy-3,3'-dimethyoxyl-7,9'-monoepoxy lignan	30207658
Eucommiae Cortex	3-[4-(2-[4-glucopyranosyloxy-3-methoxyphenyl)-2-hydroxy-1-(hydroxymethyl)ethoxy]-3,5-dimethoxyphenyl]-2-propen-1-yl-glucopyranoside	29685335
Eucommiae Cortex	4-3-(hydroxymethyl)-5-(3-hydroxypropyl)-7-methoxy-2,3-dihydro-1-benzofuran-2-yl]-2-methoxyphenol	29685335
Eucommiae Cortex	4-glucopyranosyloxy-3-benzoic acid	29685335
Eucommiae Cortex	6-(4-formyl-2,6-dimethoxyphenoxy)-3,4,5-trihydroxytetrahydro-2H-pyran-2-yl)methyl hydrogen sulfate	29685335
Eucommiae Cortex	6-(4-formyl-2-hydroxy-6-methoxyphenoxy)-3,4,5-trihydroxytetrahydro-2H-pyran-2-yl)methyl hydrogen sulfate	29685335
Eucommiae Cortex	7-[(O-6-deoxy-talopyranosyl-(1->6)-O-[glucopyranosyl-(1->4)]-glucopyranosyl)oxy]-2,3-4H-1-benzopyran-4-one	29685335
Eucommiae Cortex	L-hydroxypinoresinol 4''-di-O-glucopyranoside	29685335
Eucommiae Cortex	L-hydroxypinoresinol 4'-di-O-glucopyranoside	29685335
Eucommiae Cortex	L-hydroxypinoresinol di-O-glucopyranoside	29685335
Eucommiae Cortex	glycerol-medioresinol ether 4'''-glucopyranoside	29685335
Eucommiae Cortex	glycerol-medioresinol ether 4'''-glucopyranoside	31176267
Eucommiae Cortex	glycerol-medioresinol ether 4''-glucopyranoside	29685335
Eucommiae Cortex	glycerol-medioresinol ether 4''-glucopyranoside	31176267
Eucommiae Cortex	glycerol-syringaresinol ether 4'''-glucopyranoside	29685335
Eucommiae Cortex	glycerol-syringaresinol ether 4'''-glucopyranoside	31176267
Eucommiae Cortex	glycerol-syringaresinol ether 4''-glucopyranoside	29685335
Eucommiae Cortex	glycerol-syringaresinol ether 4''-glucopyranoside	31176267
Eucommiae Cortex	glycerol-syringaresinol ether di-glucopyranoside	29685335
Eucommiae Cortex	kaobraside	29685335
Eucommiae Cortex	medioresinol vanillic acid ether diglucopyranoside	29685335
Eucommiae Cortex	medioresinol vanillic acid ether diglucopyranoside	31176267
Eucommiae Cortex	medioresinol vanillic acid ether glucopyranoside	29685335
Eucommiae Cortex	naringin DHC 4-O-β-D-glucopyranoside	29685335
Eucommiae Cortex	pinoresinol vanillic acid ether diglucopyranoside	29685335
Eucommiae Cortex	pinoresinol vanillic acid ether diglucopyranoside	31176267
Eucommiae Cortex	pinoresinol vanillic acid ether glucopyranoside	29685335
Eucommiae Cortex	syringaresinol vanillic acid ether diglucopyranoside	29685335
Eucommiae Cortex	syringaresinol vanillic acid ether diglucopyranoside	31176267
Eucommiae Cortex	syringaresinol vanillic acid ether glucopyranoside	29685335
Eucommiae Cortex	syringyglycerol-β-syringaresinol ether 4'',4'''-di-glucopyranoside	31176267
Eucommiae Cortex	syringyglycerol-β-syringaresinol ether 4''-glucopyranoside	31176267
Eucommiae Cortex	syringyglycerol-β-syringaresinol ether di-O-glucopyranoside	29685335
Eucommiae Cortex	trans-1,4-polyisoprene	18499051
Eucommiae Cortex	trans-1,4-polyisoprene	26435186
[truncated: 3,064 more columns]

## Sheet: 3
supplementary 3. related genes of Osteo-F
Genes
F9
CD276
ABCF2
VHL
ITPR2
LARS
CAMK1
CFP
DUSP4
EPHA8
GDF3
BICD1
SIRT3
P4HA1
FBXO6
PCK1
ARRDC5
SLC6A19
PDCD4
HOGA1
SLC47A1
TGM2
DHX15
ARL5C
PPP2R1B
BFSP2
ZNF467
ZNF276
ALPI
ZBTB8OS
COMTD1
HOXC13
TP53I3
GSTT2B
RASAL2
LHX5
SP1
PITX3
MPP5
RGS8
GK2
RPS9
PSME3
PRSS22
FGF4
RPUSD3
RPS28
DBR1
GTPBP10
SLC30A3
DPYS
IVL
PI16
PRDM6
SLC17A3
KIF15
MPHOSPH8
PNPLA7
ACLY
NMBR
DTL
PDK3
GLIS1
CARS
GLI4
IARS
ATL2
FAM98B
PSD3
SH3BGRL3
ZNHIT2
RPL10A
NME1-NME2
GAST
FAHD1
ABCC2
ENSG00000233917
COX17
SRSF3
CALML4
PPP1R21
PAICS
RBMS2
CEBPG
ZNF92
PDXP
CIB4
PSMB5
ANKRD18B
PRKG1
RETN
AKR1C3
ALDH3B2
MTF1
NPY1R
SPG7
CLEC5A
ATP5J
CORO7-PAM16
PDHB
NAGLU
FBXO3
NPAS2
CAMKV
CASQ1
SEPT6
PSKH1
CHD7
RHOBTB1
DLX6
VTN
ITFG1
WDR34
ASB14
KCNJ10
RGS1
ASMTL
FGF18
PCDHA1
EDA
LCMT2
CASKIN2
MECOM
FLNA
IKZF5
TBX2
USP44
MUTYH
CASC5
FOXN1
ZDHHC5
ZNF512
MED27
CDIP1
CYB5R3
EPB41L2
CCKBR
GZF1
TDRD15
BEST3
RNF38
UMPS
PGPEP1L
ZNF729
NAT6
HACL1
MBD3L2
MAP3K8
RND2
ENSG00000258130
ABHD12B
MAP1LC3C
LMBRD1
AHR
LSM5
MMP9
F12
WIPI2
HELZ
EAF2
SPEN
GDI1
GRAMD1C
DAB2IP
METTL3
CXCL13
MYH9
CYP2C8
GPX8
SLC39A4
STK10
UBE2E1
ARID4A
ZNF331
CLDN1
PRKACG
RFXANK
OR52B2
PCOLCE2
SUPT6H
CXCL8
HIST3H3
MAN2B2
MZF1
MED7
CIB2
A2ML1
PML
FAM102B
SLC45A2
NOS2
LGR5
HACE1
ISOC1
RIOK2
ABL1
INTS9
PMPCB
ELAC1
CSNK1A1
CD82
PSMB7
C17orf58
RTN2
GLT8D1
LRGUK
ARL6
MSH4
WDR64
GLO1
DSTN
ARHGEF25
HPCA
GRM5
CACUL1
THAP10
F8
NUP160
MAG
BSX
PDE1C
CASP6
PVR
PLAC8L1
KANK3
RTCA
GP2
ENSG00000248751
MCTP2
TMEM65
TNNI3
FOXN2
SPEG
INTS7
SS18
CDC25A
GLB1L
HOXB4
ERCC2
EVC2
CRYGA
PLCB2
MED20
GLMN
ENSG00000269547
ZNF260
LRRTM4
FLT1
CUL2
HAGH
ZNF287
CXCL16
TSSK1B
ACSS1
CSNK1G1
FKBP4
NEDD8-MDP1
MEF2A
ZFP64
NAIP
ICAM5
KAZN
CYP2R1
MRPL2
POLG
MSANTD1
DHRS2
ZBTB18
FAM3D
AADACL3
REM1
CRYGD
ANPEP
DUSP10
GLIS2
GRK6
CTDSPL
HOXC10
SLC31A1
RPL23A
GPR45
BRF2
RPS16
AMZ1
MYO10
ARHGAP35
PLA2G4A
ZNF34
KLK7
FEM1A
ZBTB33
KLF16
ERMN
GPR173
PHOX2B
GJA1
CSH1
NEK1
GDAP2
HOXC6
TAF8
SLC27A4
CD8B
LYSMD3
ZNF705B
MPO
GPM6A
PDE8B
ZNF525
RIPK1
CHRNA3
EEA1
TCTEX1D2
ACOXL
TASP1
PHACTR2
ZNF526
ITGA2
BATF2
CD40LG
FANCD2OS
GLRA1
CCL21
KLF11
TXNRD2
LAS1L
HIST3H2A
DGKE
CKS1B
ALOX12B
ATP8B2
STX1B
LHX9
AIFM1
TRH
BARD1
BAG6
ZNF286B
ETV6
SDC3
SLC44A1
ARID2
SEC24D
MOGS
MMGT1
WNT9A
AOX1
CHRNB4
ZNF345
UFD1L
PRPF3
C4orf48
IDI2
ENSG00000251246
SQRDL
DP2
CSPG5
IDH3B
CDO1
GATA4
PTPRB
MFSD10
RGS20
B3GAT2
OXGR1
GPR126
KLK2
PKN1
TMEM168
ARRDC2
ULK4
DFNA5
MRPS10
ITGB1BP2
AGO4
RAD51
MIPOL1
LIN7C
PLA2G4E
CBX6
ELF3
RAB1A
C1orf27
SYNJ1
GADL1
TRPM7
FABP4
OAT
KMT2A
MXD1
ATG3
CHRNG
BGN
YIPF7
NINJ1
HR
PRNP
COL9A2
LSM7
ARHGDIB
NOL11
ENSG00000260914
OR6C65
HOXC8
DECR1
RAI1
SLC25A48
IRAK1BP1
MICALL1
VCAN
ZNF516
TAS2R3
KDM6B
TP53
RAB28
POSTN
NEU4
NR2F6
PRSS42
CTGF
IL7R
SLC2A1
ZNF774
RPH3AL
FKTN
PDGFRA
IQCF1
ZFYVE1
SLC6A1
ANKRD22
RRAGA
PSKH2
TEAD4
HINT1
ENSG00000267173
TMEM245
NR1H4
CSF2RA
GANC
MICU1
FCGR3A
BMP10
TRPT1
UBR5
OSGIN2
ANKRD63
ITGAM
ZNF503
LIM2
CD44
C17orf64
PTPRK
SATB1
FAM46C
TNFRSF19
BANF1
PIDD1
ABCD4
FAM175A
TMX3
SPTBN4
TAC4
IFT172
CTSE
UBE3D
PSEN1
ZNF106
GSTK1
RPS7
PSME4
LIPJ
CALM2
SEC23IP
CPB2
PKLR
SHH
ARHGAP19
SLC25A45
CSTF2T
FAM20B
ACSS3
CD68
REEP3
PPP3CA
ENSG00000267179
RPH3A
ACADS
TMEM53
ZNF513
ENOX1
PMEL
ZSWIM2
CLPS
VPS33A
CWC27
EXOC4
SLC4A7
MYL5
ATP6V1E2
AGR3
TTC12
AS3MT
HGD
ACYP2
HARS
PHLDA1
SLC16A4
TEK
SPTLC2
RBKS
ZRANB3
GABRB2
PGLYRP1
TAS2R60
TWIST1
KRTAP5-3
ZBTB14
RDH10
GPRC5D
TGM5
SEPT10
PLBD2
PCDHGA1
HIP1R
ARFGEF1
OTOF
SH3YL1
TRNT1
PKN3
DGKQ
SENP7
RNF215
FAM150B
KIF22
MBD3L5
GNA12
SEMA4C
NTRK2
ACSL3
HTR1B
HBM
IL11
SAMD12
EIF2AK2
ZSCAN16
GABRG1
TMEM14A
MED10
DNASE2
ALDH1L2
CBX5
RGR
ZNF398
GLYR1
GNAI2
OR3A1
ABHD5
GLRA2
SPTLC1
MLXIPL
PEBP1
CCNG1
PTGFR
SLC44A3
VLDLR
CD84
DCTN2
SULT1C4
ATP6V0C
IMMT
ALOXE3
ACTL10
NIN
LIG1
NOMO3
CLEC1B
HAGHL
AGPAT6
CACYBP
DSE
DNTTIP2
HBD
RNF165
FUBP3
UGGT1
TM4SF1
XXYLT1
TPR
ZNF543
RAB33B
MEF2D
PLA2G4B
ANG
SRD5A1
NFU1
CNOT4
DRD3
DDX39B
TMPRSS11D
GSTA1
WEE1
VAPA
POLR3C
PPA2
MYSM1
CYP2C18
FOXF1
COQ3
FFAR1
KLF10
OR5AC2
HSCB
E2F1
NSUN5
APRT
BGLAP
FRAT2
TIGD1
SEC14L5
ATP6AP1L
INO80B
MAP2K1
TGS1
PGAM1
COG6
CLDN18
SGPP2
NOX3
FTMT
SLC35F5
TDP2
SATL1
MRPL13
SLC9A4
AIMP2
EDN1
FBXL6
EIF1B
MYLK
GRID2IP
XRCC6
DGAT2L6
HIC1
C1GALT1C1
GADD45A
HPR
ZNF91
BRIP1
PSTPIP1
RGS6
ORC2
SLBP
FOXD2
CDH17
LASP1
KISS1R
PCDHGA3
EPHA2
SEMA3C
PRKAG1
ACSM6
RAB9B
METTL12
CASP5
KCNK16
TLL1
ACAD10
PCNXL2
SAMD14
ZFP82
TSSK2
PTPRH
PPEF1
BMP1
CD69
ATF7-NPFF
RHBDD2
DEPDC7
NME4
HOXD1
GUCY2D
GALR2
COBLL1
NGF
PTGER2
PNKP
RETNLB
AIMP1
TDP1
BST2
MOXD1
NEK9
ATG7
NFE2L3
ECD
GPR68
DNAJC12
ZNF616
LMAN1L
KCNAB1
SSR1
PGM1
ATP6V1B1
TXNDC16
SGK1
MTHFS
ENSG00000257767
MBD4
PSME2
DMPK
AGFG2
SLC4A10
EVA1B
CALR
GALNT7
ZNF221
CYP24A1
MED29
UTP20
CALML3
PCDHB12
XPNPEP1
KRT23
H3F3C
KLHL41
MBL2
JMJD1C
SLC15A2
TP53RK
SDF4
NTRK1
DCLK3
HARBI1
ENSG00000249590
KRT15
SCML2
GPR83
CCL7
MEGF9
DTD2
ZBTB11
SLCO4C1
ATP5O
AMPD1
LEO1
ERCC4
RHOJ
PSMB2
WNK4
MRGPRX3
HBP1
MYH15
ECEL1
ANKEF1
NR3C1
CALML5
BRAP
RLBP1
CORO2A
KITLG
SPRTN
WNT9B
ALG2
PPP1R17
CLTA
PCDHGB7
TAF3
DNAH7
SEMA3F
SLC25A43
ZNF589
H2AFY
OSBPL10
ATF6B
TTC1
STX5
ZNF414
FOXH1
GYPC
ENDOG
SKAP2
MSTO1
RHOH
NKAIN1
HIST1H2BI
YKT6
OR14C36
ZNF716
PTCHD3
DCK
RPSA
NEU2
FUCA2
TRIB1
CDK5RAP1
SUV39H2
ENSG00000268870
SLC35D2
PGLYRP4
TBL1X
PLCH2
VN1R4
ARR3
ASB3
NDUFB7
FCER2
PIM3
SUGT1
WWC1
ZSCAN1
PCDHB5
CAMSAP3
FLVCR1
TFB2M
BAAT
ZNF160
HPS5
TACR3
ETFDH
VIPR1
PCDH18
LIG3
TPP1
PHTF1
ING5
SUFU
ENSG00000255863
PITPNA
CDC42EP1
PHOX2A
PVRL4
PIM2
OSBP2
NEK4
STXBP1
ACSBG1
EXOSC1
CANX
SCLY
DUSP23
CDK2
ARID4B
COL14A1
TNFRSF1B
RALA
MCAT
SLC40A1
RASGRP1
MC1R
SMIM20
PRDM5
MCMDC2
ORC6
S1PR2
MAP2K5
ALG1
SCN4B
PFKL
TBC1D31
SLC30A10
EFCAB8
ZNF441
KLHL28
GLTSCR2
ARRB1
JMJD6
SEMA6D
CBR3
KCNB1
TAS2R10
PLK3
MTHFSD
MEAF6
THTPA
C1QL3
ZNF608
TRPC7
AGA
EFNB2
TMEM19
RAB3B
BAG3
GPC2
TTC28
DYSF
HOXD12
MED16
DIRAS1
SEC14L3
IRX5
FBLIM1
CR1
PFKM
POP5
DSG3
WBSCR27
ACTL9
GIN1
AGPS
COL6A1
RASD1
KCNH2
PFN2
CARS2
ZNF410
EBF3
SELO
POMT1
ZNF799
PIKFYVE
CD99
ENSG00000250424
CYP26B1
RRM1
RCC1
CDC25B
PRL
BCKDHB
SPTAN1
MOGAT2
CC2D1B
COL4A5
RRAGB
TAAR8
ZNF416
MICAL3
CYP2A7
SFTPA1
FAM171A1
POMGNT2
TPPP
AK2
PLAG1
CHRNA10
TFAM
ENSG00000259371
TBL2
ANGEL2
NAP1L5
HERC5
CDYL
C9orf41
CDH10
GTF2A2
CLN5
MOK
ADCY2
TUBGCP3
GGPS1
SND1
STT3B
NTN1
CDR2L
CHRM5
WDR44
FAP
CLINT1
ATG2B
PXK
CLDN16
ANKRD17
KDELR1
CXCR1
ABCB5
BRCA1
ASCC3
TUBB3
RAPGEF4
FEZF1
EXOC6
ABCF1
TRPM3
RRS1
CUTC
ALKBH3
ACOT13
UCP2
ABHD12
HAUS3
XCL2
C9orf3
CNDP2
MED11
HIST2H2BF
TBPL1
PKNOX1
HCLS1
KLK11
DIS3L2
CDC123
SKIV2L2
UBA2
PGAM4
GSR
PLOD1
RPL12
SMAD7
GGH
RAP2A
STMN1
RSPO4
DHRSX
PTRH1
OPN4
EHMT1
SNX27
N4BP2L2
ASF1B
RHCG
CCT8
SLC15A3
ENSG00000268163
ASPHD1
ISX
PANX3
MFSD1
ZNF560
MAP2K3
CSF1
ACOT4
RREB1
CST7
EPS15
PDIA4
LIPN
VN1R2
DAK
PECR
KDM2B
FADS1
UBE2D4
TMEM126B
BAX
USH2A
EPHX4
OLFML3
KIAA0895L
ENSG00000267261
SLC39A11
SLC10A2
CAD
HN1
CHD5
CLEC9A
HIST1H2BL
TUBA8
DRG2
PTCH1
SF3B1
NFYB
NEU3
CRB2
ZNF530
NET1
ARX
SKP2
CNTLN
NAPSA
AMZ2
PMS2
COG4
FBXO27
MOS
RPLP1
MOGAT3
NEDD8
VPS33B
MRO
CCKAR
DNAJC11
LPIN2
NCKAP1
MRPL47
KDM4D
MFHAS1
NUDT5
AMN1
GOSR1
SP9
CELF1
XPC
FOXJ2
OXSR1
MECP2
SLCO1B3-SLCO1B7
SMC3
ADH1A
EIF1AX
GPM6B
GIG25
KCNA4
SF3A3
GABRA6
GPNMB
KLF1
RIMKLB
MMP11
PALMD
ENSG00000264668
KLK4
CAV1
MRE11A
TRPV2
ZNF93
CLPB
PDK2
ZNF267
NUP54
TMEM64
AGBL1
OXT
RABEPK
POU3F4
RNF113B
ZNF708
PIP5K1B
USP28
SRRM2
MDP1
ZNF140
MACROD1
KIAA0556
ADAM10
CHMP1A
DGKG
SPAG5
COX19
GSE1
WDR47
GYS2
GINS4
MDH1
ZNF547
AEN
PAX1
ZNF654
TUBB
ITGA4
TBC1D10A
DIO2
SP3
ANO3
MED24
SCD5
EFCAB6
SIPA1L1
PROKR2
APOA1
IL17RC
BACE1
LIPG
DNM1
PITHD1
CARM1
PCTP
KY
ARID3A
RAC2
FAR1
LACTBL1
AMY1C
ADARB2
RPUSD4
CLCNKA
PCDH9
KLF4
SAP30
PP2D1
PCDHB13
FKRP
GHSR
ZNF675
CNTN2
CYP8B1
FAM198B
CFTR
RBBP4
NME6
SLC6A18
YRDC
ABR
RWDD2A
ATR
RPAP1
MSH3
KBTBD2
GPC6
SLC6A3
ABHD17C
CREM
NANP
TRAPPC2
SLC30A4
VAMP8
TNFRSF6B
MTOR
SLC5A12
LAP3
SSTR2
ZNF212
QSOX1
UBA1
CS
DAPK2
TREM2
SNRPD3
RFC3
PLD1
PHEX
HELZ2
YTHDC2
PRSS55
PLA2G5
FLNB
DPH5
ABCC6
KDM6A
ADAM32
EDIL3
LIAS
IER5L
SSTR1
GUCY2C
GOLGA8A
MAP3K4
ZNF576
HIST1H2AH
COL5A2
ATAD5
METAP1D
DHX16
FAM135A
POLE
COQ7
EXT1
SORT1
WDR41
CLIC5
ZNF786
TAS2R42
SMPD2
DLGAP4
NPBWR1
MTUS1
ABHD17B
SEC22A
FUT3
ENSG00000257411
ADAMTS18
TMEM156
TMEM9B
DHX37
DOK6
IFNA17
FBP2
NPL
LZTR1
PFKFB1
CHCHD7
RAC3
ZNF749
AP1S1
ZNF136
GCNT3
MALT1
EPHB3
TSPAN3
ZNF66
EFNB3
PDS5A
ZNF639
FOXC1
XPO1
FDPS
E2F5
PPP2CA
OXTR
KLHL21
GNG2
CSAD
SP5
MYL4
OLFML1
SASH1
OAS1
COL11A2
ANKRD36C
AGTR2
STC1
TIMP2
ZNF202
ISL2
CTSD
SLC6A2
NFATC2IP
SH3BGRL2
GAMT
MED31
F10
PCDH19
ENTPD1
HSPA9
MBOAT4
PLA2G10
RTP2
EPX
RAB14
FLOT2
FOXE3
CD1E
DNAJC5
SLC13A4
HSPA4L
FNDC5
NOX1
TRIM21
HTR1E
EGR1
UBD
PYROXD2
PTH2R
ZDHHC2
TXNDC9
UBE2G1
SLC12A8
ZNF165
KIFC3
AHNAK
IDI1
ARFGAP3
NPR3
NIT1
LRRC8D
LGALS4
VWA5B1
MC4R
ZNF491
PON1
CACNA1I
MT1G
PRKCG
VWA1
PDCL2
CDH20
MAST3
CNTROB
CCDC83
KCNK3
ITPR1
PCSK1
ZNF556
GOLPH3L
POGZ
CYTH2
NSUN3
CLGN
CERS2
ANKRD50
IFNA1
CTSL
MYO1D
ZNF546
C9orf91
SERPINE3
PEX5L
GTF2F1
TUFM
APLP1
IKBKB
TYRO3
TOX
FCAR
MAN1B1
ZCCHC9
RAB8A
NUBP1
ENSG00000260869
UTRN
HNRNPA3
SLC35F6
CFHR1
ZNF100
PARVA
MYO7A
ABCB6
DHODH
BMP6
RASL11A
CNTN3
HEPHL1
SUMF2
FOXD4L3
DLG5
TP53INP1
PLA2G15
HNRNPA2B1
TYSND1
TXNDC5
DISP1
PRPS2
BAHD1
SDC2
GDPD2
TXNDC2
DPM1
AQPEP
FPGT-TNNI3K
WDR54
VWF
SLC6A4
GDAP1
SLC5A5
HSF1
IL10
HSPA12A
AIPL1
TBX3
KCNJ11
SLC5A1
HPDL
HIST1H2AD
HTR7
ZNF175
TAF5L
KIFAP3
UGT1A10
EEFSEC
HDAC8
ATP8B4
DUSP7
STAG1
KLHL8
ITGB3BP
CHRNA9
PLAU
CHDH
MCCC1
WNT1
RAF1
MAN2B1
PTP4A3
TNRC6A
UPP1
RWDD2B
FGA
FOXC2
GOT1
PPP2R1A
GALNT1
SLC16A6
CADPS2
LY75-CD302
FOXD4
ZNF195
SNAPC4
ZFAND2B
CAMK2A
SLC35B3
ANTXR2
MT-ND1
ZNF446
JAK1
G0S2
AGPAT5
CTCF
LCTL
DUSP21
ING2
METTL5
JMY
OPN3
FBXW7
ALG8
RRAS
PRAP1
CLCN5
PIGB
FAM117A
CTDSP1
STC2
MT-ND4
ADCK4
MED9
SFTPA2
CDK5R1
TMEM67
RUVBL1
TBC1D8
RASL11B
DRD2
CD1B
ERCC6L
IRAK4
PTPMT1
DNAJB2
KIF13A
AUP1
PRKCA
TEP1
POLD4
HSD17B4
OXER1
PRKG2
FETUB
SDK1
PANK3
GLRX2
RPS6KB1
NR0B2
GRIN2D
ABCB4
OVGP1
NPY2R
DNMT3A
ILKAP
SLC26A11
SIRT7
PKD2L1
ABCA3
THBS3
EPHB2
IDH3G
EID2B
TLR1
STOM
PHGDH
KIAA1161
RERGL
GRIK2
PPFIBP2
UCKL1
WNK3
SRSF6
FAT4
[truncated: 7,321 more rows]

## Sheet: 4
supplementary 4. related genes of Osteoarthritis (by disgenet)
[truncated: 265 more rows]

[truncated: 2 more sheets: 5, 6]
